# Supplementary material for: A prototype differential atom interferometer for fundamental physics
Source: Nature. 2026 Jun 17;654(8119):622–8. doi: 10.1038/s41586-026-10617-1 (PMC13275304; doi:10.1038/s41586-026-10617-1)
Supplement: Supplementary file 1 — Source Data Fig. 1 [file 41586_2026_10617_MOESM1_ESM.xlsx]

## Sheet: merger_populations
population	logM	log10_z
Stellar	0.92165	-0.18148
Stellar	0.91619	0.190291
Stellar	1.04411	0.014313
Stellar	1.09585	0.272822
Stellar	0.854005	0.139564
Stellar	0.934346	-0.0891616
Stellar	1.31193	0.0106186
Stellar	1.66767	0.413007
Stellar	1.307	0.486151
Stellar	1.76504	0.550309
Stellar	0.920132	-0.305053
Stellar	1.55131	0.619188
Stellar	1.6684	-0.178607
Stellar	1.31911	0.464177
Stellar	1.36371	0.342821
Stellar	0.993172	0.374692
Stellar	1.00676	0.229938
Stellar	1.10444	0.301481
Stellar	1.3651	0.073211
Stellar	1.08394	0.323152
Stellar	1.11892	0.525187
Stellar	0.906704	0.219768
Stellar	1.33888	0.269168
Stellar	0.999942	-0.294129
Stellar	1.1557	0.579477
Stellar	0.834914	0.032995
Stellar	0.904205	-0.191858
Stellar	0.896471	0.055992
Stellar	1.18082	0.625203
Stellar	1.38017	0.207765
Stellar	1.02413	0.195445
Stellar	1.23714	0.334073
Stellar	1.21192	0.0865033
Stellar	0.815787	-0.035664
Stellar	0.971076	0.368558
Stellar	0.911948	0.507979
Stellar	0.948985	0.110132
Stellar	1.40077	0.40884
Stellar	1.26448	0.524756
Stellar	1.24255	0.122244
Stellar	1.14163	0.442728
Stellar	1.28706	0.16128
Stellar	0.822216	-0.328753
Stellar	1.05479	-0.237588
Stellar	1.38146	0.610385
Stellar	0.936022	0.289591
Stellar	1.04551	0.19234
Stellar	0.838997	0.251195
Stellar	0.897941	0.286734
Stellar	1.53263	0.446281
Stellar	1.67649	0.0324951
Stellar	1.19899	0.0326202
Stellar	0.955035	0.221716
Stellar	1.11759	0.488683
Stellar	1.00548	-0.102947
Stellar	0.991587	0.457516
Stellar	0.987315	-0.454351
Stellar	1.33303	0.351982
Stellar	1.0093	0.718046
Stellar	0.90589	0.348129
Stellar	1.34527	0.27494
Stellar	1.47156	0.00025229
Stellar	1.43328	0.562457
Stellar	0.99751	-0.686274
Stellar	0.975824	-0.0207411
Stellar	1.33542	0.261759
Stellar	1.00675	0.440356
Stellar	1.20731	0.114812
Stellar	1.46517	0.440337
Stellar	1.07938	0.153663
Stellar	1.27079	0.408
Stellar	1.43862	0.552967
Stellar	1.76667	0.241455
Stellar	0.961992	-0.339366
Stellar	1.09022	-0.208848
Stellar	1.35224	-0.124045
Stellar	1.34842	0.101023
Stellar	0.984371	0.425594
Stellar	0.989865	0.345261
Stellar	1.31008	0.0701097
Stellar	1.05608	0.0955963
Stellar	1.06009	0.332669
Stellar	1.22569	-0.397409
Stellar	1.27228	0.257302
Stellar	0.883049	0.167277
Stellar	0.88401	0.411343
Stellar	1.51289	0.621748
Stellar	1.0428	-0.100712
Stellar	1.16243	0.345816
Stellar	0.782975	0.34328
Stellar	1.42702	0.55106
Stellar	1.89956	-0.0116117
Stellar	1.56598	0.161271
Stellar	1.08174	0.377376
Stellar	0.805983	-0.407765
Stellar	1.79723	0.43898
Stellar	1.10215	0.488699
Stellar	1.54063	0.363561
Stellar	1.0547	0.156846
Stellar	1.58462	0.271419
Stellar	1.01103	0.223387
Stellar	1.56911	0.321631
Stellar	1.59217	0.0236918
Stellar	0.883979	0.355125
Stellar	1.02686	0.0796023
Stellar	0.928774	0.586705
Stellar	1.42009	0.30336
Stellar	0.955112	0.4845
Stellar	1.21448	0.667263
Stellar	1.24916	0.936101
Stellar	1.13487	0.201992
Stellar	1.29756	0.0538316
Stellar	0.862465	-0.00503685
Stellar	1.44302	0.234729
Stellar	1.23363	0.203981
Stellar	0.816369	0.214894
Stellar	1.01372	0.42369
Stellar	1.83999	0.372904
Stellar	1.14923	0.457215
Stellar	0.967266	0.267081
Stellar	0.907506	0.40804
Stellar	1.51585	0.374682
Stellar	0.94181	0.323219
Stellar	1.06089	0.0978581
Stellar	1.24327	0.441952
Stellar	1.06795	-0.0169284
Stellar	1.11558	0.0206516
Stellar	1.25886	0.516706
Stellar	1.5372	0.199568
Stellar	0.987446	0.248452
Stellar	1.04173	0.118503
Stellar	1.6443	-0.308178
Stellar	1.07754	0.216505
Stellar	0.918447	0.252521
Stellar	1.46066	0.173152
Stellar	1.23687	0.100728
Stellar	0.961882	-0.578951
Stellar	1.63619	-0.373951
Stellar	1.08433	-0.785059
Stellar	0.901408	-0.0230821
Stellar	0.885456	0.540119
Stellar	1.01193	0.407104
Stellar	1.34802	0.207624
Stellar	0.982088	-1.43615
Stellar	1.50717	0.195939
Stellar	1.29085	0.285639
Stellar	1.00398	0.636638
Stellar	0.955877	0.325958
Stellar	1.16466	0.454579
Stellar	1.0255	-0.268774
Stellar	1.17739	0.500921
Stellar	1.23064	0.196022
Stellar	1.23281	-0.0348292
Stellar	0.884156	0.505999
Stellar	0.96454	0.311961
Stellar	0.849655	0.24514
Stellar	1.17914	0.360642
Stellar	0.879808	0.761761
Stellar	1.46553	-0.168093
Stellar	1.10835	-0.229436
Stellar	1.26456	0.236504
Stellar	1.65795	0.272105
Stellar	1.3615	0.0997438
Stellar	1.03257	0.375903
Stellar	1.56357	0.2735
Stellar	1.34032	-0.0653378
Stellar	1.02321	0.817733
Stellar	0.947485	0.218073
Stellar	0.991494	0.225437
Stellar	1.50162	0.0119119
Stellar	1.04838	0.310889
Stellar	1.01983	0.342471
Stellar	0.838919	0.439867
Stellar	0.998601	0.54553
Stellar	1.1501	0.272961
Stellar	1.05406	0.252098
Stellar	1.27792	0.549897
Stellar	0.973766	0.138583
Stellar	0.942861	0.164641
Stellar	0.882201	0.182755
Stellar	1.00796	0.241762
Stellar	0.92644	0.0439013
Stellar	1.17139	0.319035
Stellar	1.55719	0.0343365
Stellar	0.907825	0.195771
Stellar	1.30168	0.591258
Stellar	0.998323	0.646937
Stellar	1.13441	-0.556802
Stellar	1.57065	0.146657
Stellar	1.14155	0.290021
Stellar	2.00057	0.309156
Stellar	1.80164	0.452655
Stellar	1.0129	-0.379756
Stellar	1.21297	0.406295
Stellar	0.954991	0.0601579
Stellar	0.871838	-0.232463
Stellar	0.8436	0.428802
Stellar	1.67425	0.460046
Stellar	1.0215	0.46566
Stellar	1.30753	0.769508
Stellar	1.11655	0.380582
Stellar	0.922019	0.321223
Stellar	1.25303	0.260442
Stellar	1.01761	0.583623
Stellar	1.56444	0.043631
Stellar	1.04338	0.287092
Stellar	0.809632	0.432689
Stellar	1.07019	-0.0631317
Stellar	0.987742	0.0645712
Stellar	0.962156	0.26983
Stellar	1.65239	0.0281471
Stellar	1.43839	0.254257
Stellar	1.05716	-0.177079
Stellar	1.18702	0.554604
Stellar	0.972406	0.461801
Stellar	1.03596	0.336805
Stellar	0.923065	0.200143
Stellar	1.09017	0.510801
Stellar	1.40242	0.256105
Stellar	1.18383	-0.160342
Stellar	1.80054	0.324308
Stellar	1.12986	0.200127
Stellar	0.928812	0.272526
Stellar	0.932456	0.318009
Stellar	1.45894	0.429719
Stellar	1.28757	-0.534376
Stellar	1.06613	0.121781
Stellar	1.13278	0.592918
Stellar	1.01107	0.279381
Stellar	0.936275	-0.0320816
Stellar	1.07925	0.0905934
Stellar	1.48716	-0.102394
Stellar	1.20586	0.416389
Stellar	0.987183	0.429626
Stellar	0.816662	-0.575176
Stellar	1.03367	0.513088
Stellar	0.967402	-0.152678
Stellar	0.989354	-0.045274
Stellar	0.895279	0.442283
Stellar	0.98091	0.373289
Stellar	1.08215	0.451053
Stellar	0.954508	0.297711
Stellar	1.11986	0.305816
Stellar	0.934074	0.209745
Stellar	1.02943	-0.288945
Stellar	0.967016	0.332669
Stellar	0.892466	0.367846
Stellar	0.857818	0.0591377
Stellar	1.70463	0.158125
Stellar	1.02551	0.142871
Stellar	1.01242	0.660112
Stellar	1.07979	0.0207139
Stellar	1.07634	0.010236
Stellar	1.15267	0.490627
Stellar	0.796312	0.306594
Stellar	1.00522	0.712665
Stellar	1.06472	0.181844
Stellar	1.23146	0.362326
Stellar	1.09408	0.0986847
Stellar	0.93994	0.324122
Stellar	1.84833	0.292127
Stellar	0.843575	-0.247432
Stellar	1.04318	0.502681
Stellar	1.051	0.0676776
Stellar	1.18633	0.104725
Stellar	1.08817	0.289629
Stellar	1.03041	0.347697
Stellar	1.87405	0.509571
Stellar	0.940184	0.459211
Stellar	1.23802	0.254835
Stellar	1.41563	0.555129
Stellar	1.21948	0.273917
Stellar	0.854801	-0.244741
Stellar	0.844253	0.473131
Stellar	1.81415	-0.0102463
Stellar	1.29196	-0.136431
Stellar	0.9147	0.330866
Stellar	0.840022	0.4397
Stellar	0.941298	-0.168768
Stellar	1.02025	0.412528
Stellar	0.993077	0.246428
Stellar	1.02639	0.351139
Stellar	1.16691	0.0196373
Stellar	0.878201	0.256207
Stellar	1.45986	0.0108648
Stellar	1.28248	0.0939063
Stellar	1.02003	0.44169
Stellar	1.62926	0.196015
Stellar	0.830234	0.0413594
Stellar	1.03842	-0.0223215
Stellar	0.980151	0.482879
Stellar	1.89075	0.412014
Stellar	0.884268	-0.0858316
Stellar	1.41155	0.30394
Stellar	1.04459	0.207797
Stellar	1.30725	0.351828
Stellar	0.838814	0.327935
Stellar	0.901419	0.216613
Stellar	1.39415	0.295102
Stellar	1.1679	-0.0601311
Stellar	1.29531	0.124006
Stellar	0.975336	-0.454722
Stellar	0.99002	-0.416177
Stellar	1.07393	0.243527
Stellar	1.49124	0.107324
Stellar	0.90137	-0.116175
Stellar	1.07664	-0.17072
Stellar	1.67827	0.569167
Stellar	1.19378	0.196532
Stellar	0.898651	0.680191
Stellar	1.01111	0.404194
Stellar	0.991548	0.258957
Stellar	1.00019	0.701255
Stellar	1.36717	0.104928
Stellar	1.00048	-0.293345
Stellar	1.05765	0.523661
Stellar	0.992469	0.472013
Stellar	1.324	0.306438
Stellar	1.4954	0.0903853
Stellar	0.963048	-0.0874402
Stellar	1.41164	0.0414404
Stellar	1.15169	0.496245
Stellar	1.02199	0.598584
Stellar	1.56677	0.185656
Stellar	1.8075	0.354099
Stellar	0.804166	0.300175
Stellar	1.1132	0.420353
Stellar	0.992273	-0.210931
Stellar	1.00739	0.800476
Stellar	1.06407	0.507742
Stellar	1.28833	0.533797
Stellar	1.988	0.458898
Stellar	1.41975	0.439235
Stellar	1.38084	0.44386
Stellar	1.21176	0.28845
Stellar	1.10503	0.373931
Stellar	0.988911	-0.17452
Stellar	1.31398	0.391671
Stellar	0.869026	-0.644162
Stellar	0.859677	0.186807
Stellar	0.841686	0.581748
Stellar	1.26005	-0.467198
Stellar	0.91711	-0.0732116
Stellar	1.24992	0.45329
Stellar	1.25741	0.233234
Stellar	0.898907	0.251241
Stellar	1.05947	0.00977675
Stellar	0.952969	0.570873
Stellar	1.10987	-0.586173
Stellar	0.929029	0.0799218
Stellar	1.9961	0.196978
Stellar	1.54292	-0.420084
Stellar	1.17337	-0.131199
Stellar	0.855442	0.508294
Stellar	0.946704	0.311793
Stellar	0.962655	0.112405
Stellar	1.28882	0.298246
Stellar	1.05928	0.342707
Stellar	0.982977	0.652729
Stellar	1.00365	0.170115
Stellar	0.991161	0.111775
Stellar	1.00474	0.115873
Stellar	1.3294	0.239211
Stellar	0.950397	0.0344362
Stellar	1.75433	0.350463
Stellar	0.904148	0.44488
Stellar	1.00048	0.198198
Stellar	0.923577	-0.128079
Stellar	1.07419	0.0402973
Stellar	1.01448	-0.081858
Stellar	1.17215	-0.109898
Stellar	1.09365	0.189685
Stellar	1.46729	-0.126127
Stellar	1.26632	-0.0370722
Stellar	1.16296	0.356708
Stellar	1.01252	0.135067
Stellar	0.855071	0.233168
Stellar	1.16199	0.534544
Stellar	1.53342	0.368194
Stellar	0.945114	0.400067
Stellar	1.31206	0.0472295
Stellar	0.988542	-0.0617146
Stellar	0.991343	0.267347
Stellar	0.996912	0.571474
Stellar	0.887283	0.106986
Stellar	0.906334	0.285017
Stellar	0.963015	0.0792813
Stellar	1.13327	-0.477502
Stellar	1.40945	0.590359
Stellar	0.812938	0.460971
Stellar	0.969284	-0.0437257
Stellar	1.00924	-0.0323487
Stellar	1.75492	0.556963
Stellar	1.42932	0.197832
Stellar	0.961598	0.51282
Stellar	1.67077	0.280358
Stellar	0.940658	0.27971
Stellar	0.824175	-0.562155
Stellar	1.6925	0.114508
Stellar	0.923165	-0.787599
Stellar	1.367	0.369854
Stellar	1.04784	0.366515
Stellar	0.902425	0.505689
Stellar	1.02144	0.132183
Stellar	0.978709	0.0657195
Stellar	1.53885	0.391261
Stellar	0.945909	-0.000417791
Stellar	0.909827	0.522085
Stellar	1.01837	0.119514
Stellar	0.968798	0.565447
Stellar	0.896645	0.383337
Stellar	0.937242	0.218181
Stellar	0.94934	0.121854
Stellar	1.46667	-0.153946
Stellar	1.04072	0.532949
Stellar	0.876142	0.367537
Stellar	1.03703	0.634312
Stellar	1.1222	0.210623
Stellar	1.65318	0.256964
Stellar	0.79937	0.0689001
Stellar	1.011	0.197585
Stellar	0.957677	0.507587
Stellar	0.956254	0.309094
Stellar	1.05495	0.244686
Stellar	1.09766	0.307218
Stellar	1.04506	-0.195165
Stellar	1.34729	0.479955
Stellar	0.994289	0.279845
Stellar	0.879852	0.168797
Stellar	1.0951	0.102708
Stellar	0.864696	0.46292
Stellar	1.33074	0.444112
Stellar	1.44378	-0.115259
Stellar	1.19188	0.329925
Stellar	1.46949	0.540947
Stellar	1.22403	0.214693
Stellar	1.30652	0.510225
Stellar	0.977103	-0.455376
Stellar	0.874129	0.403389
Stellar	1.11443	0.387724
Stellar	0.995511	0.460387
Stellar	1.15789	0.170213
Stellar	0.978365	0.0633813
Stellar	1.3924	0.571572
Stellar	1.22205	0.746446
Stellar	1.47098	-0.0185111
Stellar	1.424	0.389803
Stellar	1.57112	0.41758
Stellar	0.913587	0.706595
Stellar	1.09111	0.262403
Stellar	1.54375	0.475587
Stellar	1.3564	-0.131365
Stellar	1.08532	0.242125
Stellar	1.16018	0.0170192
Stellar	1.42243	0.422252
Stellar	1.15455	0.0474124
Stellar	0.987876	0.423211
Stellar	0.848146	0.0329525
Stellar	1.12619	-0.243661
Stellar	0.987589	-0.00263007
Stellar	0.993887	-0.0889022
Stellar	1.08214	0.594918
Stellar	0.918626	0.0894114
Stellar	1.90462	0.203013
Stellar	1.10215	0.129545
Stellar	1.7228	0.144674
Stellar	1.51042	-0.10029
Stellar	0.822177	0.117564
Stellar	0.94122	0.412936
Stellar	1.08961	-0.385847
Stellar	0.933212	0.172149
Stellar	0.960615	0.344101
Stellar	1.12583	0.619973
Stellar	0.835602	0.247414
Stellar	0.954038	0.436478
Stellar	0.977469	0.193471
Stellar	0.843416	0.604038
Stellar	0.888026	0.243581
Stellar	0.931855	-0.372759
Stellar	0.939353	0.406609
Stellar	0.922385	0.182414
Stellar	1.01385	0.0388731
Stellar	1.86135	0.0838771
Stellar	1.50648	0.115729
Stellar	0.915378	0.214267
Stellar	1.54582	-0.0954603
Stellar	0.948662	-0.0816366
Stellar	0.984782	0.351735
Stellar	1.30488	0.39682
Stellar	1.75939	0.154633
Stellar	1.0135	0.533267
Stellar	1.60303	0.103552
Stellar	1.07887	-0.426717
Stellar	1.06985	0.153815
Stellar	1.0987	0.130992
Stellar	0.871104	-0.0167066
Stellar	1.86983	0.490279
Stellar	1.35064	0.324893
Stellar	0.842536	0.327444
Stellar	1.12209	0.395721
Stellar	1.00021	0.137032
Stellar	0.92768	0.772786
Stellar	1.28559	0.101268
Stellar	1.56375	-0.257573
Stellar	0.973966	0.353262
Stellar	1.18773	0.304338
Stellar	0.954542	0.56922
Stellar	1.84919	0.0942848
Stellar	0.822412	0.647561
Stellar	1.51903	-0.231481
Stellar	1.02996	-0.0680845
Stellar	1.10567	0.342189
Stellar	0.919565	-0.0143332
Stellar	1.00752	0.30116
Stellar	1.51878	-0.148827
Stellar	1.24428	0.110236
Stellar	0.813496	0.412304
Stellar	1.08835	-0.0619064
Stellar	1.03385	0.365103
Stellar	1.01725	0.23844
Stellar	0.803473	-0.0967591
Stellar	1.99932	0.266773
Stellar	1.09637	0.547642
Stellar	0.830637	0.304827
Stellar	0.98506	0.301031
Stellar	1.02554	0.495724
Stellar	1.85813	-0.145916
Stellar	1.64191	0.157683
Stellar	1.17188	0.451853
Stellar	0.785757	0.466048
Stellar	1.3535	-0.171683
Stellar	1.15776	0.400344
Stellar	1.06847	0.338013
Stellar	1.12626	0.16478
Stellar	0.94057	-0.130122
Stellar	1.01001	0.0149149
Stellar	1.74298	-0.379772
Stellar	0.967305	0.47456
Stellar	1.26881	0.32922
Stellar	1.39795	-0.140895
Stellar	1.07236	0.51942
Stellar	1.13706	0.431855
Stellar	1.00483	0.343679
Stellar	1.00478	0.283575
Stellar	1.55565	0.404081
Stellar	0.941057	0.459444
Stellar	1.01842	-0.272868
Stellar	1.64775	0.444432
Stellar	1.21096	0.507316
Stellar	1.09051	0.629951
Stellar	1.12895	0.695316
Stellar	1.20937	-0.23176
Stellar	1.41014	0.567256
Stellar	1.87077	-0.00980155
Stellar	0.888627	0.246479
Stellar	1.6703	0.398648
Stellar	0.952727	0.407317
Stellar	1.05613	0.280829
Stellar	1.09888	0.0260252
Stellar	0.826225	0.0720405
Stellar	1.13221	0.225961
Stellar	1.01376	0.396602
Stellar	1.3187	0.234375
Stellar	0.932867	0.551216
Stellar	0.974308	-0.04811
Stellar	1.30851	0.284184
Stellar	0.863998	0.47787
Stellar	0.905762	0.568049
Stellar	1.31732	0.383002
Stellar	0.986319	0.305704
Stellar	1.51636	0.345941
Stellar	1.32599	0.305131
Stellar	0.886721	-0.1214
Stellar	1.75155	0.15172
Stellar	0.976711	0.0195699
Stellar	0.970518	0.440735
Stellar	0.937673	0.458634
Stellar	1.07003	0.57867
Stellar	1.93932	0.132045
Stellar	1.25908	0.361608
Stellar	0.907105	-0.0387783
Stellar	0.992945	0.333378
Stellar	1.36253	0.639075
Stellar	1.07408	0.143563
Stellar	1.34667	0.395781
Stellar	1.78862	0.127405
Stellar	1.28935	-0.194218
Stellar	0.85166	0.509671
Stellar	0.804277	0.436145
Stellar	1.06401	0.39359
Stellar	1.40246	0.274679
Stellar	1.11986	0.576199
Stellar	0.931306	0.657591
Stellar	1.12784	0.242795
Stellar	1.26384	-0.0221194
Stellar	1.36715	0.10324
Stellar	1.29827	-0.0335338
Stellar	1.07907	0.152923
Stellar	0.851122	-0.0730778
Stellar	1.00009	0.244358
Stellar	0.977554	-0.178213
Stellar	1.05308	0.443557
Stellar	1.31253	0.0742331
Stellar	0.907454	0.129119
Stellar	0.90249	0.113782
Stellar	1.37812	0.389871
Stellar	1.76591	0.428366
Stellar	1.3134	-0.134715
Stellar	1.58549	0.431004
Stellar	1.1849	0.174277
Stellar	0.952552	0.337362
Stellar	0.947581	0.363262
Stellar	0.970032	-0.0860217
Stellar	1.42714	-0.12246
Stellar	1.4413	0.151119
Stellar	1.20731	-0.187787
Stellar	0.914584	0.142333
Stellar	1.00825	-0.0197263
Stellar	0.978086	0.323729
Stellar	1.00433	0.397159
Stellar	1.07457	0.0555089
Stellar	0.94026	0.544712
Stellar	1.10545	-0.125601
Stellar	0.864255	0.438959
Stellar	1.08432	0.215085
Stellar	1.01891	0.423627
Stellar	0.986958	0.533365
Stellar	1.0937	0.821614
Stellar	0.966445	0.321365
Stellar	0.992385	0.241499
Stellar	0.86289	0.561227
Stellar	1.02646	0.276711
Stellar	1.00768	0.0981105
Stellar	1.77598	0.496259
Stellar	1.22494	0.224729
Stellar	1.22529	0.105104
Stellar	0.904335	-0.00773408
Stellar	1.04244	-0.421119
Stellar	1.17521	-0.132622
Stellar	0.980948	0.449669
Stellar	1.02313	0.570716
Stellar	1.14971	0.685356
Stellar	0.833489	0.592118
Stellar	1.08733	0.300561
Stellar	1.45501	-0.036076
Stellar	1.10724	0.230361
Stellar	1.06005	0.528779
Stellar	1.52732	0.429342
Stellar	1.07872	0.00629207
Stellar	1.01563	0.328602
Stellar	0.942036	0.56999
Stellar	1.19969	0.0223474
Stellar	0.903227	-0.763399
Stellar	0.869617	0.174875
Stellar	0.956915	0.178961
Stellar	1.08818	-0.0957231
Stellar	1.0755	0.379009
Stellar	1.41033	0.129101
Stellar	1.56166	-0.0320371
Stellar	1.33488	0.0168019
Stellar	0.908068	0.651531
Stellar	1.07515	0.131184
Stellar	1.08281	0.22272
Stellar	1.81622	0.0811749
Stellar	1.55769	0.181299
Stellar	1.05822	0.194492
Stellar	1.36289	0.65658
Stellar	1.33051	0.398615
Stellar	1.12373	0.179892
Stellar	1.02163	0.715731
Stellar	1.88731	-0.165282
Stellar	0.913229	0.873092
Stellar	1.01666	0.00297107
Stellar	1.10554	0.430402
Stellar	0.873723	0.169322
Stellar	0.908152	0.461613
Stellar	1.74614	0.294551
Stellar	0.944154	-0.484311
Stellar	1.04619	0.255252
Stellar	1.17729	0.282912
Stellar	0.893074	-0.0780143
Stellar	1.04393	0.248673
Stellar	0.914906	0.593256
Stellar	0.886574	0.247296
Stellar	1.53567	0.25687
Stellar	1.78807	0.0466731
Stellar	1.14182	0.212698
Stellar	0.964863	0.322707
Stellar	1.02305	0.379247
Stellar	1.3923	0.353644
Stellar	0.929614	-0.558433
Stellar	0.895837	0.309512
Stellar	1.24119	0.153634
Stellar	1.27712	0.211199
Stellar	0.857395	0.596789
Stellar	1.2513	0.287332
Stellar	1.31115	0.514222
Stellar	1.00022	0.216662
Stellar	1.35519	0.127719
Stellar	1.09225	-0.103433
Stellar	1.23061	0.428635
Stellar	0.902353	0.441944
Stellar	0.936837	0.155151
Stellar	1.68872	0.0674078
Stellar	1.03798	0.241882
Stellar	0.974563	0.376828
Stellar	1.07438	0.000921985
Stellar	1.32589	0.343805
Stellar	1.26345	0.471492
Stellar	0.932799	0.0951254
Stellar	1.23371	0.409675
Stellar	0.914912	0.192405
Stellar	0.986665	0.592724
Stellar	1.11364	0.478226
Stellar	0.89188	0.351221
Stellar	1.63713	0.309285
Stellar	1.69151	0.380108
Stellar	1.25749	0.211326
Stellar	0.864047	0.382953
Stellar	1.22758	0.0644515
Stellar	0.930407	0.302042
Stellar	1.01139	0.243569
Stellar	1.11692	-0.0485302
Stellar	1.53974	0.605901
Stellar	0.880718	0.032809
Stellar	1.05238	0.273222
Stellar	1.50764	0.291408
Stellar	0.909135	0.185139
Stellar	1.30606	-0.147993
Stellar	0.919957	0.07992
Stellar	0.976629	-0.0960527
Stellar	1.05255	0.431195
Stellar	1.15373	0.172366
Stellar	1.57959	0.0534293
Stellar	1.22111	0.102098
Stellar	0.877717	0.475036
Stellar	0.91519	0.0999543
Stellar	1.14477	0.728003
Stellar	1.60757	0.509654
Stellar	1.52998	0.249842
Stellar	2.00687	0.188524
Stellar	0.875099	-0.0195613
Stellar	1.0261	0.308937
Stellar	1.09649	0.357193
Stellar	1.53171	0.296586
Stellar	0.917284	0.42604
Stellar	1.28289	-1.03803
Stellar	0.956303	0.296621
Stellar	1.19324	0.199792
Stellar	1.60265	-0.0919953
Stellar	0.908803	0.271776
Stellar	0.990805	0.472424
Stellar	1.4518	0.275026
Stellar	1.0493	-0.132013
Stellar	1.20828	0.0654687
Stellar	1.02719	0.109661
Stellar	1.21774	0.327953
Stellar	0.911827	0.458092
Stellar	0.985212	0.444682
Stellar	1.10322	0.669067
Stellar	1.11114	0.359432
Stellar	1.08122	0.543191
Stellar	0.998911	0.232243
Stellar	1.06739	0.287568
Stellar	1.11923	-0.0768494
Stellar	0.863495	-0.480242
Stellar	1.68513	-0.0920988
Stellar	1.00789	0.199289
Stellar	0.867319	-0.478638
Stellar	1.11368	0.316296
Stellar	0.883028	0.343965
Stellar	0.899453	0.194675
Stellar	1.00726	0.253922
Stellar	0.970439	0.349596
Stellar	0.99427	0.0765858
Stellar	1.14256	0.318179
Stellar	0.826053	-0.081585
Stellar	1.16296	0.256258
Stellar	1.22065	0.176962
Stellar	0.87918	0.288837
Stellar	1.89596	0.449002
Stellar	1.28898	0.603107
Stellar	0.998991	0.183652
Stellar	0.953884	0.434996
Stellar	1.11225	0.728854
Stellar	1.01196	0.307152
Stellar	1.32259	0.169704
Stellar	0.864294	-0.200112
Stellar	1.28927	0.15127
Stellar	1.08829	-1.12577
Stellar	1.53161	0.46683
Stellar	0.950805	-0.0998433
Stellar	1.04044	-0.464225
Stellar	1.56764	-0.0376648
Stellar	0.940241	0.335733
Stellar	1.00868	0.0762326
Stellar	0.865511	0.507001
Stellar	0.944273	0.448969
Stellar	1.26508	0.0695102
Stellar	1.03595	-0.213058
Stellar	1.8658	0.479708
Stellar	0.968428	0.200601
Stellar	1.02309	0.124725
Stellar	0.941445	0.567311
Stellar	0.831285	0.407264
Stellar	1.09949	-0.277263
Stellar	1.09557	0.492169
Stellar	1.04	0.130727
Stellar	1.92228	0.0910921
Stellar	1.55064	0.181257
Stellar	1.22917	-0.0890973
Stellar	0.975169	0.422027
Stellar	0.939731	0.121394
Stellar	1.40025	0.348173
Stellar	1.18932	0.48671
Stellar	0.926743	0.397224
Stellar	1.10162	0.05967
Stellar	0.977319	0.17216
Stellar	0.95726	0.0189719
Stellar	1.07288	0.158989
Stellar	1.07719	0.236871
Stellar	1.02401	0.360589
Stellar	1.07748	0.0407445
Stellar	1.43414	0.570862
Stellar	0.925625	0.768349
Stellar	1.01936	0.361815
Stellar	1.66134	-0.0236195
Stellar	1.54817	0.193073
Stellar	1.01936	-0.0558957
Stellar	1.01115	0.244075
Stellar	1.81419	0.362815
Stellar	0.938888	0.121053
Stellar	1.23431	0.103188
Stellar	0.965344	-0.0794399
Stellar	1.01167	0.445735
Stellar	1.36419	0.00493836
Stellar	0.993575	0.366729
Stellar	0.869297	-0.0558839
Stellar	0.902216	0.486605
Stellar	0.83736	0.113004
Stellar	1.02535	-0.268154
Stellar	0.960554	0.232864
Stellar	1.39624	0.146124
Stellar	0.888463	0.363643
Stellar	1.07837	0.262249
Stellar	1.135	0.533007
Stellar	1.37708	0.379836
Stellar	1.5161	0.309067
Stellar	0.883668	0.229786
Stellar	1.27423	0.0745019
Stellar	1.45624	0.389597
Stellar	1.51406	0.185699
Stellar	1.57084	-0.12073
Stellar	1.06249	0.21501
Stellar	1.00294	0.390922
Stellar	1.09681	0.507606
Stellar	0.923559	0.687198
Stellar	1.30648	0.236789
Stellar	0.904876	0.575502
Stellar	1.58036	0.166732
Stellar	1.06433	0.302716
Stellar	1.57582	-0.196844
Stellar	0.819307	-0.171183
Stellar	0.831409	0.382034
Stellar	0.983848	0.0532868
Stellar	0.955958	-0.0736011
Stellar	1.00021	0.250444
Stellar	1.0608	-0.383257
Stellar	0.99707	-0.0276243
Stellar	0.910801	-0.61066
Stellar	1.41803	-0.511553
Stellar	1.08915	0.283508
Stellar	1.40577	0.218328
Stellar	0.999176	0.160918
Stellar	1.32239	0.14396
Stellar	1.06662	0.30229
Stellar	1.75776	0.637041
Stellar	1.57434	0.520008
Stellar	0.96779	-0.22953
Stellar	1.14868	-0.112927
Stellar	1.63571	0.277904
Stellar	1.56385	0.210103
Stellar	0.928119	0.563748
Stellar	1.59365	0.205488
Stellar	0.963455	0.187744
Stellar	0.940983	0.379485
Stellar	0.941498	-0.460625
Stellar	1.14658	0.501821
Stellar	1.99768	0.293354
Stellar	0.863489	-0.401551
Stellar	1.01859	0.41638
Stellar	0.870362	0.193966
Stellar	1.59104	0.0524854
Stellar	0.988715	-0.0344624
Stellar	0.937427	-0.0483471
Stellar	1.29549	0.489627
Stellar	1.19815	0.292646
Stellar	0.86621	-0.0733638
Stellar	0.94787	-0.260146
Stellar	0.932042	0.092967
Stellar	0.96569	0.50945
Stellar	1.51625	-0.0558018
Stellar	1.27566	0.232586
Stellar	1.14415	0.375142
Stellar	1.13082	0.85187
Stellar	0.910909	0.0941868
Stellar	1.14309	0.5864
Stellar	1.00901	-0.120329
Stellar	1.70482	-0.0151703
Stellar	1.44498	0.479523
Stellar	1.30713	0.230638
Stellar	0.881445	0.289635
Stellar	1.13013	-0.358869
Stellar	1.85851	0.82922
Stellar	1.0902	0.15881
Stellar	0.927673	0.489907
Stellar	1.00602	0.366541
Stellar	1.02144	0.0665953
Stellar	0.957457	0.373764
Stellar	1.02567	-0.229492
Stellar	1.00465	0.320078
Stellar	1.0272	0.294585
Stellar	1.04063	0.23308
Stellar	0.93316	0.192845
Stellar	1.07815	-0.295753
Stellar	0.862879	0.406583
Stellar	0.964145	0.335328
Stellar	1.72146	0.0398289
Stellar	1.25566	0.145987
Stellar	0.926511	-0.165077
Stellar	0.8566	0.141754
Stellar	1.22015	0.478461
Stellar	1.12935	0.310393
Stellar	0.837824	0.197865
Stellar	1.15745	0.30205
Stellar	1.68048	0.325346
Stellar	1.02071	0.480633
Stellar	0.89945	0.195546
Stellar	0.816003	-0.464461
Stellar	0.979966	0.448443
Stellar	1.76374	-0.301268
Stellar	0.88879	0.157746
Stellar	0.947669	-0.169662
Stellar	0.858757	0.64422
Stellar	1.67798	0.203725
Stellar	0.821685	0.500995
Stellar	1.00003	0.326173
Stellar	1.39683	0.391348
Stellar	1.32458	0.632275
Stellar	0.995958	0.108257
Stellar	1.6768	0.273355
Stellar	0.901288	0.272268
Stellar	0.943257	0.156344
Stellar	1.28343	0.541778
Stellar	1.08743	-0.293332
Stellar	1.25184	0.508674
Stellar	0.927155	0.0224724
Stellar	1.39	0.157796
Stellar	1.06103	-0.0281597
Stellar	1.52922	0.0353387
Stellar	0.855396	0.308264
Stellar	1.03951	-0.112954
Stellar	1.10025	0.110924
Stellar	0.974552	-0.0501146
Stellar	1.16516	0.503105
Stellar	0.87815	-0.407661
Stellar	0.890148	0.273613
Stellar	1.10415	-0.313528
Stellar	1.38445	0.252844
Stellar	0.956572	-0.172196
Stellar	1.40541	0.120783
Stellar	0.994939	0.277805
Stellar	1.13893	0.243024
Stellar	0.909456	0.515476
Stellar	1.01958	-0.101816
Stellar	1.17333	0.228366
Stellar	1.07649	0.484611
Stellar	1.94536	0.427946
Stellar	1.03884	0.319519
Stellar	1.92717	0.283204
Stellar	1.30477	0.384423
Stellar	1.03603	0.268655
Stellar	0.827135	-0.297728
Stellar	1.21303	0.0545991
Stellar	1.14788	0.300852
Stellar	0.972267	0.0588611
Stellar	1.63327	0.644099
Stellar	1.09447	-0.593707
Stellar	0.93377	0.156815
Stellar	1.08912	-0.261657
Stellar	2.01092	0.497767
Stellar	0.890793	0.674759
Stellar	1.32149	-0.0704753
Stellar	0.909822	0.358015
Stellar	0.942723	0.442926
Stellar	1.11196	0.509367
Stellar	0.826325	0.0119484
Stellar	1.00736	0.55631
Stellar	0.945274	0.192001
Stellar	0.925332	0.468396
Stellar	1.35837	0.38584
Stellar	0.845296	0.149866
Stellar	1.06656	0.622828
Stellar	0.819481	0.308186
Stellar	1.36872	0.30806
Stellar	0.985884	0.188524
Stellar	0.972177	-0.0770621
Stellar	1.38835	-0.000671155
Stellar	1.01972	0.328852
Stellar	1.17306	0.367654
Stellar	0.854956	0.430496
Stellar	1.1032	-0.173241
Stellar	0.984282	-0.0275139
Stellar	1.58719	0.420202
Stellar	0.979942	0.201255
Stellar	1.18235	0.138173
Stellar	1.5202	-0.367292
Stellar	1.49604	0.753027
Stellar	0.900795	0.194015
Stellar	1.09711	0.0161264
Stellar	0.863907	-0.00652347
Stellar	0.941239	0.306976
Stellar	0.887516	0.436434
Stellar	1.02825	0.0417535
Stellar	1.13319	0.23943
Stellar	0.864434	-0.625287
Stellar	0.969865	-0.0303505
Stellar	0.866596	0.493747
Stellar	0.896154	0.25825
Stellar	0.882274	0.182133
Stellar	1.44393	0.476857
Stellar	1.33537	0.12638
Stellar	1.11785	0.240566
Stellar	1.00737	0.69924
Stellar	0.966849	0.214527
Stellar	1.92151	0.213048
Stellar	1.20409	0.161092
Stellar	1.21133	0.303628
Stellar	1.07592	0.161332
Stellar	1.02624	0.317044
Stellar	0.881714	0.457576
Stellar	1.02632	0.322392
Stellar	1.87966	-0.102704
Stellar	1.24996	0.117425
Stellar	1.16462	0.40043
Stellar	1.06683	-0.3009
Stellar	0.913499	0.349897
Stellar	0.876742	-0.228192
Stellar	0.838904	0.118437
Stellar	1.78638	0.650945
Stellar	1.70049	0.624457
Stellar	1.04922	-0.176972
Stellar	0.934833	-0.0285659
Stellar	1.0277	0.350674
Stellar	0.985336	-0.177327
Stellar	1.11959	0.519741
Stellar	0.99707	0.234449
Stellar	1.82501	0.438074
Stellar	1.09727	-0.399649
Stellar	1.07079	0.334538
Stellar	1.00915	0.506437
Stellar	0.939858	0.0706017
Stellar	1.15734	-0.444008
Stellar	1.10845	0.218475
Stellar	0.987299	-0.282198
Stellar	1.08743	0.350643
Stellar	0.933061	-0.00530984
Stellar	0.939027	0.489312
Stellar	0.962017	0.252259
Stellar	1.04164	0.170811
Stellar	1.54005	0.12677
Stellar	1.12149	0.326598
Stellar	1.00239	0.139502
Stellar	1.04688	0.401116
Stellar	0.977073	0.0341085
Stellar	1.11781	-0.412892
Stellar	0.880063	0.646434
Stellar	0.926994	0.162316
Stellar	0.820959	0.494567
Stellar	1.63347	0.409069
Stellar	1.33024	0.631708
Stellar	1.5925	0.0280271
Stellar	0.820311	0.360997
Stellar	0.944119	0.304517
Stellar	0.952004	0.139746
Stellar	0.957284	0.156079
Stellar	1.10646	0.494608
Stellar	0.91289	0.481285
Stellar	1.37143	0.315576
Stellar	0.87141	0.435638
Stellar	1.26513	0.294279
Stellar	1.04602	0.261349
Stellar	1.18698	0.32271
Stellar	0.878092	0.277566
Stellar	1.64444	0.361469
Stellar	1.15718	-0.0659931
Stellar	1.56346	0.805388
Stellar	0.887415	0.647872
Stellar	1.04291	-0.046929
Stellar	0.825114	0.394674
Stellar	1.07802	0.155668
Stellar	1.61519	0.469462
Stellar	1.16537	0.38385
Stellar	1.71706	0.396839
Stellar	0.968597	0.424679
Stellar	0.863879	0.215097
Stellar	1.33709	0.526337
Stellar	1.70059	0.452178
Stellar	1.11968	-0.370764
Stellar	1.03375	0.262628
Stellar	1.59831	0.315598
Stellar	0.999344	0.189799
Stellar	0.970583	0.176768
Stellar	1.02416	0.495245
Stellar	0.944855	0.212638
Stellar	0.977731	0.280722
Stellar	1.24373	0.792017
Stellar	1.8081	0.416148
Stellar	0.999529	0.292961
Stellar	1.08766	0.478225
Stellar	1.01496	-0.116194
Stellar	1.65927	-0.282071
Stellar	0.907894	0.0768402
Stellar	0.958109	0.20655
Stellar	0.968583	0.266062
Stellar	1.77362	0.268725
Stellar	0.914364	0.216126
Stellar	1.76653	0.0432482
Stellar	1.30062	0.111214
Stellar	0.981527	0.373127
Stellar	1.48372	0.339557
Stellar	0.847084	0.577156
Stellar	1.20878	0.416609
Stellar	0.964189	0.3028
Stellar	1.1235	-0.233381
Stellar	1.06072	0.655099
Stellar	0.88963	-0.184452
Stellar	0.848483	0.0666259
Stellar	1.29348	0.315552
Stellar	1.10922	0.124477
Stellar	1.01374	0.533939
Stellar	0.853634	0.20815
Stellar	1.11437	-0.508483
Stellar	1.48441	0.189506
Stellar	0.837765	0.384224
Stellar	1.00005	0.279903
Stellar	1.08113	0.779532
Stellar	0.997504	0.289095
Stellar	0.866753	-0.196113
Stellar	0.965323	0.200235
Stellar	1.90157	0.27134
Stellar	0.84029	0.345638
Stellar	0.960377	0.149818
Stellar	1.03073	0.484383
Stellar	0.856059	0.206715
Stellar	1.06387	0.586915
Stellar	1.13329	0.191281
Stellar	0.993698	0.0799202
Stellar	1.29293	-0.238803
Stellar	1.76319	-0.1356
Stellar	0.996213	-0.00394396
Stellar	1.06951	0.0585786
Stellar	0.933617	0.0793118
Stellar	1.38485	0.352105
Stellar	1.10642	0.281141
Stellar	1.2269	0.218514
Stellar	1.98855	0.230559
Stellar	0.926155	0.431441
Stellar	1.21936	0.459482
Stellar	1.00194	0.290994
Stellar	1.06537	-0.137913
Stellar	0.906962	0.657255
Stellar	0.90969	0.592004
Stellar	1.27424	0.38889
Stellar	0.844155	-0.04003
Stellar	1.88342	-0.537728
Stellar	1.52252	0.326542
Stellar	1.19965	0.317208
Stellar	1.90527	0.0983998
Stellar	1.06318	0.339246
Stellar	1.07488	-0.347971
Stellar	0.967255	0.268645
Stellar	1.4138	0.0280992
Stellar	1.25577	0.442184
Stellar	1.27411	0.125867
Stellar	0.911025	0.624302
Stellar	1.19715	0.165741
Stellar	1.00196	0.335016
Stellar	1.41833	0.155122
Stellar	1.1549	0.374445
Stellar	1.11783	0.450937
Stellar	1.6728	0.15197
Stellar	0.83169	-0.443556
Stellar	1.11254	-0.0714113
Stellar	1.41878	0.358773
Stellar	0.905665	-0.0828661
Stellar	0.897176	-0.370757
Stellar	1.68132	0.270678
Stellar	0.878695	0.346814
Stellar	0.953342	0.118872
Stellar	1.10186	-0.00101426
Stellar	1.22842	0.0674363
Stellar	1.33916	-0.204015
Stellar	0.920338	0.607139
Stellar	0.968903	-0.0378607
Stellar	1.01341	0.35935
Stellar	0.843574	0.733919
Stellar	1.04535	0.0312788
Stellar	1.03774	0.0647169
Stellar	1.17243	-0.0150846
Stellar	1.01056	0.221169
Stellar	1.03532	0.290591
Stellar	1.41429	0.0102219
Stellar	1.98981	-0.0933437
Stellar	1.1478	0.211319
Stellar	1.53061	0.344923
Stellar	0.970821	0.670191
Stellar	1.22874	-0.0408456
Stellar	1.10152	0.42194
Stellar	1.30375	0.203276
Stellar	0.883421	0.448635
Stellar	0.991371	-0.112561
Stellar	0.874142	0.604235
Stellar	1.43187	0.521818
Stellar	1.19104	-0.170697
Stellar	0.826564	0.448247
Stellar	1.15886	0.728255
Stellar	0.981537	0.503971
Stellar	1.1024	0.161553
Stellar	1.9482	-0.16403
Stellar	1.0606	0.625741
Stellar	1.30456	0.463217
Stellar	1.04924	0.368343
Stellar	0.93311	0.351382
Stellar	1.53813	-0.041805
Stellar	0.966574	0.137983
Stellar	1.3185	0.274847
Stellar	0.939346	0.387885
Stellar	1.63177	0.0055861
Stellar	0.870678	0.456142
Stellar	1.06981	0.0775248
Stellar	1.83454	0.576725
Stellar	0.844365	-0.234957
Stellar	1.06807	0.178052
Stellar	1.18251	0.388818
Stellar	1.74299	-0.293743
Stellar	1.0795	0.515102
Stellar	0.847106	0.363313
Stellar	1.26454	0.0647921
Stellar	1.38514	0.577233
Stellar	1.59161	0.0873314
Stellar	1.10825	0.370862
Stellar	1.04079	-0.0457293
Stellar	1.15433	0.450059
Stellar	1.7429	0.168617
Stellar	1.32264	0.341086
Stellar	1.00374	-0.219042
Stellar	1.01632	0.721208
Stellar	0.997033	0.374583
Stellar	1.34483	0.300759
Stellar	1.27148	0.320689
Stellar	1.28322	0.487126
Stellar	1.03748	0.0783314
Stellar	0.954368	0.437503
Stellar	1.24177	0.0720033
Stellar	0.976704	0.603989
Stellar	1.34113	-0.0961637
Stellar	1.34096	0.0886875
Stellar	1.41996	0.338031
Stellar	1.52465	0.315702
Stellar	1.31389	-0.0503899
Stellar	0.931034	0.383155
Stellar	0.934943	0.237059
Stellar	1.20947	0.686324
Stellar	1.05401	0.173007
Stellar	1.01939	-0.398725
Stellar	1.12592	0.344658
Stellar	1.08577	-0.574223
Stellar	1.04859	0.205846
Stellar	0.928355	0.239623
Stellar	0.969886	-0.0101393
Stellar	0.986473	0.692203
Stellar	1.22744	0.444864
Stellar	0.934776	0.4276
Stellar	1.14798	0.0372671
Stellar	1.99759	0.101008
Stellar	0.919515	0.416742
Stellar	0.888481	0.0921441
Stellar	1.8156	0.312811
Stellar	1.44957	-0.193362
Stellar	1.10464	0.415911
Stellar	1.09901	0.477408
Stellar	1.44313	-0.0644364
Stellar	0.809332	0.298115
Stellar	1.10004	0.128624
Stellar	1.43947	0.335076
Stellar	1.09068	0.366408
Stellar	1.1353	-0.0470331
Stellar	1.61669	0.518807
Stellar	1.01029	0.219717
Stellar	1.68358	0.442099
Stellar	1.02659	-0.193586
Stellar	1.33451	0.180461
Stellar	1.18258	0.308781
Stellar	1.75582	0.306514
Stellar	1.37611	0.557878
Stellar	0.977812	0.369177
Stellar	1.38021	0.461202
Stellar	1.40571	0.253183
Stellar	1.26862	0.306114
Stellar	1.43773	0.152938
Stellar	1.76342	0.00189396
Stellar	1.15271	-0.311373
Stellar	1.24046	0.106486
Stellar	1.61968	0.114338
Stellar	0.917238	0.385805
Stellar	1.11595	0.30478
Stellar	1.43571	0.266503
Stellar	0.943759	-0.10845
Stellar	1.83463	0.667183
Stellar	0.97909	-0.252013
Stellar	1.21244	0.331888
Stellar	0.942413	0.105381
Stellar	1.07231	0.170694
Stellar	1.36285	0.265814
Stellar	1.06028	0.380223
Stellar	0.942743	0.093419
Stellar	0.935618	0.0917921
Stellar	1.3609	0.315887
Stellar	1.44944	0.232086
Stellar	0.834805	0.204785
Stellar	1.14939	0.512664
Stellar	1.31322	0.457166
Stellar	0.989799	0.271011
Stellar	1.44379	0.317546
Stellar	0.871761	-0.221516
Stellar	1.35959	0.384342
Stellar	1.39547	0.301451
Stellar	1.09604	0.251783
Stellar	1.15411	0.215178
Stellar	1.04914	-0.198474
Stellar	1.12396	0.147683
Stellar	1.20841	0.195249
Stellar	0.924317	0.189418
Stellar	1.05539	0.192154
Stellar	1.08292	0.353856
Stellar	1.04028	0.265136
Stellar	1.55047	0.285742
Stellar	1.06944	-0.163283
Stellar	1.03848	0.354193
Stellar	1.26938	0.391991
Stellar	0.862902	0.391424
Stellar	0.996386	0.386239
Stellar	0.976823	0.580866
Stellar	0.909835	-0.485731
Stellar	1.00828	0.387876
Stellar	1.60502	0.145555
Stellar	0.819527	0.704358
Stellar	1.33535	0.268783
Stellar	1.02005	-0.0511698
Stellar	0.999236	0.12768
Stellar	0.937501	0.213859
Stellar	1.61733	0.292756
Stellar	0.937411	0.255018
Stellar	0.9241	-0.146187
Stellar	0.853376	-0.437356
Stellar	1.2306	0.133876
Stellar	0.877855	0.0904256
Stellar	1.45348	0.432435
Stellar	1.8174	0.639215
Stellar	1.42103	0.33152
Stellar	1.13215	0.40432
Stellar	1.40001	0.0687187
Stellar	1.01317	0.418333
Stellar	1.53148	-0.0934306
Stellar	1.23775	0.283437
Stellar	1.40183	0.635756
Stellar	1.14091	0.512756
Stellar	1.07815	0.0122686
Stellar	0.977822	-0.421488
Stellar	1.03591	0.355514
Stellar	1.67674	0.482025
Stellar	1.08454	0.0853771
Stellar	0.826716	0.264256
Stellar	1.11545	0.412089
Stellar	1.38417	0.190882
Stellar	1.00197	-0.100511
Stellar	0.917689	0.57257
Stellar	1.15335	0.392433
Stellar	0.99932	-0.243797
Stellar	1.00385	-0.0423186
Stellar	1.00402	0.446569
Stellar	1.08899	0.362373
Stellar	1.04163	0.328992
Stellar	1.0152	-0.13933
Stellar	0.960176	0.51178
Stellar	1.11689	0.186878
Stellar	1.1193	0.146627
Stellar	1.31622	-0.368347
Stellar	0.977507	0.134308
Stellar	1.14708	0.184903
Stellar	1.31054	-0.187427
Stellar	1.46908	-0.0942386
Stellar	1.5052	0.211851
Stellar	1.66571	0.658272
Stellar	0.912432	-0.166317
Stellar	0.988202	0.0707243
Stellar	1.87478	0.48598
Stellar	1.01521	0.321784
Stellar	0.979802	0.614178
Stellar	1.34201	0.216542
Stellar	1.32011	0.740289
Stellar	1.1044	-0.157722
Stellar	0.854387	-0.0620663
Stellar	1.17675	-0.0546808
Stellar	1.54342	0.359149
Stellar	0.942974	0.0752878
Stellar	1.72486	0.356372
Stellar	1.04262	0.329302
Stellar	1.12407	0.254796
Stellar	1.23314	0.248348
Stellar	1.58329	0.395105
Stellar	1.58665	-0.232513
Stellar	1.3373	-0.0742221
Stellar	1.37762	0.330544
Stellar	1.01483	0.228722
Stellar	0.849059	0.081197
Stellar	1.89933	0.866771
Stellar	1.04872	0.242182
Stellar	1.10329	0.71126
Stellar	1.01179	-0.168385
Stellar	1.26181	0.772471
Stellar	1.06164	-0.353831
Stellar	1.12801	0.304061
Stellar	1.43997	0.155458
Stellar	1.50636	0.0687955
Stellar	1.07201	0.205439
Stellar	1.03769	0.0515537
Stellar	1.06328	-0.547622
Stellar	1.05389	0.126299
Stellar	0.852287	0.286968
Stellar	1.19277	0.346268
Stellar	0.972311	0.0959441
Stellar	1.35995	0.377813
Stellar	0.895001	0.471099
Stellar	0.889412	0.21994
Stellar	1.09203	0.193961
Stellar	1.02837	-0.0146733
Stellar	0.890411	0.135133
Stellar	1.0973	0.453059
Stellar	1.44526	0.174555
Stellar	1.26372	0.461915
Stellar	0.928038	0.317121
Stellar	1.83208	0.0309331
Stellar	1.18094	0.589113
Stellar	1.08825	0.370645
Stellar	1.79942	0.0824936
Stellar	0.936459	-0.32961
Stellar	1.66793	0.552701
Stellar	1.10597	0.436357
Stellar	0.817824	-0.108015
Stellar	1.22086	-0.658636
Stellar	1.18733	0.176687
Stellar	0.984922	0.51995
Stellar	0.931929	0.285648
Stellar	1.03502	0.775424
Stellar	0.997515	0.320717
Stellar	1.0675	0.233659
Stellar	1.31743	0.167637
Stellar	0.900243	0.310971
Stellar	1.40586	0.213962
Stellar	1.50094	0.53825
Stellar	0.921268	-0.173603
Stellar	1.10104	0.187026
Stellar	0.954517	0.374359
Stellar	1.88008	0.48224
Stellar	0.864525	-0.0628377
Stellar	1.15997	0.258794
Stellar	1.33559	-0.0523075
Stellar	1.34464	0.326319
Stellar	0.981433	0.0957339
Stellar	0.920531	0.17463
Stellar	1.0989	-0.158237
Stellar	1.07644	0.229651
Stellar	1.0062	0.382072
Stellar	0.983812	0.29937
Stellar	1.09848	0.0662051
Stellar	1.73511	-0.0853745
Stellar	1.29295	0.0228517
Stellar	1.47204	0.198994
Stellar	0.997656	0.377703
Stellar	1.03034	0.455144
Stellar	0.884429	0.328692
Stellar	1.485	-0.0464856
Stellar	0.964105	0.36126
Stellar	1.26487	0.355239
Stellar	1.05776	0.68154
Stellar	0.950883	0.264462
Stellar	1.46137	-0.00411823
Stellar	1.13062	0.147176
Stellar	1.04939	0.477615
Stellar	1.02021	0.438842
Stellar	1.09234	-0.0884322
Stellar	1.32225	0.427687
Stellar	0.849771	0.432793
Stellar	0.911025	0.506763
Stellar	1.14761	0.596771
Stellar	0.900467	0.306802
Stellar	0.910615	0.514831
Stellar	0.978834	0.101523
Stellar	1.60902	0.21005
Stellar	0.861506	0.351411
Stellar	1.32873	0.283
Stellar	1.4592	0.249942
Stellar	0.829159	0.0174233
Stellar	1.38139	0.287062
Stellar	1.32336	-0.00430159
Stellar	1.47736	0.0998507
Stellar	0.919162	-0.177534
Stellar	0.949827	0.513011
Stellar	0.929068	0.246903
Stellar	1.02738	0.754101
Stellar	0.893295	0.266198
Stellar	1.12529	0.123466
Stellar	0.941975	0.168516
Stellar	1.0173	0.569337
Stellar	0.971445	0.230786
Stellar	1.11289	0.412789
Stellar	1.00169	0.0152144
Stellar	0.907396	0.135549
Stellar	1.00806	0.323511
Stellar	1.21956	-0.0231828
Stellar	0.883887	-0.269505
Stellar	1.09198	0.266544
Stellar	1.54058	0.0584195
Stellar	0.933154	0.279063
Stellar	1.02933	-0.261357
Stellar	1.04782	0.134357
Stellar	1.11571	-0.00769439
Stellar	1.09892	0.327478
Stellar	0.849873	0.37988
Stellar	1.00306	0.903824
Stellar	1.2639	-0.46563
Stellar	0.881925	-0.180509
Stellar	1.09015	0.466437
Stellar	1.44318	0.419696
Stellar	0.959318	0.0847768
Stellar	1.84221	-0.506068
Stellar	1.3398	0.175141
Stellar	0.891292	0.337438
Stellar	1.00098	0.322831
Stellar	0.985964	0.622868
Stellar	0.929636	-0.104953
Stellar	0.981168	0.515346
Stellar	1.39283	0.294619
Stellar	1.51752	0.396941
Stellar	1.60103	0.068574
Stellar	0.96554	0.295022
Stellar	1.27523	0.154113
Stellar	1.37529	0.131014
Stellar	0.859189	0.164839
Stellar	0.926573	0.0369793
Stellar	1.52933	0.279445
Stellar	1.4966	0.255379
Stellar	1.11912	0.436904
Stellar	0.966982	0.448031
Stellar	1.51282	0.0921936
Stellar	0.789398	0.414379
Stellar	1.21067	0.00913831
Stellar	0.959624	0.0713442
Stellar	0.969729	-0.793863
Stellar	0.800703	0.100683
Stellar	0.928275	0.753437
Stellar	0.909745	-0.478169
Stellar	1.03634	0.191351
Stellar	1.30246	0.129655
Stellar	1.12585	0.48099
Stellar	1.07609	0.582606
Stellar	0.879345	0.292159
Stellar	0.908209	0.0195217
Stellar	0.8599	0.352909
Stellar	1.23838	0.232634
Stellar	1.20227	0.358865
Stellar	0.978257	0.0979566
Stellar	0.863484	-0.199429
Stellar	1.01852	0.392056
Stellar	0.914717	0.0576986
Stellar	1.12145	0.440734
Stellar	1.01249	0.344092
Stellar	0.96225	0.36382
Stellar	1.00472	-0.062811
Stellar	0.987492	0.297562
Stellar	0.942707	-0.472754
Stellar	1.24934	0.552029
Stellar	1.39614	0.496756
Stellar	1.16226	0.302714
Stellar	0.977307	0.288526
Stellar	0.998575	0.324148
Stellar	0.883438	0.367458
Stellar	1.71308	-0.188389
Stellar	0.93365	0.394736
Stellar	1.50703	0.0958769
Stellar	0.937682	0.138645
Stellar	1.08103	-0.273452
Stellar	1.02627	0.354162
Stellar	1.09329	0.780314
Stellar	1.37957	0.394301
Stellar	0.992475	0.262526
Stellar	1.41884	0.270795
Stellar	1.06639	0.464333
Stellar	1.9463	0.790701
Stellar	1.26074	0.336789
Stellar	1.03464	0.184553
Stellar	0.923711	0.408271
Stellar	0.882134	0.669528
Stellar	0.867398	-0.0761172
Stellar	1.18843	-0.0338792
Stellar	1.14969	0.579712
Stellar	1.00655	-0.1915
Stellar	0.988045	-0.570597
Stellar	1.48936	0.565259
Stellar	0.912499	0.538313
Stellar	1.18158	0.2718
Stellar	0.991532	0.264975
Stellar	0.981608	0.320568
Stellar	0.99524	0.337828
Stellar	0.886573	-0.0478988
Stellar	1.18366	0.170486
Stellar	0.926384	0.419399
Stellar	1.39848	0.462861
Stellar	1.01029	-0.201633
Stellar	1.01208	0.510909
Stellar	1.24162	0.129276
Stellar	0.937351	0.308764
Stellar	1.07349	-0.0960813
Stellar	1.37806	0.642821
Stellar	1.05475	0.106913
Stellar	1.00346	0.282299
Stellar	0.868062	0.101613
Stellar	0.964325	0.280478
Stellar	1.06086	0.315269
Stellar	1.33378	0.407589
Stellar	1.14482	0.542153
Stellar	1.12704	0.0762335
Stellar	1.37392	0.417761
Stellar	0.919969	0.481501
Stellar	1.76044	0.196735
Stellar	1.1085	0.425295
Stellar	1.09751	0.227292
Stellar	1.06234	0.475643
Stellar	0.994213	0.299583
Stellar	1.53897	0.437278
Stellar	1.43269	0.348971
Stellar	0.93755	-0.0322416
Stellar	0.997883	0.32868
Stellar	1.02183	0.614767
Stellar	1.01644	0.512213
Stellar	1.42921	0.42776
Stellar	1.19242	0.300589
Stellar	0.96085	0.238281
Stellar	1.06688	-0.0270424
Stellar	1.08271	-0.00100216
Stellar	1.04617	0.69942
Stellar	1.01153	0.201722
Stellar	1.04222	-0.228405
Stellar	1.9299	0.50477
Stellar	1.09351	0.538515
Stellar	1.19761	-0.0427613
Stellar	1.07768	0.427241
Stellar	0.968565	0.0157844
Stellar	1.46262	0.461427
Stellar	1.23181	0.10794
Stellar	0.838581	0.21746
Stellar	1.19728	-0.41283
Stellar	1.37039	0.292356
Stellar	0.966446	0.622631
Stellar	0.916815	0.365685
Stellar	1.92929	0.0686802
Stellar	1.04748	0.197934
Stellar	1.44351	0.316522
Stellar	1.38038	-0.128933
Stellar	0.871402	0.497746
Stellar	0.928405	0.186826
Stellar	1.1954	0.351808
Stellar	1.07818	0.339882
Stellar	1.73748	-0.159718
Stellar	0.932872	0.671175
Stellar	1.24256	-0.0185655
Stellar	1.24142	0.432039
Stellar	0.994305	0.257108
Stellar	1.26689	0.393084
Stellar	1.09602	0.125118
Stellar	0.96763	0.366472
Stellar	0.912832	-0.418992
Stellar	1.36866	0.482447
Stellar	1.66124	0.156667
Stellar	1.18419	0.467559
Stellar	1.98739	0.26355
Stellar	1.28068	0.484606
Stellar	1.08247	0.0832348
Stellar	1.65279	0.223851
Stellar	0.961823	0.0171064
Stellar	0.947793	0.303639
Stellar	1.04948	0.600294
Stellar	1.04311	0.436131
Stellar	0.82594	0.170713
Stellar	0.874902	0.386943
Stellar	1.25957	0.0119711
Stellar	1.51978	0.332721
Stellar	0.933186	0.510452
Stellar	1.65335	-0.450617
Stellar	1.30496	0.483448
Stellar	1.10505	0.16973
Stellar	0.958953	0.558715
Stellar	1.73072	-0.0486919
Stellar	0.961838	0.105075
Stellar	1.06554	0.418609
Stellar	1.04648	0.377733
Stellar	1.49449	0.160857
Stellar	1.14839	0.25347
Stellar	0.874193	0.252329
Stellar	1.25745	0.339011
Stellar	1.55538	-0.244551
Stellar	0.905264	0.173287
Stellar	1.54637	0.297518
Stellar	1.60282	0.45876
Stellar	0.962554	-0.499219
Stellar	1.75055	0.230426
Stellar	0.993699	-0.0344244
Stellar	1.47214	0.291547
Stellar	0.918276	0.349848
Stellar	1.37861	0.125396
Stellar	0.89166	0.199127
Stellar	1.12817	0.275088
Stellar	1.65706	0.232547
Stellar	1.12017	0.155553
Stellar	1.43583	0.0744259
Stellar	0.976111	0.811046
Stellar	1.01256	0.138987
Stellar	1.30037	0.513029
Stellar	1.5232	0.0832849
Stellar	0.864156	0.283123
Stellar	1.50454	0.481534
Stellar	1.56513	-0.178521
Stellar	1.35694	0.326183
Stellar	1.11763	0.223973
Stellar	0.868782	-0.567167
Stellar	1.33564	0.256973
Stellar	1.38925	-0.785001
Stellar	1.20159	0.424512
Stellar	1.22266	0.351267
Stellar	0.887395	-0.0181269
Stellar	1.06171	0.218271
Stellar	1.31119	0.218337
Stellar	1.2721	0.200162
Stellar	1.24645	0.288992
Stellar	0.915848	0.221549
Stellar	0.909511	0.367042
Stellar	1.21281	0.0546909
Stellar	0.986069	0.408243
Stellar	1.15153	0.197592
Stellar	1.21826	0.0797673
Stellar	1.31884	0.166562
Stellar	1.76698	0.301997
Stellar	0.990179	0.259201
Stellar	1.22097	0.389319
Stellar	1.35704	-0.660318
Stellar	1.01254	-0.158273
Stellar	0.898523	0.0170798
Stellar	1.7345	0.770797
Stellar	0.91514	0.277089
Stellar	1.20922	0.29899
Stellar	0.93901	0.170647
Stellar	1.13247	0.585613
Stellar	1.18614	0.168282
Stellar	1.35822	0.661852
Stellar	0.861293	0.0699083
Stellar	0.973929	0.362391
Stellar	1.27997	0.432464
Stellar	0.982405	0.499404
Stellar	1.34592	0.325019
Stellar	0.816795	-0.272168
Stellar	0.884338	0.319903
Stellar	0.992878	0.55893
Stellar	0.884048	0.34808
Stellar	1.39707	0.326343
Stellar	0.962649	0.105687
Stellar	1.01994	0.261154
Stellar	0.989877	0.442011
Stellar	1.05545	0.727316
Stellar	1.75549	-0.392593
Stellar	1.19647	0.530617
Stellar	1.05911	0.320058
Stellar	0.963054	0.704965
Stellar	1.32883	-0.788737
Stellar	1.17932	-0.0839824
Stellar	1.03229	0.513606
Stellar	1.0367	0.276644
Stellar	1.49959	0.31567
Stellar	1.19288	0.568399
Stellar	1.44588	0.219763
Stellar	1.34987	0.221233
Stellar	1.22886	0.444057
Stellar	1.01051	0.19424
Stellar	1.08669	0.697934
Stellar	0.879021	0.263408
Stellar	1.35414	0.120344
Stellar	1.67585	-0.624166
Stellar	1.10694	0.134363
Stellar	1.12913	0.132495
Stellar	1.02297	0.240262
Stellar	0.92564	0.518377
Stellar	1.12078	0.432973
Stellar	1.6576	0.316893
Stellar	1.9603	-0.236465
Stellar	1.05679	0.140382
Stellar	1.69306	0.163552
Stellar	0.868434	0.503671
Stellar	1.60875	-0.421113
Stellar	1.38914	-0.179624
Stellar	1.13514	0.416587
Stellar	1.91528	0.178647
Stellar	1.53617	0.24273
Stellar	1.25951	0.468077
Stellar	1.20091	-0.161201
Stellar	0.957461	0.315847
Stellar	0.952378	0.102953
Stellar	1.14875	0.0145224
Stellar	0.914409	-0.179191
Stellar	0.907843	0.338635
Stellar	1.0131	0.516417
Stellar	0.922784	-0.188072
Stellar	1.04056	0.223202
Stellar	1.19719	0.38591
Stellar	1.0243	0.147173
Stellar	0.88987	0.274981
Stellar	0.913669	-0.0514328
Stellar	1.0292	0.212102
Stellar	1.02744	0.32669
Stellar	0.807918	0.603816
Stellar	1.69192	0.369062
Stellar	0.970322	-0.17143
Stellar	1.44514	0.245651
Stellar	0.978392	0.694796
Stellar	0.988107	0.0570731
Stellar	1.01658	0.15803
Stellar	1.51149	0.669749
Stellar	0.974476	0.454485
Stellar	0.908505	0.468799
Stellar	1.02925	0.196865
Stellar	0.860029	0.27975
Stellar	1.51991	0.43522
Stellar	1.00627	0.279891
Stellar	1.78733	0.424326
Stellar	0.985083	0.249245
Stellar	0.9495	0.0593915
Stellar	0.824183	0.242292
Stellar	0.862133	0.0160972
Stellar	0.968762	0.0880624
Stellar	0.907054	0.135995
Stellar	1.32121	0.19384
Stellar	1.6116	0.0979779
Stellar	0.907246	-0.486035
Stellar	1.31352	0.07681
Stellar	2.03151	0.322822
Stellar	1.41361	-0.0733295
Stellar	0.925994	0.56841
Stellar	0.999929	0.279866
Stellar	1.5335	0.147819
Stellar	0.999092	0.0692582
Stellar	1.72761	0.119885
Stellar	1.07963	0.221349
Stellar	1.39678	0.23195
Stellar	1.74514	-0.0595825
Stellar	1.01966	0.154195
Stellar	1.05292	0.391699
Stellar	1.44131	-0.0185429
Stellar	1.06871	0.417367
Stellar	1.67844	-0.0332118
Stellar	1.01833	0.527488
Stellar	1.29124	-0.257725
Stellar	0.980438	0.414393
Stellar	0.971249	0.420657
Stellar	0.857065	0.243707
Stellar	0.897485	0.282557
Stellar	1.05254	0.0225547
Stellar	0.86314	-0.329882
Stellar	1.60073	-0.550761
Stellar	1.26596	0.278175
Stellar	0.981393	0.232321
Stellar	1.25656	0.119329
Stellar	0.898194	-0.134504
Stellar	0.976209	0.460174
Stellar	1.1808	0.253114
Stellar	1.7925	0.178828
Stellar	1.56214	0.25381
Stellar	1.48415	0.439458
Stellar	1.01438	0.298424
Stellar	0.958279	0.274282
Stellar	1.10989	0.0633448
Stellar	0.996206	0.583356
Stellar	0.839905	0.473863
Stellar	0.95691	0.550958
Stellar	1.47775	0.229194
Stellar	0.906365	-0.0125437
Stellar	1.28131	-0.0317873
Stellar	1.27612	0.287529
Stellar	0.863043	0.395941
Stellar	1.35566	0.158237
Stellar	1.10599	-0.147147
Stellar	0.98242	0.474001
Stellar	1.04327	0.585693
Stellar	1.09049	0.297672
Stellar	0.920484	-0.0542107
Stellar	1.10751	0.0665027
Stellar	1.09417	0.479596
Stellar	1.11944	0.26766
Stellar	1.22016	-0.280186
Stellar	0.965403	0.332149
Stellar	1.10535	-0.00890191
Stellar	0.991653	0.330533
Stellar	1.36629	-0.308594
Stellar	0.95255	0.575642
Stellar	1.42969	0.0571403
Stellar	1.4054	0.0462888
Stellar	0.875389	-0.984454
Stellar	1.37069	0.363543
Stellar	0.964419	-0.0402134
Stellar	1.02397	0.173848
Stellar	0.998351	0.310077
Stellar	1.41901	0.293054
Stellar	1.98083	0.144351
Stellar	1.3331	0.193099
Stellar	0.942326	0.425794
Stellar	1.02766	0.0141433
Stellar	0.866862	0.233115
Stellar	1.06863	0.409239
Stellar	1.078	0.238662
Stellar	1.57687	0.044616
Stellar	1.22265	-0.0548936
Stellar	1.00917	0.274609
Stellar	0.980745	0.139403
Stellar	1.05114	0.29776
Stellar	1.46277	0.36808
Stellar	0.800554	-0.273891
Stellar	0.830094	0.369367
Stellar	1.83706	0.013472
Stellar	1.61236	0.221448
Stellar	1.24485	0.467367
Stellar	1.17602	0.0980935
Stellar	0.980179	0.394728
Stellar	1.3948	0.051465
Stellar	1.69577	0.358137
Stellar	1.04069	0.493467
Stellar	1.09594	-0.669911
Stellar	1.59577	0.281097
Stellar	1.0428	0.276352
Stellar	0.962993	0.17547
Stellar	1.02488	0.399132
Stellar	1.0519	-0.0296273
Stellar	0.970429	0.305629
Stellar	0.91743	-0.0209564
Stellar	1.63107	0.527902
Stellar	1.23681	-0.0490649
Stellar	1.07061	0.450512
Stellar	1.04626	0.381005
Stellar	1.21037	0.249897
Stellar	0.961211	0.368862
Stellar	1.25871	0.422575
Stellar	1.26547	0.28966
Stellar	0.859046	-0.401685
Stellar	1.19227	0.048288
Stellar	0.95705	0.117042
Stellar	1.22822	-0.0386392
Stellar	0.888308	0.0249923
Stellar	1.08052	0.871991
Stellar	1.6587	-0.131808
Stellar	0.997397	0.235738
Stellar	1.07291	0.462467
Stellar	1.09065	0.0139002
Stellar	1.00457	-0.14979
Stellar	1.41838	0.183563
Stellar	1.16036	0.240453
Stellar	1.0447	0.163589
Stellar	1.17588	-0.420234
Stellar	1.07644	-0.0547348
Stellar	0.855744	0.263732
Stellar	1.0778	-0.0654834
Stellar	0.990636	0.34122
Stellar	0.865077	0.209783
Stellar	1.85896	0.185239
Stellar	1.23682	-0.464681
Stellar	1.5829	0.379019
Stellar	0.926411	0.541523
Stellar	1.04506	-0.613278
Stellar	1.12495	0.326107
Stellar	1.00757	-0.522376
Stellar	1.51115	0.266033
Stellar	1.31052	0.256051
[truncated: 57,896 more rows]

## Sheet: sensitivity_contours
detector	logM	log10_z
AEDGE	6.31742	-1.2
AEDGE	6.31741	-1.1953
AEDGE	6.3174	-1.19059
AEDGE	6.3174	-1.18589
AEDGE	6.31739	-1.18118
AEDGE	6.31738	-1.17648
AEDGE	6.31738	-1.17177
AEDGE	6.31737	-1.16707
AEDGE	6.31736	-1.16236
AEDGE	6.31736	-1.15766
AEDGE	6.31735	-1.15295
AEDGE	6.31734	-1.14825
AEDGE	6.31733	-1.14354
AEDGE	6.31733	-1.13884
AEDGE	6.31732	-1.13413
AEDGE	6.31731	-1.12943
AEDGE	6.3173	-1.12472
AEDGE	6.31729	-1.12002
AEDGE	6.31728	-1.11532
AEDGE	6.31727	-1.11061
AEDGE	6.31726	-1.10591
AEDGE	6.31725	-1.1012
AEDGE	6.31724	-1.0965
AEDGE	6.31723	-1.09179
AEDGE	6.31721	-1.08709
AEDGE	6.3172	-1.08238
AEDGE	6.31718	-1.07768
AEDGE	6.31717	-1.07297
AEDGE	6.31715	-1.06827
AEDGE	6.31712	-1.06356
AEDGE	6.3171	-1.05886
AEDGE	6.31707	-1.05415
AEDGE	6.31703	-1.04945
AEDGE	6.31696	-1.04474
AEDGE	6.3167	-1.04004
AEDGE	6.31532	-1.03903
AEDGE	6.30931	-1.0373
AEDGE	6.30705	-1.03534
AEDGE	6.3053	-1.03063
AEDGE	6.3053	-1.02593
AEDGE	6.30529	-1.02122
AEDGE	6.30528	-1.01652
AEDGE	6.30527	-1.01181
AEDGE	6.30526	-1.00711
AEDGE	6.30525	-1.0024
AEDGE	6.30524	-0.997698
AEDGE	6.30524	-0.992993
AEDGE	6.30523	-0.988288
AEDGE	6.30521	-0.983584
AEDGE	6.3052	-0.978879
AEDGE	6.30519	-0.974174
AEDGE	6.30518	-0.969469
AEDGE	6.30517	-0.964765
AEDGE	6.30515	-0.96006
AEDGE	6.30514	-0.955355
AEDGE	6.30512	-0.950651
AEDGE	6.3051	-0.945946
AEDGE	6.30508	-0.941241
AEDGE	6.30506	-0.936537
AEDGE	6.30503	-0.931832
AEDGE	6.30499	-0.927127
AEDGE	6.30494	-0.922422
AEDGE	6.30454	-0.917718
AEDGE	6.3033	-0.916832
AEDGE	6.2973	-0.915169
AEDGE	6.29485	-0.913013
AEDGE	6.29322	-0.908308
AEDGE	6.29321	-0.903604
AEDGE	6.2932	-0.898899
AEDGE	6.29319	-0.894194
AEDGE	6.29318	-0.889489
AEDGE	6.29317	-0.884785
AEDGE	6.29316	-0.88008
AEDGE	6.29315	-0.875375
AEDGE	6.29314	-0.870671
AEDGE	6.29312	-0.865966
AEDGE	6.29311	-0.861261
AEDGE	6.29309	-0.856557
AEDGE	6.29307	-0.851852
AEDGE	6.29305	-0.847147
AEDGE	6.29303	-0.842442
AEDGE	6.29301	-0.837738
AEDGE	6.29298	-0.833033
AEDGE	6.29294	-0.828328
AEDGE	6.2929	-0.823624
AEDGE	6.2928	-0.818919
AEDGE	6.29223	-0.814214
AEDGE	6.29129	-0.813548
AEDGE	6.28529	-0.81193
AEDGE	6.28262	-0.80951
AEDGE	6.28114	-0.804805
AEDGE	6.28113	-0.8001
AEDGE	6.28111	-0.795395
AEDGE	6.2811	-0.790691
AEDGE	6.28109	-0.785986
AEDGE	6.28107	-0.781281
AEDGE	6.28106	-0.776577
AEDGE	6.28104	-0.771872
AEDGE	6.28103	-0.767167
AEDGE	6.281	-0.762462
AEDGE	6.28098	-0.757758
AEDGE	6.28095	-0.753053
AEDGE	6.28092	-0.748348
AEDGE	6.28088	-0.743644
AEDGE	6.28082	-0.738939
AEDGE	6.28067	-0.734234
AEDGE	6.27992	-0.72953
AEDGE	6.27928	-0.729075
AEDGE	6.27327	-0.727488
AEDGE	6.27044	-0.724825
AEDGE	6.26907	-0.72012
AEDGE	6.26905	-0.715415
AEDGE	6.26904	-0.710711
AEDGE	6.26902	-0.706006
AEDGE	6.26901	-0.701301
AEDGE	6.26899	-0.696597
AEDGE	6.26897	-0.691892
AEDGE	6.26895	-0.687187
AEDGE	6.26892	-0.682482
AEDGE	6.26889	-0.677778
AEDGE	6.26885	-0.673073
AEDGE	6.26879	-0.668368
AEDGE	6.26804	-0.663664
AEDGE	6.26727	-0.663123
AEDGE	6.26126	-0.661593
AEDGE	6.25838	-0.658959
AEDGE	6.25702	-0.654254
AEDGE	6.25701	-0.64955
AEDGE	6.25699	-0.644845
AEDGE	6.25698	-0.64014
AEDGE	6.25696	-0.635435
AEDGE	6.25694	-0.630731
AEDGE	6.25692	-0.626026
AEDGE	6.25689	-0.621321
AEDGE	6.25686	-0.616617
AEDGE	6.25682	-0.611912
AEDGE	6.25678	-0.607207
AEDGE	6.25669	-0.602503
AEDGE	6.25582	-0.597798
AEDGE	6.25526	-0.597408
AEDGE	6.24925	-0.595909
AEDGE	6.24624	-0.593093
AEDGE	6.24496	-0.588388
AEDGE	6.24494	-0.583684
AEDGE	6.24493	-0.578979
AEDGE	6.24491	-0.574274
AEDGE	6.24488	-0.56957
AEDGE	6.24486	-0.564865
AEDGE	6.24483	-0.56016
AEDGE	6.24479	-0.555455
AEDGE	6.24474	-0.550751
AEDGE	6.24464	-0.546046
AEDGE	6.24369	-0.541341
AEDGE	6.24324	-0.541033
AEDGE	6.23724	-0.539564
AEDGE	6.23413	-0.536637
AEDGE	6.23291	-0.531932
AEDGE	6.23289	-0.527227
AEDGE	6.23287	-0.522523
AEDGE	6.23285	-0.517818
AEDGE	6.23282	-0.513113
AEDGE	6.23279	-0.508408
AEDGE	6.23275	-0.503704
AEDGE	6.23269	-0.498999
AEDGE	6.23171	-0.494294
AEDGE	6.23123	-0.493969
AEDGE	6.22523	-0.492528
AEDGE	6.22208	-0.48959
AEDGE	6.22088	-0.484885
AEDGE	6.22086	-0.48018
AEDGE	6.22084	-0.475475
AEDGE	6.22081	-0.470771
AEDGE	6.22079	-0.466066
AEDGE	6.22075	-0.461361
AEDGE	6.22072	-0.456657
AEDGE	6.22066	-0.451952
AEDGE	6.2196	-0.447247
AEDGE	6.21922	-0.446986
AEDGE	6.21321	-0.44557
AEDGE	6.21	-0.442543
AEDGE	6.20884	-0.437838
AEDGE	6.20881	-0.433133
AEDGE	6.20879	-0.428428
AEDGE	6.20876	-0.423724
AEDGE	6.20873	-0.419019
AEDGE	6.20869	-0.414314
AEDGE	6.20864	-0.40961
AEDGE	6.20855	-0.404905
AEDGE	6.2074	-0.4002
AEDGE	6.20721	-0.40007
AEDGE	6.2012	-0.39868
AEDGE	6.19788	-0.395495
AEDGE	6.19678	-0.390791
AEDGE	6.19675	-0.386086
AEDGE	6.19672	-0.381381
AEDGE	6.19669	-0.376677
AEDGE	6.19665	-0.371972
AEDGE	6.19658	-0.367267
AEDGE	6.1954	-0.362563
AEDGE	6.1952	-0.362426
AEDGE	6.18919	-0.361055
AEDGE	6.18584	-0.357858
AEDGE	6.18475	-0.353153
AEDGE	6.18472	-0.348448
AEDGE	6.1847	-0.343744
AEDGE	6.18466	-0.339039
AEDGE	6.18462	-0.334334
AEDGE	6.18456	-0.32963
AEDGE	6.18332	-0.324925
AEDGE	6.18318	-0.324833
AEDGE	6.17718	-0.323482
AEDGE	6.17377	-0.32022
AEDGE	6.17271	-0.315516
AEDGE	6.17269	-0.310811
AEDGE	6.17266	-0.306106
AEDGE	6.17262	-0.301401
AEDGE	6.17258	-0.296697
AEDGE	6.1725	-0.291992
AEDGE	6.17119	-0.287287
AEDGE	6.17117	-0.287274
AEDGE	6.16517	-0.285945
AEDGE	6.16169	-0.282583
AEDGE	6.16067	-0.277878
AEDGE	6.16064	-0.273173
AEDGE	6.1606	-0.268468
AEDGE	6.16056	-0.263764
AEDGE	6.1605	-0.259059
AEDGE	6.16037	-0.254354
AEDGE	6.15916	-0.250282
AEDGE	6.15794	-0.24965
AEDGE	6.15315	-0.24848
AEDGE	6.14957	-0.244945
AEDGE	6.14861	-0.24024
AEDGE	6.14857	-0.235536
AEDGE	6.14853	-0.230831
AEDGE	6.14846	-0.226126
AEDGE	6.14715	-0.221725
AEDGE	6.14652	-0.221421
AEDGE	6.14114	-0.220193
AEDGE	6.13757	-0.216717
AEDGE	6.1366	-0.212012
AEDGE	6.13657	-0.207307
AEDGE	6.13653	-0.202603
AEDGE	6.13647	-0.197898
AEDGE	6.13514	-0.193501
AEDGE	6.13449	-0.193193
AEDGE	6.12913	-0.191976
AEDGE	6.12554	-0.188488
AEDGE	6.12458	-0.183784
AEDGE	6.12455	-0.179079
AEDGE	6.12451	-0.174374
AEDGE	6.12447	-0.16967
AEDGE	6.12439	-0.164965
AEDGE	6.12424	-0.16026
AEDGE	6.12312	-0.156865
AEDGE	6.12059	-0.155556
AEDGE	6.11712	-0.154616
AEDGE	6.11338	-0.150851
AEDGE	6.11249	-0.146146
AEDGE	6.11244	-0.141441
AEDGE	6.11237	-0.136737
AEDGE	6.11224	-0.132032
AEDGE	6.11111	-0.128678
AEDGE	6.10846	-0.127327
AEDGE	6.10511	-0.126422
AEDGE	6.10133	-0.122623
AEDGE	6.10046	-0.117918
AEDGE	6.10041	-0.113213
AEDGE	6.10033	-0.108509
AEDGE	6.10017	-0.103804
AEDGE	6.0991	-0.10074
AEDGE	6.09592	-0.0990991
AEDGE	6.09309	-0.0982941
AEDGE	6.08926	-0.0943944
AEDGE	6.08842	-0.0896897
AEDGE	6.08836	-0.084985
AEDGE	6.08709	-0.0812285
AEDGE	6.08506	-0.0802803
AEDGE	6.08108	-0.0792878
AEDGE	6.07732	-0.0755756
AEDGE	6.07645	-0.0708709
AEDGE	6.07641	-0.0661662
AEDGE	6.07637	-0.0614615
AEDGE	6.0763	-0.0567568
AEDGE	6.07508	-0.0532659
AEDGE	6.07251	-0.0520521
AEDGE	6.06907	-0.0511571
AEDGE	6.06524	-0.0473473
AEDGE	6.0644	-0.0426426
AEDGE	6.06435	-0.0379379
AEDGE	6.0643	-0.0332332
AEDGE	6.06419	-0.0285285
AEDGE	6.06306	-0.0254189
AEDGE	6.05979	-0.0238238
AEDGE	6.05706	-0.023066
AEDGE	6.05315	-0.0191191
AEDGE	6.05234	-0.0144144
AEDGE	6.05228	-0.00970971
AEDGE	6.05105	-0.0063214
AEDGE	6.04822	-0.00500501
AEDGE	6.04505	-0.00416472
AEDGE	6.04118	-0.0003003
AEDGE	6.04036	0.0044044
AEDGE	6.04031	0.00910911
AEDGE	6.04026	0.0138138
AEDGE	6.04017	0.0185185
AEDGE	6.03904	0.0215129
AEDGE	6.03547	0.0232232
AEDGE	6.03303	0.0239115
AEDGE	6.02906	0.0279279
AEDGE	6.02828	0.0326326
AEDGE	6.02822	0.0373373
AEDGE	6.02703	0.0405034
AEDGE	6.02371	0.042042
AEDGE	6.02102	0.0427818
AEDGE	6.01708	0.0467467
AEDGE	6.0163	0.0514515
AEDGE	6.01625	0.0561562
AEDGE	6.01618	0.0608609
AEDGE	6.01606	0.0655656
AEDGE	6.01502	0.0682193
AEDGE	6.0108	0.0702703
AEDGE	6.00901	0.0708083
AEDGE	6.00494	0.074975
AEDGE	6.0042	0.0796797
AEDGE	6.00413	0.0843844
AEDGE	6.003	0.0872266
AEDGE	5.99904	0.0890891
AEDGE	5.997	0.0896821
AEDGE	5.99295	0.0937938
AEDGE	5.99221	0.0984985
AEDGE	5.99215	0.103203
AEDGE	5.99099	0.106104
AEDGE	5.98709	0.107908
AEDGE	5.98498	0.108515
AEDGE	5.98095	0.112613
AEDGE	5.98021	0.117317
AEDGE	5.98015	0.122022
AEDGE	5.98007	0.126727
AEDGE	5.9799	0.131431
AEDGE	5.97898	0.133612
AEDGE	5.97392	0.136136
AEDGE	5.97297	0.13645
AEDGE	5.96878	0.140841
AEDGE	5.96808	0.145546
AEDGE	5.96797	0.15025
AEDGE	5.96697	0.152638
AEDGE	5.96214	0.154955
AEDGE	5.96096	0.155329
AEDGE	5.95678	0.15966
AEDGE	5.95608	0.164364
AEDGE	5.95599	0.169069
AEDGE	5.95495	0.171511
AEDGE	5.95016	0.173774
AEDGE	5.94895	0.174155
AEDGE	5.94476	0.178478
AEDGE	5.94407	0.183183
AEDGE	5.94399	0.187888
AEDGE	5.94294	0.190333
AEDGE	5.93811	0.192593
AEDGE	5.93694	0.192962
AEDGE	5.93274	0.197297
AEDGE	5.93206	0.202002
AEDGE	5.93198	0.206707
AEDGE	5.93093	0.209126
AEDGE	5.92602	0.211411
AEDGE	5.92492	0.211758
AEDGE	5.92071	0.216116
AEDGE	5.92004	0.220821
AEDGE	5.91996	0.225526
AEDGE	5.91892	0.2279
AEDGE	5.9139	0.23023
AEDGE	5.91291	0.230546
AEDGE	5.90867	0.234935
AEDGE	5.90802	0.23964
AEDGE	5.90794	0.244344
AEDGE	5.90691	0.24666
AEDGE	5.90176	0.249049
AEDGE	5.9009	0.249326
AEDGE	5.89664	0.253754
AEDGE	5.89599	0.258458
AEDGE	5.89591	0.263163
AEDGE	5.89489	0.265407
AEDGE	5.88959	0.267868
AEDGE	5.88889	0.2681
AEDGE	5.88459	0.272573
AEDGE	5.88396	0.277277
AEDGE	5.88387	0.281982
AEDGE	5.88288	0.284141
AEDGE	5.87741	0.286687
AEDGE	5.87688	0.286866
AEDGE	5.87255	0.291391
AEDGE	5.87192	0.296096
AEDGE	5.87183	0.300801
AEDGE	5.87087	0.302859
AEDGE	5.86521	0.305506
AEDGE	5.86486	0.305624
AEDGE	5.86049	0.31021
AEDGE	5.85988	0.314915
AEDGE	5.85978	0.31962
AEDGE	5.85886	0.321555
AEDGE	5.85298	0.324324
AEDGE	5.85285	0.324371
AEDGE	5.84843	0.329029
AEDGE	5.84783	0.333734
AEDGE	5.8477	0.338438
AEDGE	5.84685	0.340211
AEDGE	5.84084	0.343012
AEDGE	5.84069	0.343143
AEDGE	5.83637	0.347848
AEDGE	5.83577	0.352553
AEDGE	5.83558	0.357257
AEDGE	5.83483	0.358757
AEDGE	5.82883	0.361439
AEDGE	5.82823	0.361962
AEDGE	5.82429	0.366667
AEDGE	5.82282	0.368713
AEDGE	5.81702	0.371371
AEDGE	5.81682	0.371443
AEDGE	5.81242	0.376076
AEDGE	5.81183	0.380781
AEDGE	5.81176	0.385485
AEDGE	5.81081	0.387408
AEDGE	5.8048	0.39017
AEDGE	5.80478	0.39019
AEDGE	5.80035	0.394895
AEDGE	5.79978	0.3996
AEDGE	5.79969	0.404304
AEDGE	5.7988	0.406076
AEDGE	5.79279	0.408725
AEDGE	5.79245	0.409009
AEDGE	5.78827	0.413714
AEDGE	5.78771	0.418418
AEDGE	5.78758	0.423123
AEDGE	5.78679	0.424681
AEDGE	5.78078	0.427207
AEDGE	5.78004	0.427828
AEDGE	5.77619	0.432533
AEDGE	5.77558	0.437237
AEDGE	5.77526	0.441942
AEDGE	5.77477	0.442844
AEDGE	5.76877	0.445207
AEDGE	5.76721	0.446647
AEDGE	5.76407	0.451351
AEDGE	5.76276	0.453104
AEDGE	5.75676	0.455659
AEDGE	5.75627	0.456056
AEDGE	5.75221	0.460761
AEDGE	5.75168	0.465465
AEDGE	5.75157	0.47017
AEDGE	5.75075	0.471741
AEDGE	5.74474	0.474172
AEDGE	5.74389	0.474875
AEDGE	5.74012	0.47958
AEDGE	5.73958	0.484284
AEDGE	5.73941	0.488989
AEDGE	5.73874	0.490239
AEDGE	5.73273	0.492527
AEDGE	5.73137	0.493694
AEDGE	5.72801	0.498398
AEDGE	5.72673	0.500062
AEDGE	5.72072	0.502494
AEDGE	5.71997	0.503103
AEDGE	5.71612	0.507808
AEDGE	5.71561	0.512513
AEDGE	5.71551	0.517217
AEDGE	5.71471	0.518696
AEDGE	5.70871	0.520998
AEDGE	5.70759	0.521922
AEDGE	5.70403	0.526627
AEDGE	5.70351	0.531331
AEDGE	5.70333	0.536036
AEDGE	5.7027	0.537173
AEDGE	5.6967	0.539327
AEDGE	5.69504	0.540741
AEDGE	5.6919	0.545445
AEDGE	5.69069	0.54698
AEDGE	5.68468	0.549268
AEDGE	5.6836	0.55015
AEDGE	5.68002	0.554855
AEDGE	5.67953	0.55956
AEDGE	5.67942	0.564264
AEDGE	5.67868	0.565586
AEDGE	5.67267	0.567736
AEDGE	5.67118	0.568969
AEDGE	5.66791	0.573674
AEDGE	5.66736	0.578378
AEDGE	5.66704	0.583083
AEDGE	5.66667	0.583716
AEDGE	5.66066	0.585694
AEDGE	5.65835	0.587788
AEDGE	5.65575	0.592492
AEDGE	5.65465	0.593859
AEDGE	5.64865	0.595983
AEDGE	5.64716	0.597197
AEDGE	5.64389	0.601902
AEDGE	5.64341	0.606607
AEDGE	5.64326	0.611311
AEDGE	5.64264	0.612378
AEDGE	5.63664	0.614349
AEDGE	5.63465	0.616016
AEDGE	5.63175	0.620721
AEDGE	5.63063	0.622089
AEDGE	5.62462	0.624174
AEDGE	5.62308	0.625425
AEDGE	5.61986	0.63013
AEDGE	5.6194	0.634835
AEDGE	5.61928	0.63954
AEDGE	5.61862	0.640672
AEDGE	5.61261	0.64261
AEDGE	5.61063	0.644244
AEDGE	5.60773	0.648949
AEDGE	5.60661	0.650296
AEDGE	5.6006	0.652334
AEDGE	5.59896	0.653654
AEDGE	5.59582	0.658358
AEDGE	5.59538	0.663063
AEDGE	5.59527	0.667768
AEDGE	5.59459	0.668906
AEDGE	5.58859	0.670799
AEDGE	5.58654	0.672472
AEDGE	5.58369	0.677177
AEDGE	5.58319	0.681882
AEDGE	5.58283	0.686587
AEDGE	5.58258	0.686991
AEDGE	5.57658	0.68871
AEDGE	5.57372	0.691291
AEDGE	5.57151	0.695996
AEDGE	5.57057	0.697112
AEDGE	5.56456	0.698952
AEDGE	5.56241	0.700701
AEDGE	5.55965	0.705405
AEDGE	5.55919	0.71011
AEDGE	5.55896	0.714815
AEDGE	5.55856	0.715455
AEDGE	5.55255	0.717126
AEDGE	5.54977	0.71952
AEDGE	5.54747	0.724224
AEDGE	5.54655	0.725302
AEDGE	5.54054	0.727082
AEDGE	5.53826	0.728929
AEDGE	5.53559	0.733634
AEDGE	5.53516	0.738338
AEDGE	5.53494	0.743043
AEDGE	5.53453	0.743692
AEDGE	5.52853	0.745303
AEDGE	5.52565	0.747748
AEDGE	5.52342	0.752452
AEDGE	5.52252	0.753479
AEDGE	5.51652	0.755193
AEDGE	5.51409	0.757157
AEDGE	5.51153	0.761862
AEDGE	5.51111	0.766567
AEDGE	5.51089	0.771271
AEDGE	5.51051	0.771861
AEDGE	5.5045	0.773406
AEDGE	5.50148	0.775976
AEDGE	5.49935	0.780681
AEDGE	5.4985	0.781645
AEDGE	5.49249	0.783289
AEDGE	5.4899	0.785385
AEDGE	5.48746	0.79009
AEDGE	5.48704	0.794795
AEDGE	5.48679	0.799499
AEDGE	5.48649	0.799962
AEDGE	5.48048	0.801433
AEDGE	5.47725	0.804204
AEDGE	5.47527	0.808909
AEDGE	5.47447	0.809802
AEDGE	5.46847	0.81137
AEDGE	5.4657	0.813614
AEDGE	5.46339	0.818318
AEDGE	5.46291	0.823023
AEDGE	5.46249	0.827728
AEDGE	5.46246	0.827769
AEDGE	5.45646	0.829163
AEDGE	5.45287	0.832432
AEDGE	5.45118	0.837137
AEDGE	5.45045	0.837946
AEDGE	5.44444	0.839434
AEDGE	5.44148	0.841842
AEDGE	5.43931	0.846547
AEDGE	5.43844	0.847501
AEDGE	5.43243	0.849064
AEDGE	5.4297	0.851251
AEDGE	5.42738	0.855956
AEDGE	5.42703	0.860661
AEDGE	5.4269	0.865365
AEDGE	5.42643	0.866075
AEDGE	5.42042	0.867478
AEDGE	5.41724	0.87007
AEDGE	5.41522	0.874775
AEDGE	5.41441	0.875649
AEDGE	5.40841	0.877128
AEDGE	5.40547	0.879479
AEDGE	5.4033	0.884184
AEDGE	5.40295	0.888889
AEDGE	5.4028	0.893594
AEDGE	5.4024	0.894177
AEDGE	5.3964	0.895489
AEDGE	5.39297	0.898298
AEDGE	5.39112	0.903003
AEDGE	5.39039	0.903787
AEDGE	5.38438	0.905179
AEDGE	5.38124	0.907708
AEDGE	5.37921	0.912412
AEDGE	5.37886	0.917117
AEDGE	5.37865	0.921822
AEDGE	5.37838	0.922213
AEDGE	5.37237	0.923431
AEDGE	5.36867	0.926527
AEDGE	5.36701	0.931231
AEDGE	5.36637	0.931913
AEDGE	5.36036	0.933213
AEDGE	5.35698	0.935936
AEDGE	5.35512	0.940641
AEDGE	5.35435	0.941441
AEDGE	5.34835	0.942805
AEDGE	5.34517	0.945345
AEDGE	5.34318	0.95005
AEDGE	5.34286	0.954755
AEDGE	5.34274	0.959459
AEDGE	5.34234	0.960018
AEDGE	5.33634	0.96122
AEDGE	5.33271	0.964164
AEDGE	5.33101	0.968869
AEDGE	5.33033	0.969574
AEDGE	5.32432	0.970845
AEDGE	5.32091	0.973574
AEDGE	5.31908	0.978278
AEDGE	5.31877	0.982983
AEDGE	5.3186	0.987688
AEDGE	5.31832	0.988074
AEDGE	5.31231	0.989174
AEDGE	5.3084	0.992392
AEDGE	5.30689	0.997097
AEDGE	5.30631	0.997694
AEDGE	5.3003	0.998867
AEDGE	5.29665	1.0018
AEDGE	5.29498	1.00651
AEDGE	5.29459	1.01121
AEDGE	5.29429	1.01502
AEDGE	5.29311	1.01592
AEDGE	5.28829	1.01682
AEDGE	5.28396	1.02062
AEDGE	5.28274	1.02533
AEDGE	5.28228	1.02579
AEDGE	5.27628	1.02686
AEDGE	5.27236	1.03003
AEDGE	5.27086	1.03473
AEDGE	5.27027	1.03533
AEDGE	5.26426	1.03647
AEDGE	5.26054	1.03944
AEDGE	5.25893	1.04414
AEDGE	5.25864	1.04885
AEDGE	5.25846	1.05355
AEDGE	5.25826	1.05382
AEDGE	5.25225	1.05478
AEDGE	5.24802	1.05826
AEDGE	5.24673	1.06296
AEDGE	5.24625	1.06344
AEDGE	5.24024	1.06447
AEDGE	5.23626	1.06767
AEDGE	5.23482	1.07237
AEDGE	5.23423	1.07295
AEDGE	5.22823	1.07404
AEDGE	5.22442	1.07708
AEDGE	5.22288	1.08178
AEDGE	5.22261	1.08649
AEDGE	5.22247	1.09119
AEDGE	5.22222	1.09152
AEDGE	5.21622	1.09244
AEDGE	5.21195	1.0959
AEDGE	5.21069	1.1006
AEDGE	5.21021	1.10107
AEDGE	5.2042	1.10205
AEDGE	5.20014	1.10531
AEDGE	5.19876	1.11001
AEDGE	5.19847	1.11471
AEDGE	5.19823	1.11942
AEDGE	5.1982	1.11947
AEDGE	5.19219	1.12027
AEDGE	5.18757	1.12412
AEDGE	5.18653	1.12883
AEDGE	5.18619	1.12916
AEDGE	5.18018	1.13003
AEDGE	5.17583	1.13353
AEDGE	5.17464	1.13824
AEDGE	5.17417	1.13868
AEDGE	5.16817	1.13961
AEDGE	5.16399	1.14294
AEDGE	5.1627	1.14765
AEDGE	5.16244	1.15235
AEDGE	5.16226	1.15706
AEDGE	5.16216	1.15718
AEDGE	5.15616	1.15794
AEDGE	5.15148	1.16176
AEDGE	5.15048	1.16647
AEDGE	5.15015	1.16678
AEDGE	5.14414	1.1676
AEDGE	5.13969	1.17117
AEDGE	5.13857	1.17588
AEDGE	5.13814	1.17629
AEDGE	5.13213	1.17716
AEDGE	5.12783	1.18058
AEDGE	5.12663	1.18529
AEDGE	5.12639	1.18999
AEDGE	5.12624	1.19469
AEDGE	5.12613	1.19483
AEDGE	5.12012	1.19553
AEDGE	5.11535	1.1994
AEDGE	5.11442	1.2041
AEDGE	5.11411	1.20439
AEDGE	5.10811	1.20515
AEDGE	5.10354	1.20881
AEDGE	5.1025	1.21351
AEDGE	5.1021	1.21767
AEDGE	5.10119	1.21822
AEDGE	5.0961	1.22191
AEDGE	5.09521	1.22292
AEDGE	5.09086	1.22763
AEDGE	5.09022	1.23233
AEDGE	5.09009	1.23246
AEDGE	5.08408	1.2331
AEDGE	5.0792	1.23704
AEDGE	5.07835	1.24174
AEDGE	5.07808	1.242
AEDGE	5.07207	1.24269
AEDGE	5.06737	1.24645
AEDGE	5.06643	1.25115
AEDGE	5.06614	1.25586
AEDGE	5.06607	1.25702
AEDGE	5.06165	1.26056
AEDGE	5.06006	1.2608
AEDGE	5.05479	1.26527
AEDGE	5.05416	1.26997
AEDGE	5.05405	1.27006
AEDGE	5.04805	1.27064
AEDGE	5.04304	1.27467
AEDGE	5.04227	1.27938
AEDGE	5.04204	1.27959
AEDGE	5.03604	1.28022
AEDGE	5.03119	1.28408
AEDGE	5.03034	1.28879
AEDGE	5.03009	1.29349
AEDGE	5.03003	1.29457
AEDGE	5.02559	1.2982
AEDGE	5.02402	1.2984
AEDGE	5.01864	1.3029
AEDGE	5.01808	1.30761
AEDGE	5.01802	1.30766
AEDGE	5.01201	1.30817
AEDGE	5.00686	1.31231
AEDGE	5.00619	1.31702
AEDGE	5.00601	1.31718
AEDGE	5	1.31774
AEDGE	4.99501	1.32172
AEDGE	4.99426	1.32643
AEDGE	4.99402	1.33113
AEDGE	4.99399	1.33164
AEDGE	4.98891	1.33584
AEDGE	4.98799	1.33595
AEDGE	4.98246	1.34054
AEDGE	4.98199	1.34525
AEDGE	4.98198	1.34525
AEDGE	4.97598	1.34569
AEDGE	4.97067	1.34995
AEDGE	4.9701	1.35465
AEDGE	4.96997	1.35477
AEDGE	4.96396	1.35526
AEDGE	4.95881	1.35936
AEDGE	4.95817	1.36406
AEDGE	4.95796	1.3683
AEDGE	4.95731	1.36877
AEDGE	4.95195	1.37338
AEDGE	4.95187	1.37347
AEDGE	4.94628	1.37818
AEDGE	4.94595	1.38155
AEDGE	4.94442	1.38288
AEDGE	4.93994	1.3832
AEDGE	4.93448	1.38759
AEDGE	4.93401	1.39229
AEDGE	4.93393	1.39235
AEDGE	4.92793	1.39277
AEDGE	4.92262	1.397
AEDGE	4.92207	1.4017
AEDGE	4.92192	1.40456
AEDGE	4.91929	1.40641
AEDGE	4.91592	1.40932
AEDGE	4.9143	1.41111
AEDGE	4.91008	1.41582
AEDGE	4.90991	1.41749
AEDGE	4.90645	1.42052
AEDGE	4.9039	1.42071
AEDGE	4.89828	1.42523
AEDGE	4.89791	1.42993
AEDGE	4.8979	1.42994
AEDGE	4.89189	1.43027
AEDGE	4.88641	1.43463
AEDGE	4.88597	1.43934
AEDGE	4.88589	1.4408
AEDGE	4.88111	1.44404
AEDGE	4.87988	1.44509
AEDGE	4.87661	1.44875
AEDGE	4.87387	1.45337
AEDGE	4.87377	1.45345
AEDGE	4.86843	1.45816
AEDGE	4.86787	1.4582
AEDGE	4.86207	1.46286
AEDGE	4.86186	1.46549
AEDGE	4.85954	1.46757
AEDGE	4.85586	1.46777
AEDGE	4.85021	1.47227
AEDGE	4.84987	1.47698
AEDGE	4.84985	1.47721
AEDGE	4.84384	1.48018
AEDGE	4.84213	1.48168
AEDGE	4.83887	1.48639
AEDGE	4.83784	1.48882
AEDGE	4.83494	1.49109
AEDGE	4.83183	1.49396
AEDGE	4.8301	1.4958
AEDGE	4.82585	1.5005
AEDGE	4.82583	1.50081
AEDGE	4.8209	1.50521
AEDGE	4.81982	1.50527
AEDGE	4.81399	1.50991
AEDGE	4.81381	1.51266
AEDGE	4.81164	1.51461
AEDGE	4.80781	1.51479
AEDGE	4.8021	1.51932
AEDGE	4.80182	1.52402
AEDGE	4.8018	1.52441
AEDGE	4.79621	1.52873
AEDGE	4.7958	1.52911
AEDGE	4.79173	1.53343
AEDGE	4.78979	1.53578
AEDGE	4.78692	1.53814
AEDGE	4.78378	1.54107
AEDGE	4.78205	1.54284
AEDGE	4.77778	1.54749
AEDGE	4.77771	1.54755
AEDGE	4.7725	1.55225
AEDGE	4.77177	1.55229
AEDGE	4.76589	1.55696
AEDGE	4.76577	1.55905
AEDGE	4.76288	1.56166
AEDGE	4.75976	1.56396
AEDGE	4.75715	1.56637
AEDGE	4.75375	1.57075
AEDGE	4.75339	1.57107
AEDGE	4.74775	1.57571
AEDGE	4.74767	1.57578
AEDGE	4.74312	1.58048
AEDGE	4.74174	1.58199
AEDGE	4.73792	1.58519
AEDGE	4.73574	1.58724
AEDGE	4.73309	1.58989
AEDGE	4.72973	1.59336
AEDGE	4.72829	1.59459
AEDGE	4.72372	1.59886
AEDGE	4.72327	1.5993
AEDGE	4.71828	1.604
AEDGE	4.71772	1.60477
AEDGE	4.71336	1.60871
AEDGE	4.71171	1.61004
AEDGE	4.70806	1.61341
AEDGE	4.70571	1.61613
AEDGE	4.7035	1.61812
AEDGE	4.6997	1.62133
AEDGE	4.69808	1.62282
AEDGE	4.69371	1.62753
AEDGE	4.69369	1.62754
AEDGE	4.68816	1.63223
AEDGE	4.68769	1.63267
AEDGE	4.68334	1.63694
AEDGE	4.68168	1.6386
AEDGE	4.67813	1.64164
AEDGE	4.67568	1.64393
AEDGE	4.67317	1.64635
AEDGE	4.66967	1.64977
AEDGE	4.66818	1.65105
AEDGE	4.66366	1.65523
AEDGE	4.6631	1.65576
AEDGE	4.65809	1.66046
AEDGE	4.65766	1.66093
AEDGE	4.65296	1.66517
AEDGE	4.65165	1.66628
AEDGE	4.64773	1.66987
AEDGE	4.64565	1.67204
AEDGE	4.64282	1.67457
AEDGE	4.63964	1.67733
AEDGE	4.63749	1.67928
AEDGE	4.63363	1.68316
AEDGE	4.63271	1.68398
AEDGE	4.62763	1.68841
AEDGE	4.62732	1.68869
AEDGE	4.62241	1.69339
AEDGE	4.62162	1.69415
AEDGE	4.61705	1.6981
AEDGE	4.61562	1.69942
AEDGE	4.61201	1.7028
AEDGE	4.60961	1.70507
AEDGE	4.60678	1.70751
AEDGE	4.6036	1.71041
AEDGE	4.60167	1.71221
AEDGE	4.5976	1.716
AEDGE	4.59654	1.71692
AEDGE	4.59159	1.7214
AEDGE	4.59135	1.72162
AEDGE	4.58617	1.72633
AEDGE	4.58559	1.7269
AEDGE	4.58095	1.73103
AEDGE	4.57958	1.73223
AEDGE	4.57567	1.73574
AEDGE	4.57357	1.73776
AEDGE	4.57055	1.74044
AEDGE	4.56757	1.74304
AEDGE	4.56521	1.74515
AEDGE	4.56156	1.74861
AEDGE	4.56015	1.74985
AEDGE	4.55556	1.75386
AEDGE	4.55477	1.75455
AEDGE	4.54972	1.75926
AEDGE	4.54955	1.75942
AEDGE	4.54429	1.76396
AEDGE	4.54354	1.76464
AEDGE	4.53912	1.76867
AEDGE	4.53754	1.77011
AEDGE	4.53376	1.77337
AEDGE	4.53153	1.77538
AEDGE	4.52855	1.77808
AEDGE	4.52553	1.78081
AEDGE	4.52324	1.78278
AEDGE	4.51952	1.7861
AEDGE	4.51798	1.78749
AEDGE	4.51351	1.79149
AEDGE	4.5127	1.79219
AEDGE	4.50751	1.79681
AEDGE	4.50741	1.7969
AEDGE	4.50209	1.8016
AEDGE	4.5015	1.80215
AEDGE	4.49677	1.80631
AEDGE	4.4955	1.80741
AEDGE	4.49141	1.81101
AEDGE	4.48949	1.81277
AEDGE	4.48612	1.81572
AEDGE	4.48348	1.81801
AEDGE	4.48073	1.82042
AEDGE	4.47748	1.82337
AEDGE	4.47547	1.82513
AEDGE	4.47147	1.82859
AEDGE	4.47005	1.82983
AEDGE	4.46547	1.83396
AEDGE	4.46481	1.83453
AEDGE	4.45946	1.83916
AEDGE	4.45937	1.83924
AEDGE	4.45408	1.84394
AEDGE	4.45345	1.8445
AEDGE	4.44863	1.84865
AEDGE	4.44745	1.84969
AEDGE	4.4433	1.85335
AEDGE	4.44144	1.855
AEDGE	4.43788	1.85806
AEDGE	4.43544	1.8602
AEDGE	4.43253	1.86276
AEDGE	4.42943	1.86548
AEDGE	4.42712	1.86747
AEDGE	4.42342	1.8707
AEDGE	4.42175	1.87217
AEDGE	4.41742	1.87596
AEDGE	4.41635	1.87688
AEDGE	4.41141	1.88119
AEDGE	4.41096	1.88158
AEDGE	4.40556	1.88629
AEDGE	4.40541	1.88642
AEDGE	4.40014	1.89099
AEDGE	4.3994	1.89163
AEDGE	4.39471	1.8957
AEDGE	4.39339	1.89686
AEDGE	4.38931	1.9004
AEDGE	4.38739	1.90205
AEDGE	4.38386	1.90511
AEDGE	4.38138	1.90729
AEDGE	4.37846	1.90981
AEDGE	4.37538	1.91247
AEDGE	4.373	1.91451
AEDGE	4.36937	1.9177
AEDGE	4.36761	1.91922
AEDGE	4.36336	1.92287
AEDGE	4.36214	1.92392
AEDGE	4.35736	1.9281
AEDGE	4.35675	1.92863
AEDGE	4.35135	1.93327
AEDGE	4.35127	1.93333
AEDGE	4.34586	1.93804
AEDGE	4.34535	1.93849
AEDGE	4.34038	1.94274
AEDGE	4.33934	1.94364
AEDGE	4.33495	1.94745
AEDGE	4.33333	1.94885
AEDGE	4.32948	1.95215
AEDGE	4.32733	1.95401
AEDGE	4.32404	1.95686
AEDGE	4.32132	1.95921
AEDGE	4.31857	1.96156
AEDGE	4.31532	1.96438
AEDGE	4.31313	1.96627
AEDGE	4.30931	1.96956
AEDGE	4.30766	1.97097
AEDGE	4.3033	1.97473
AEDGE	4.30221	1.97568
AEDGE	4.2973	1.97991
AEDGE	4.29674	1.98038
AEDGE	4.29129	1.98508
AEDGE	4.29128	1.98509
AEDGE	4.28581	1.98979
AEDGE	4.28529	1.99024
AEDGE	4.28034	1.99449
AEDGE	4.27928	1.9954
AEDGE	4.27486	1.9992
AEDGE	4.27327	2.00057
AEDGE	4.2694	2.0039
AEDGE	4.26727	2.00573
AEDGE	4.26392	2.00861
AEDGE	4.26126	2.0109
AEDGE	4.25845	2.01331
AEDGE	4.25526	2.01605
AEDGE	4.25297	2.01802
AEDGE	4.24925	2.02122
AEDGE	4.2475	2.02272
AEDGE	4.24324	2.02637
AEDGE	4.24201	2.02743
AEDGE	4.23724	2.03154
AEDGE	4.23655	2.03213
AEDGE	4.23123	2.03669
AEDGE	4.23106	2.03684
AEDGE	4.22559	2.04154
AEDGE	4.22523	2.04185
AEDGE	4.2201	2.04625
AEDGE	4.21922	2.047
AEDGE	4.21462	2.05095
AEDGE	4.21321	2.05216
AEDGE	4.20913	2.05566
AEDGE	4.20721	2.05731
AEDGE	4.20365	2.06036
AEDGE	4.2012	2.06246
AEDGE	4.19816	2.06507
AEDGE	4.1952	2.06761
AEDGE	4.19268	2.06977
AEDGE	4.18919	2.07276
AEDGE	4.18719	2.07447
AEDGE	4.18318	2.07791
AEDGE	4.18171	2.07918
AEDGE	4.17718	2.08306
AEDGE	4.17622	2.08388
AEDGE	4.17117	2.08821
AEDGE	4.17073	2.08859
AEDGE	4.16525	2.09329
AEDGE	4.16517	2.09336
AEDGE	4.15976	2.098
AEDGE	4.15916	2.09851
AEDGE	4.15428	2.1027
AEDGE	4.15315	2.10367
AEDGE	4.14878	2.10741
AEDGE	4.14715	2.10881
AEDGE	4.14331	2.11211
AEDGE	4.14114	2.11397
AEDGE	4.13781	2.11682
AEDGE	4.13514	2.1191
AEDGE	4.13233	2.12152
AEDGE	4.12913	2.12427
AEDGE	4.12684	2.12623
AEDGE	4.12312	2.1294
AEDGE	4.12135	2.13093
AEDGE	4.11712	2.13458
AEDGE	4.11588	2.13564
AEDGE	4.11111	2.13971
AEDGE	4.11038	2.14034
AEDGE	4.10511	2.14489
AEDGE	4.10492	2.14505
AEDGE	4.09943	2.14975
AEDGE	4.0991	2.15003
AEDGE	4.09397	2.15445
AEDGE	4.09309	2.15521
AEDGE	4.08851	2.15916
AEDGE	4.08709	2.16037
AEDGE	4.08301	2.16386
AEDGE	4.08108	2.16553
AEDGE	4.07758	2.16857
AEDGE	4.07508	2.1707
AEDGE	4.07206	2.17327
AEDGE	4.06907	2.17586
AEDGE	4.06664	2.17798
AEDGE	4.06306	2.18103
AEDGE	4.06113	2.18268
AEDGE	4.05706	2.1862
AEDGE	4.0557	2.18739
AEDGE	4.05105	2.19139
AEDGE	4.05022	2.19209
AEDGE	4.04505	2.19656
AEDGE	4.04478	2.1968
AEDGE	4.03934	2.2015
AEDGE	4.03904	2.20176
AEDGE	4.03387	2.20621
AEDGE	4.03303	2.20692
AEDGE	4.02843	2.21091
AEDGE	4.02703	2.21213
AEDGE	4.02296	2.21562
AEDGE	4.02102	2.21726
AEDGE	4.0175	2.22032
AEDGE	4.01502	2.22249
AEDGE	4.01205	2.22503
AEDGE	4.00901	2.22761
AEDGE	4.00657	2.22973
AEDGE	4.003	2.23286
AEDGE	4.00115	2.23443
AEDGE	3.997	2.23798
AEDGE	3.99566	2.23914
AEDGE	3.99099	2.24322
AEDGE	3.99025	2.24384
AEDGE	3.98498	2.24835
AEDGE	3.98475	2.24855
AEDGE	3.97933	2.25325
AEDGE	3.97898	2.25356
AEDGE	3.97382	2.25796
AEDGE	3.97297	2.25868
AEDGE	3.96835	2.26266
AEDGE	3.96697	2.26387
AEDGE	3.96288	2.26737
AEDGE	3.96096	2.269
AEDGE	3.95737	2.27207
AEDGE	3.95495	2.27418
AEDGE	3.95192	2.27678
AEDGE	3.94895	2.27931
AEDGE	3.94638	2.28148
AEDGE	3.94294	2.28448
AEDGE	3.94095	2.28619
AEDGE	3.93694	2.28958
AEDGE	3.93537	2.29089
AEDGE	3.93093	2.29476
AEDGE	3.92994	2.2956
AEDGE	3.92492	2.29982
AEDGE	3.92435	2.3003
AEDGE	3.91893	2.30501
AEDGE	3.91892	2.30501
AEDGE	3.91329	2.30971
AEDGE	3.91291	2.31004
AEDGE	3.90781	2.31441
AEDGE	3.90691	2.31519
AEDGE	3.90217	2.31912
AEDGE	3.9009	2.32021
AEDGE	3.89667	2.32382
AEDGE	3.89489	2.32532
AEDGE	3.891	2.32853
AEDGE	3.88889	2.33034
AEDGE	3.88548	2.33323
AEDGE	3.88288	2.33542
AEDGE	3.87979	2.33794
AEDGE	3.87688	2.34043
AEDGE	3.87426	2.34264
AEDGE	3.87087	2.34547
AEDGE	3.86854	2.34735
AEDGE	3.86486	2.35048
AEDGE	3.86299	2.35205
AEDGE	3.85886	2.35546
AEDGE	3.85725	2.35676
AEDGE	3.85285	2.36047
AEDGE	3.85166	2.36146
AEDGE	3.84685	2.36541
AEDGE	3.84589	2.36617
AEDGE	3.84084	2.3704
AEDGE	3.84027	2.37087
AEDGE	3.83483	2.37528
AEDGE	3.83446	2.37558
AEDGE	3.82883	2.38026
AEDGE	3.82881	2.38028
AEDGE	3.82293	2.38498
AEDGE	3.82282	2.38508
AEDGE	3.81721	2.38969
AEDGE	3.81682	2.39001
AEDGE	3.81127	2.39439
AEDGE	3.81081	2.39478
AEDGE	3.80551	2.3991
AEDGE	3.8048	2.39967
AEDGE	3.79951	2.4038
AEDGE	3.7988	2.40439
AEDGE	3.79371	2.40851
AEDGE	3.79279	2.40923
AEDGE	3.78762	2.41321
AEDGE	3.78679	2.41391
AEDGE	3.78178	2.41792
AEDGE	3.78078	2.41869
AEDGE	3.77562	2.42262
AEDGE	3.77477	2.42331
AEDGE	3.7697	2.42733
AEDGE	3.76877	2.42805
AEDGE	3.76346	2.43203
AEDGE	3.76276	2.43259
AEDGE	3.75747	2.43674
AEDGE	3.75676	2.43728
AEDGE	3.75115	2.44144
AEDGE	3.75075	2.44175
AEDGE	3.74507	2.44615
AEDGE	3.74474	2.44639
AEDGE	3.73874	2.45079
AEDGE	3.73866	2.45085
AEDGE	3.73273	2.45536
AEDGE	3.73247	2.45556
AEDGE	3.72673	2.4597
AEDGE	3.72595	2.46026
AEDGE	3.72072	2.46419
AEDGE	3.71965	2.46496
AEDGE	3.71471	2.4685
AEDGE	3.71308	2.46967
AEDGE	3.70871	2.47291
AEDGE	3.70667	2.47437
AEDGE	3.7027	2.47719
AEDGE	3.70004	2.47908
AEDGE	3.6967	2.48153
AEDGE	3.69354	2.48378
AEDGE	3.69069	2.48579
AEDGE	3.68686	2.48849
AEDGE	3.68468	2.49006
AEDGE	3.68027	2.49319
AEDGE	3.67868	2.49431
AEDGE	3.67355	2.4979
AEDGE	3.67267	2.49853
AEDGE	3.66688	2.5026
AEDGE	3.66667	2.50275
AEDGE	3.66066	2.50693
AEDGE	3.66012	2.50731
AEDGE	3.65465	2.51112
AEDGE	3.65338	2.51201
AEDGE	3.64865	2.5153
AEDGE	3.64659	2.51672
AEDGE	3.64264	2.51946
AEDGE	3.63983	2.52142
AEDGE	3.63664	2.52364
AEDGE	3.63303	2.52613
AEDGE	3.63063	2.52779
AEDGE	3.62625	2.53083
AEDGE	3.62462	2.53196
AEDGE	3.61945	2.53554
AEDGE	3.61862	2.53611
AEDGE	3.61268	2.54024
AEDGE	3.61261	2.54029
AEDGE	3.60661	2.54445
AEDGE	3.60591	2.54494
AEDGE	3.6006	2.54865
AEDGE	3.59915	2.54965
AEDGE	3.59459	2.55282
AEDGE	3.59243	2.55435
AEDGE	3.58859	2.55704
AEDGE	3.58568	2.55906
AEDGE	3.58258	2.56122
AEDGE	3.57902	2.56376
AEDGE	3.57658	2.56548
AEDGE	3.5723	2.56847
AEDGE	3.57057	2.56968
AEDGE	3.56568	2.57317
AEDGE	3.56456	2.57396
AEDGE	3.55899	2.57788
AEDGE	3.55856	2.57818
AEDGE	3.55255	2.58249
AEDGE	3.55242	2.58258
AEDGE	3.54655	2.58675
AEDGE	3.5458	2.58729
AEDGE	3.54054	2.59107
AEDGE	3.53927	2.59199
AEDGE	3.53453	2.59537
AEDGE	3.53268	2.5967
AEDGE	3.52853	2.5997
AEDGE	3.52618	2.6014
AEDGE	3.52252	2.60402
AEDGE	3.51962	2.60611
AEDGE	3.51652	2.60835
AEDGE	3.51313	2.61081
AEDGE	3.51051	2.61269
AEDGE	3.50659	2.61552
AEDGE	3.5045	2.61702
AEDGE	3.50011	2.62022
AEDGE	3.4985	2.62138
AEDGE	3.49357	2.62492
AEDGE	3.49249	2.6257
AEDGE	3.48709	2.62963
AEDGE	3.48649	2.63007
AEDGE	3.48055	2.63433
AEDGE	3.48048	2.63439
AEDGE	3.47447	2.63874
AEDGE	3.47405	2.63904
AEDGE	3.46847	2.64303
AEDGE	3.46749	2.64374
AEDGE	3.46246	2.64738
AEDGE	3.46093	2.64845
AEDGE	3.45646	2.65164
AEDGE	3.45436	2.65315
AEDGE	3.45045	2.65596
AEDGE	3.44771	2.65786
AEDGE	3.44444	2.66017
AEDGE	3.44113	2.66256
AEDGE	3.43844	2.66448
AEDGE	3.43436	2.66727
AEDGE	3.43243	2.66863
AEDGE	3.42776	2.67197
AEDGE	3.42643	2.67291
AEDGE	3.42084	2.67668
AEDGE	3.42042	2.67697
AEDGE	3.41441	2.68122
AEDGE	3.41417	2.68138
AEDGE	3.40841	2.68516
AEDGE	3.40699	2.68609
AEDGE	3.4024	2.68927
AEDGE	3.4001	2.69079
AEDGE	3.3964	2.69318
AEDGE	3.39278	2.6955
AEDGE	3.39039	2.69713
AEDGE	3.38566	2.7002
AEDGE	3.38438	2.70101
AEDGE	3.37838	2.70477
AEDGE	3.37816	2.7049
AEDGE	3.37237	2.70852
AEDGE	3.3706	2.70961
AEDGE	3.36637	2.71216
AEDGE	3.36264	2.71431
AEDGE	3.36036	2.71571
AEDGE	3.35484	2.71902
AEDGE	3.35435	2.71931
AEDGE	3.34835	2.72265
AEDGE	3.34639	2.72372
AEDGE	3.34234	2.72605
AEDGE	3.33804	2.72843
AEDGE	3.33634	2.72935
AEDGE	3.33033	2.73257
AEDGE	3.32923	2.73313
AEDGE	3.32432	2.73573
AEDGE	3.32032	2.73784
AEDGE	3.31832	2.73887
AEDGE	3.31231	2.74188
AEDGE	3.31096	2.74254
AEDGE	3.30631	2.74491
AEDGE	3.30154	2.74725
AEDGE	3.3003	2.74785
AEDGE	3.29429	2.7507
AEDGE	3.29158	2.75195
AEDGE	3.28829	2.75351
AEDGE	3.28228	2.75631
AEDGE	3.2815	2.75666
AEDGE	3.27628	2.75899
AEDGE	3.27093	2.76136
AEDGE	3.27027	2.76166
AEDGE	3.26426	2.7643
AEDGE	3.26021	2.76607
AEDGE	3.25826	2.76691
AEDGE	3.25225	2.76948
AEDGE	3.24921	2.77077
AEDGE	3.24625	2.77203
AEDGE	3.24024	2.77458
AEDGE	3.23813	2.77548
AEDGE	3.23423	2.77713
AEDGE	3.22823	2.77966
AEDGE	3.22698	2.78018
AEDGE	3.22222	2.78218
AEDGE	3.21622	2.7847
AEDGE	3.21577	2.78488
AEDGE	3.21021	2.78721
AEDGE	3.20449	2.78959
AEDGE	3.2042	2.78971
AEDGE	3.1982	2.79222
AEDGE	3.19319	2.79429
AEDGE	3.19219	2.79471
AEDGE	3.18619	2.79718
AEDGE	3.18177	2.799
AEDGE	3.18018	2.79966
AEDGE	3.17417	2.80212
AEDGE	3.17035	2.8037
AEDGE	3.16817	2.80461
AEDGE	3.16216	2.80709
AEDGE	3.15909	2.80841
AEDGE	3.15616	2.80965
AEDGE	3.15015	2.81217
AEDGE	3.14801	2.81311
AEDGE	3.14414	2.81482
AEDGE	3.13814	2.81746
AEDGE	3.13738	2.81782
AEDGE	3.13213	2.82022
AEDGE	3.12701	2.82252
AEDGE	3.12613	2.82292
AEDGE	3.12012	2.82583
AEDGE	3.11725	2.82723
AEDGE	3.11411	2.8287
AEDGE	3.10811	2.83163
AEDGE	3.1075	2.83193
AEDGE	3.1021	2.83464
AEDGE	3.09813	2.83664
AEDGE	3.0961	2.83764
AEDGE	3.09009	2.84068
AEDGE	3.08877	2.84134
AEDGE	3.08408	2.84371
AEDGE	3.07949	2.84605
AEDGE	3.07808	2.84676
AEDGE	3.07207	2.84976
AEDGE	3.07011	2.85075
AEDGE	3.06607	2.85279
AEDGE	3.06055	2.85546
AEDGE	3.06006	2.8557
AEDGE	3.05405	2.85867
AEDGE	3.0509	2.86016
AEDGE	3.04805	2.86149
AEDGE	3.04204	2.86431
AEDGE	3.04079	2.86486
AEDGE	3.03604	2.86703
AEDGE	3.03046	2.86957
AEDGE	3.03003	2.86976
AEDGE	3.02402	2.87233
AEDGE	3.01949	2.87427
AEDGE	3.01802	2.87492
AEDGE	3.01201	2.87745
AEDGE	3.00834	2.87898
AEDGE	3.00601	2.87995
AEDGE	3	2.88239
AEDGE	2.99682	2.88368
AEDGE	2.99399	2.88484
AEDGE	2.98799	2.88726
AEDGE	2.98516	2.88839
AEDGE	2.98198	2.88965
AEDGE	2.97598	2.89204
AEDGE	2.9733	2.89309
AEDGE	2.96997	2.89441
AEDGE	2.96396	2.89678
AEDGE	2.96138	2.8978
AEDGE	2.95796	2.89914
AEDGE	2.95195	2.90152
AEDGE	2.94947	2.9025
AEDGE	2.94595	2.90389
AEDGE	2.93994	2.90629
AEDGE	2.93763	2.90721
AEDGE	2.93393	2.90868
AEDGE	2.92793	2.91114
AEDGE	2.92603	2.91191
AEDGE	2.92192	2.91358
AEDGE	2.91592	2.91606
AEDGE	2.91459	2.91662
AEDGE	2.90991	2.91857
AEDGE	2.9039	2.92112
AEDGE	2.90344	2.92132
AEDGE	2.8979	2.92367
AEDGE	2.8924	2.92603
AEDGE	2.89189	2.92625
AEDGE	2.88589	2.92885
AEDGE	2.88154	2.93073
AEDGE	2.87988	2.93145
AEDGE	2.87387	2.93406
AEDGE	2.87068	2.93544
AEDGE	2.86787	2.93665
AEDGE	2.86186	2.93924
AEDGE	2.85971	2.94014
AEDGE	2.85586	2.94177
AEDGE	2.84985	2.94434
AEDGE	2.84861	2.94484
AEDGE	2.84384	2.94677
AEDGE	2.83784	2.94922
AEDGE	2.83699	2.94955
AEDGE	2.83183	2.95159
AEDGE	2.82583	2.95396
AEDGE	2.82506	2.95425
AEDGE	2.81982	2.95623
AEDGE	2.81381	2.9585
AEDGE	2.81259	2.95896
AEDGE	2.80781	2.96076
AEDGE	2.8018	2.963
AEDGE	2.80001	2.96366
AEDGE	2.7958	2.96524
AEDGE	2.78979	2.96748
AEDGE	2.78743	2.96837
AEDGE	2.78378	2.96973
AEDGE	2.77778	2.97199
AEDGE	2.7749	2.97307
AEDGE	2.77177	2.97425
AEDGE	2.76577	2.97651
AEDGE	2.76244	2.97778
AEDGE	2.75976	2.97879
AEDGE	2.75375	2.98107
AEDGE	2.75008	2.98248
AEDGE	2.74775	2.98338
AEDGE	2.74174	2.98569
AEDGE	2.73793	2.98719
AEDGE	2.73574	2.98804
AEDGE	2.72973	2.99039
AEDGE	2.72594	2.99189
AEDGE	2.72372	2.99277
AEDGE	2.71772	2.99517
AEDGE	2.71417	2.9966
AEDGE	2.71171	2.99758
AEDGE	2.70571	3
AEDGE	2.70246	3.0013
AEDGE	2.6997	3.00241
AEDGE	2.69369	3.00484
AEDGE	2.69075	3.00601
AEDGE	2.68769	3.00722
AEDGE	2.68168	3.00964
AEDGE	2.67894	3.01071
AEDGE	2.67568	3.01198
AEDGE	2.66967	3.01432
AEDGE	2.66683	3.01542
AEDGE	2.66366	3.01664
AEDGE	2.65766	3.01895
AEDGE	2.6546	3.02012
AEDGE	2.65165	3.02125
AEDGE	2.64565	3.02354
AEDGE	2.64233	3.02482
AEDGE	2.63964	3.02586
AEDGE	2.63363	3.02816
AEDGE	2.63011	3.02953
AEDGE	2.62763	3.0305
AEDGE	2.62162	3.03284
AEDGE	2.61812	3.03423
AEDGE	2.61562	3.03522
AEDGE	2.60961	3.03759
AEDGE	2.60626	3.03894
AEDGE	2.6036	3.04001
AEDGE	2.5976	3.04244
AEDGE	2.59467	3.04364
AEDGE	2.59159	3.0449
AEDGE	2.58559	3.04736
AEDGE	2.58319	3.04835
AEDGE	2.57958	3.04984
AEDGE	2.57357	3.05232
AEDGE	2.57178	3.05305
AEDGE	2.56757	3.05479
AEDGE	2.56156	3.05727
AEDGE	2.56038	3.05776
AEDGE	2.55556	3.05973
AEDGE	2.54955	3.0622
AEDGE	2.54891	3.06246
AEDGE	2.54354	3.06467
AEDGE	2.53754	3.06712
AEDGE	2.53743	3.06717
AEDGE	2.53153	3.0696
AEDGE	2.52602	3.07187
AEDGE	2.52553	3.07207
AEDGE	2.51952	3.07457
AEDGE	2.51468	3.07658
AEDGE	2.51351	3.07706
AEDGE	2.50751	3.07959
AEDGE	2.50349	3.08128
AEDGE	2.5015	3.08211
AEDGE	2.4955	3.08464
AEDGE	2.49232	3.08599
AEDGE	2.48949	3.08719
AEDGE	2.48348	3.08972
AEDGE	2.48118	3.09069
AEDGE	2.47748	3.09226
AEDGE	2.47147	3.09478
AEDGE	2.47002	3.0954
AEDGE	2.46547	3.09731
AEDGE	2.45946	3.09981
AEDGE	2.45877	3.1001
AEDGE	2.45345	3.10233
AEDGE	2.44747	3.1048
AEDGE	2.44745	3.10481
AEDGE	2.44144	3.10729
AEDGE	2.43606	3.10951
AEDGE	2.43544	3.10977
AEDGE	2.42943	3.11224
AEDGE	2.42461	3.11421
AEDGE	2.42342	3.1147
AEDGE	2.41742	3.11717
AEDGE	2.41313	3.11892
AEDGE	2.41141	3.11962
AEDGE	2.40541	3.12209
AEDGE	2.40164	3.12362
AEDGE	2.3994	3.12454
AEDGE	2.39339	3.12699
AEDGE	2.3901	3.12833
AEDGE	2.38739	3.12943
AEDGE	2.38138	3.13188
AEDGE	2.37854	3.13303
AEDGE	2.37538	3.13432
AEDGE	2.36937	3.13676
AEDGE	2.36695	3.13774
AEDGE	2.36336	3.13919
AEDGE	2.35736	3.14164
AEDGE	2.35535	3.14244
AEDGE	2.35135	3.14405
AEDGE	2.34535	3.14647
AEDGE	2.34364	3.14715
AEDGE	2.33934	3.14887
AEDGE	2.33333	3.15127
AEDGE	2.33186	3.15185
AEDGE	2.32733	3.15365
AEDGE	2.32132	3.15603
AEDGE	2.31999	3.15656
AEDGE	2.31532	3.15841
AEDGE	2.30931	3.16079
AEDGE	2.3081	3.16126
AEDGE	2.3033	3.16315
AEDGE	2.2973	3.16551
AEDGE	2.29612	3.16597
AEDGE	2.29129	3.16784
AEDGE	2.28529	3.1702
AEDGE	2.28406	3.17067
AEDGE	2.27928	3.17248
AEDGE	2.27327	3.17478
AEDGE	2.27167	3.17538
AEDGE	2.26727	3.17702
AEDGE	2.26126	3.17928
AEDGE	2.25907	3.18008
AEDGE	2.25526	3.18147
AEDGE	2.24925	3.18365
AEDGE	2.24609	3.18478
AEDGE	2.24324	3.18581
AEDGE	2.23724	3.18797
AEDGE	2.23294	3.18949
AEDGE	2.23123	3.19009
AEDGE	2.22523	3.19222
AEDGE	2.21949	3.19419
AEDGE	2.21922	3.19429
AEDGE	2.21321	3.19638
AEDGE	2.20721	3.19841
AEDGE	2.20577	3.1989
AEDGE	2.2012	3.20044
AEDGE	2.1952	3.20236
AEDGE	2.19135	3.2036
AEDGE	2.18919	3.20431
AEDGE	2.18318	3.20615
AEDGE	2.17718	3.20802
AEDGE	2.17615	3.20831
AEDGE	2.17117	3.20971
AEDGE	2.16517	3.21142
AEDGE	2.15916	3.21298
AEDGE	2.15902	3.21301
AEDGE	2.15315	3.21455
AEDGE	2.14715	3.21591
AEDGE	2.14114	3.21731
AEDGE	2.13882	3.21772
AEDGE	2.13514	3.21836
AEDGE	2.12913	3.21938
AEDGE	2.12312	3.22004
AEDGE	2.11712	3.22064
AEDGE	2.11111	3.22084
AEDGE	2.10511	3.22093
AEDGE	2.0991	3.22057
AEDGE	2.09309	3.22008
AEDGE	2.08709	3.21912
AEDGE	2.08108	3.21799
AEDGE	2.08004	3.21772
AEDGE	2.07508	3.21628
AEDGE	2.06907	3.2143
AEDGE	2.06606	3.21301
AEDGE	2.06306	3.21167
AEDGE	2.05706	3.20867
AEDGE	2.05644	3.20831
AEDGE	2.05105	3.20477
AEDGE	2.04939	3.2036
AEDGE	2.04505	3.20042
AEDGE	2.0432	3.1989
AEDGE	2.03904	3.1951
AEDGE	2.0381	3.19419
AEDGE	2.03343	3.18949
AEDGE	2.03303	3.18904
AEDGE	2.0296	3.18478
AEDGE	2.02703	3.18145
AEDGE	2.026	3.18008
AEDGE	2.02276	3.17538
AEDGE	2.02102	3.17277
AEDGE	2.01969	3.17067
AEDGE	2.01691	3.16597
AEDGE	2.01502	3.16267
AEDGE	2.01422	3.16126
AEDGE	2.01177	3.15656
AEDGE	2.00941	3.15185
AEDGE	2.00901	3.151
AEDGE	2.00728	3.14715
AEDGE	2.00523	3.14244
AEDGE	2.0033	3.13774
AEDGE	2.003	3.13701
AEDGE	2.00141	3.13303
AEDGE	1.99967	3.12833
AEDGE	1.99797	3.12362
AEDGE	1.997	3.12069
AEDGE	1.99643	3.11892
AEDGE	1.99495	3.11421
AEDGE	1.99357	3.10951
AEDGE	1.99221	3.1048
AEDGE	1.99099	3.10037
AEDGE	1.99092	3.1001
AEDGE	1.98964	3.0954
AEDGE	1.98842	3.09069
AEDGE	1.98722	3.08599
AEDGE	1.98606	3.08128
AEDGE	1.98498	3.07685
AEDGE	1.98492	3.07658
AEDGE	1.98381	3.07187
AEDGE	1.98273	3.06717
AEDGE	1.98174	3.06246
AEDGE	1.98077	3.05776
AEDGE	1.97989	3.05305
AEDGE	1.97902	3.04835
AEDGE	1.97898	3.04809
AEDGE	1.9782	3.04364
AEDGE	1.97737	3.03894
AEDGE	1.97658	3.03423
AEDGE	1.97579	3.02953
AEDGE	1.97502	3.02482
AEDGE	1.97427	3.02012
AEDGE	1.97356	3.01542
AEDGE	1.97297	3.01146
AEDGE	1.97286	3.01071
AEDGE	1.97227	3.00601
AEDGE	1.97168	3.0013
AEDGE	1.97114	2.9966
AEDGE	1.97061	2.99189
AEDGE	1.97009	2.98719
AEDGE	1.96958	2.98248
AEDGE	1.96911	2.97778
AEDGE	1.96865	2.97307
AEDGE	1.96826	2.96837
AEDGE	1.96788	2.96366
AEDGE	1.96757	2.95896
AEDGE	1.96729	2.95425
AEDGE	1.96712	2.94955
AEDGE	1.96697	2.94536
AEDGE	1.96695	2.94484
AEDGE	1.96683	2.94014
AEDGE	1.9667	2.93544
AEDGE	1.96659	2.93073
AEDGE	1.96648	2.92603
AEDGE	1.9664	2.92132
AEDGE	1.96633	2.91662
AEDGE	1.96637	2.91191
AEDGE	1.96642	2.90721
AEDGE	1.96658	2.9025
AEDGE	1.96675	2.8978
AEDGE	1.96697	2.89361
AEDGE	1.96699	2.89309
AEDGE	1.96724	2.88839
AEDGE	1.9675	2.88368
AEDGE	1.96777	2.87898
AEDGE	1.96807	2.87427
AEDGE	1.96838	2.86957
AEDGE	1.96878	2.86486
AEDGE	1.96919	2.86016
AEDGE	1.96973	2.85546
AEDGE	1.97027	2.85075
AEDGE	1.97094	2.84605
AEDGE	1.97161	2.84134
AEDGE	1.97236	2.83664
AEDGE	1.97297	2.83274
AEDGE	1.9731	2.83193
AEDGE	1.97389	2.82723
AEDGE	1.97468	2.82252
AEDGE	1.97557	2.81782
AEDGE	1.97646	2.81311
AEDGE	1.97748	2.80841
AEDGE	1.97847	2.8037
AEDGE	1.97898	2.80155
AEDGE	1.97958	2.799
AEDGE	1.98067	2.79429
AEDGE	1.98184	2.78959
AEDGE	1.98301	2.78488
AEDGE	1.9842	2.78018
AEDGE	1.98498	2.77707
AEDGE	1.98539	2.77548
AEDGE	1.98663	2.77077
AEDGE	1.98786	2.76607
AEDGE	1.98911	2.76136
AEDGE	1.99035	2.75666
AEDGE	1.99099	2.75424
AEDGE	1.99161	2.75195
AEDGE	1.99286	2.74725
AEDGE	1.99411	2.74254
AEDGE	1.99535	2.73784
AEDGE	1.99657	2.73313
AEDGE	1.997	2.73151
AEDGE	1.9978	2.72843
AEDGE	1.99901	2.72372
AEDGE	2.00022	2.71902
AEDGE	2.00145	2.71431
AEDGE	2.00267	2.70961
AEDGE	2.003	2.70838
AEDGE	2.00393	2.7049
AEDGE	2.00517	2.7002
AEDGE	2.00646	2.6955
AEDGE	2.00775	2.69079
AEDGE	2.00901	2.68626
AEDGE	2.00906	2.68609
AEDGE	2.01036	2.68138
AEDGE	2.01166	2.67668
AEDGE	2.01296	2.67197
AEDGE	2.01426	2.66727
AEDGE	2.01502	2.66451
AEDGE	2.01555	2.66256
AEDGE	2.01684	2.65786
AEDGE	2.01813	2.65315
AEDGE	2.01941	2.64845
AEDGE	2.02069	2.64374
AEDGE	2.02102	2.64254
AEDGE	2.02198	2.63904
AEDGE	2.02328	2.63433
AEDGE	2.0246	2.62963
AEDGE	2.02591	2.62492
AEDGE	2.02703	2.62095
AEDGE	2.02723	2.62022
AEDGE	2.02856	2.61552
AEDGE	2.02988	2.61081
AEDGE	2.0312	2.60611
AEDGE	2.03252	2.6014
AEDGE	2.03303	2.59956
AEDGE	2.03383	2.5967
AEDGE	2.03513	2.59199
AEDGE	2.03643	2.58729
AEDGE	2.03772	2.58258
AEDGE	2.03902	2.57788
AEDGE	2.03904	2.5778
AEDGE	2.0403	2.57317
AEDGE	2.04159	2.56847
AEDGE	2.04287	2.56376
AEDGE	2.04416	2.55906
AEDGE	2.04505	2.55579
AEDGE	2.04544	2.55435
AEDGE	2.04673	2.54965
AEDGE	2.04804	2.54494
AEDGE	2.04934	2.54024
AEDGE	2.05065	2.53554
AEDGE	2.05105	2.53408
AEDGE	2.05195	2.53083
AEDGE	2.05324	2.52613
AEDGE	2.05453	2.52142
AEDGE	2.0558	2.51672
AEDGE	2.05706	2.51204
AEDGE	2.05706	2.51201
AEDGE	2.05829	2.50731
AEDGE	2.05952	2.5026
AEDGE	2.06072	2.4979
AEDGE	2.06192	2.49319
AEDGE	2.06306	2.48866
AEDGE	2.06311	2.48849
AEDGE	2.06429	2.48378
AEDGE	2.06546	2.47908
AEDGE	2.06664	2.47437
AEDGE	2.06781	2.46967
AEDGE	2.06898	2.46496
AEDGE	2.06907	2.46462
AEDGE	2.07017	2.46026
AEDGE	2.07135	2.45556
AEDGE	2.07252	2.45085
AEDGE	2.07368	2.44615
AEDGE	2.07482	2.44144
AEDGE	2.07508	2.44039
AEDGE	2.07596	2.43674
AEDGE	2.07708	2.43203
AEDGE	2.0782	2.42733
AEDGE	2.07929	2.42262
AEDGE	2.08038	2.41792
AEDGE	2.08108	2.41486
AEDGE	2.08145	2.41321
AEDGE	2.08252	2.40851
AEDGE	2.08358	2.4038
AEDGE	2.08465	2.3991
AEDGE	2.08572	2.39439
AEDGE	2.0868	2.38969
AEDGE	2.08709	2.38848
AEDGE	2.0879	2.38498
AEDGE	2.089	2.38028
AEDGE	2.09014	2.37558
AEDGE	2.09127	2.37087
AEDGE	2.09243	2.36617
AEDGE	2.09309	2.3635
AEDGE	2.0936	2.36146
AEDGE	2.09476	2.35676
AEDGE	2.09592	2.35205
AEDGE	2.09707	2.34735
AEDGE	2.09822	2.34264
AEDGE	2.0991	2.33906
AEDGE	2.09937	2.33794
AEDGE	2.10052	2.33323
AEDGE	2.10166	2.32853
AEDGE	2.1028	2.32382
AEDGE	2.10393	2.31912
AEDGE	2.10506	2.31441
AEDGE	2.10511	2.31424
AEDGE	2.10618	2.30971
AEDGE	2.10731	2.30501
AEDGE	2.10842	2.3003
AEDGE	2.10954	2.2956
AEDGE	2.11067	2.29089
AEDGE	2.11111	2.28906
AEDGE	2.1118	2.28619
AEDGE	2.11294	2.28148
AEDGE	2.11409	2.27678
AEDGE	2.11526	2.27207
AEDGE	2.11643	2.26737
AEDGE	2.11712	2.26467
AEDGE	2.11763	2.26266
AEDGE	2.11884	2.25796
AEDGE	2.12008	2.25325
AEDGE	2.1213	2.24855
AEDGE	2.12254	2.24384
AEDGE	2.12312	2.24161
AEDGE	2.12377	2.23914
AEDGE	2.12501	2.23443
AEDGE	2.12624	2.22973
AEDGE	2.12747	2.22503
AEDGE	2.1287	2.22032
AEDGE	2.12913	2.21865
AEDGE	2.12991	2.21562
AEDGE	2.13113	2.21091
AEDGE	2.13234	2.20621
AEDGE	2.13354	2.2015
AEDGE	2.13474	2.1968
AEDGE	2.13514	2.19525
AEDGE	2.13594	2.19209
AEDGE	2.13713	2.18739
AEDGE	2.13831	2.18268
AEDGE	2.13949	2.17798
AEDGE	2.14066	2.17327
AEDGE	2.14114	2.17133
AEDGE	2.14182	2.16857
AEDGE	2.14298	2.16386
AEDGE	2.14412	2.15916
AEDGE	2.14528	2.15445
AEDGE	2.14645	2.14975
AEDGE	2.14715	2.14694
AEDGE	2.14762	2.14505
AEDGE	2.1488	2.14034
AEDGE	2.14999	2.13564
AEDGE	2.15119	2.13093
AEDGE	2.1524	2.12623
AEDGE	2.15315	2.12333
AEDGE	2.15363	2.12152
AEDGE	2.15487	2.11682
AEDGE	2.15613	2.11211
AEDGE	2.15738	2.10741
AEDGE	2.15864	2.1027
AEDGE	2.15916	2.10075
AEDGE	2.1599	2.098
AEDGE	2.16115	2.09329
AEDGE	2.16239	2.08859
AEDGE	2.16362	2.08388
AEDGE	2.16485	2.07918
AEDGE	2.16517	2.07792
AEDGE	2.16604	2.07447
AEDGE	2.16722	2.06977
AEDGE	2.16838	2.06507
AEDGE	2.16954	2.06036
AEDGE	2.17066	2.05566
AEDGE	2.17117	2.05352
AEDGE	2.17178	2.05095
AEDGE	2.17288	2.04625
AEDGE	2.17396	2.04154
AEDGE	2.17502	2.03684
AEDGE	2.17607	2.03213
AEDGE	2.17708	2.02743
AEDGE	2.17718	2.02699
AEDGE	2.17808	2.02272
AEDGE	2.17904	2.01802
AEDGE	2.18	2.01331
AEDGE	2.18092	2.00861
AEDGE	2.18183	2.0039
AEDGE	2.1827	1.9992
AEDGE	2.18318	1.99654
AEDGE	2.18356	1.99449
AEDGE	2.18438	1.98979
AEDGE	2.1852	1.98509
AEDGE	2.18598	1.98038
AEDGE	2.18677	1.97568
AEDGE	2.18754	1.97097
AEDGE	2.18832	1.96627
AEDGE	2.1891	1.96156
AEDGE	2.18919	1.96102
AEDGE	2.18988	1.95686
AEDGE	2.19067	1.95215
AEDGE	2.19147	1.94745
AEDGE	2.19228	1.94274
AEDGE	2.1931	1.93804
AEDGE	2.19393	1.93333
AEDGE	2.19476	1.92863
AEDGE	2.1952	1.92615
AEDGE	2.19559	1.92392
AEDGE	2.19642	1.91922
AEDGE	2.19724	1.91451
AEDGE	2.19805	1.90981
AEDGE	2.19883	1.90511
AEDGE	2.19959	1.9004
AEDGE	2.20032	1.8957
AEDGE	2.20104	1.89099
AEDGE	2.2012	1.88985
AEDGE	2.20171	1.88629
AEDGE	2.20237	1.88158
AEDGE	2.20298	1.87688
AEDGE	2.20359	1.87217
AEDGE	2.20416	1.86747
AEDGE	2.20471	1.86276
AEDGE	2.20523	1.85806
AEDGE	2.20573	1.85335
AEDGE	2.20619	1.84865
AEDGE	2.20664	1.84394
AEDGE	2.20706	1.83924
[truncated: 10,951 more rows]
