# Supplementary material for: A prototype differential atom interferometer for fundamental physics
Source: Nature. 2026 Jun 17;654(8119):622–8. doi: 10.1038/s41586-026-10617-1 (PMC13275304; doi:10.1038/s41586-026-10617-1)
Supplement: Supplementary file 2 — Source Data Fig. 4 [file 41586_2026_10617_MOESM2_ESM.xlsx]

## Sheet: fringes_nonrandomised
phi_rad	excitation_forward_pct	excitation_backward_pct
4.95039	8.47115	8.09168
5.07732	8.91866	10.4078
0.253866	93.0808	90.6428
3.87146	70.8275	64.6063
0	89.1305	88.4731
2.60213	48.4523	52.4615
2.66559	56.392	62.0028
3.99839	63.9278	59.8146
0.0634665	91.1042	91.6305
2.34826	28.7323	33.7489
3.74452	77.2405	74.3181
3.23679	89.6602	91.7225
6.02932	75.3033	78.7226
3.49066	89.7663	87.957
5.90239	66.468	70.1795
2.03093	14.8268	19.1324
2.98293	75.1583	77.3467
4.44266	26.6107	21.9325
3.93492	70.3356	63.9301
4.56959	22.1999	20.0927
6.15625	78.6718	80.7182
5.58505	36.1272	39.7534
2.28479	27.7276	31.8462
3.36373	90.0294	89.8979
5.14079	13.2838	15.1277
1.77706	8.57714	8.58432
5.77545	46.8871	52.3726
4.63306	14.8759	13.8306
4.75999	10.7499	9.75457
0.571199	81.9492	78.0689
0.317333	90.9523	89.0784
5.33119	19.2627	21.7953
6.21972	86.2414	87.119
0.825065	63.9377	60.9158
3.55413	87.1938	84.4849
3.04639	77.776	80.8028
1.01546	47.8054	42.983
1.39626	22.7498	18.6497
2.91946	70.3196	73.5789
3.10986	86.3014	88.716
0.761598	73.77	71.2631
0.444266	89.2286	87.0036
1.07893	51.3418	49.4583
0.888531	58.7643	54.6949
2.53866	51.5351	53.5245
4.06186	55.4603	49.6293
4.25226	40.452	36.3965
4.37919	28.6017	25.7303
0.126933	92.8607	91.1692
1.84053	7.73846	7.29155
4.69652	14.7455	12.6809
0.507732	82.9759	80.5226
0.380799	91.4156	90.6515
2.22133	18.518	22.0653
4.50612	17.5091	15.8062
2.15786	24.6962	27.0762
1.1424	39.3853	36.2643
4.82346	11.8918	9.63715
5.26772	17.3438	20.1928
0.951998	50.793	45.7866
3.42719	90.9993	88.7875
4.31572	36.4981	31.3658
6.09279	74.829	75.2261
2.72906	65.6525	68.7942
2.79253	66.5825	70.1392
3.17333	86.2224	86.9341
5.45812	26.7299	29.3066
1.20586	34.8476	31.9179
1.26933	26.6126	25.4023
1.58666	12.3457	9.9839
2.85599	65.5726	67.1015
1.5232	14.1371	14.4209
5.01385	8.48974	9.61498
1.7136	8.62402	7.78651
1.45973	14.8272	13.5831
3.80799	70.3273	67.9319
0.1904	92.7836	91.7805
5.83892	54.1	57.0473
0.634665	78.0819	71.9244
4.18879	45.4964	40.2449
5.52159	33.196	36.602
2.0944	12.613	16.4151
3.68106	85.5685	81.6534
4.12532	53.6035	47.552
1.904	8.64572	9.85803
4.88692	8.84977	10.3895
1.65013	10.217	8.31389
1.3328	26.0813	23.2102
6.28319	88.8435	89.2533
5.20425	14.1644	15.6323
3.61759	86.6087	84.0439
2.41173	40.3025	45.3127
1.96746	9.23551	9.58295
5.39465	23.4178	26.0848
2.47519	45.1858	47.9577
0.698132	76.7792	72.5342
5.96585	66.6716	69.8502
5.71199	50.1965	55.1169
3.30026	89.7006	89.5261
5.64852	36.9157	41.1899
5.83892	54.7446	57.1929
5.33119	20.17	22.632
4.31572	36.2005	31.8111
2.79253	63.5809	66.6375
2.47519	36.8868	40.4112
3.74452	80.1624	77.2886
2.03093	8.93777	10.7192
2.22133	24.7767	29.0983
0	90.1715	90.6673
3.93492	71.045	67.5193
1.45973	19.8337	16.3742
1.5232	13.3605	11.4525
3.10986	87.7507	88.2232
1.26933	22.0746	19.5669
5.26772	17.2287	20.0465
2.0944	14.1372	17.9481
3.30026	90.1132	91.6832
4.06186	58.1755	53.7175
3.04639	83.3831	85.8706
4.44266	25.8584	21.3662
3.49066	89.1415	86.5369
0.761598	75.1545	71.3742
3.36373	90.9821	89.4094
3.55413	85.9492	84.7241
1.39626	18.87	17.6177
3.17333	88.8645	89.09
6.15625	83.567	84.3964
6.09279	73.8424	77.4173
0.317333	91.4022	90.1555
2.98293	80.591	81.8811
2.66559	55.8795	58.6422
1.3328	23.4612	19.7421
1.58666	12.5062	10.8144
1.96746	9.64394	10.0023
6.02932	68.0815	71.9474
5.58505	34.1694	38.9255
4.25226	43.666	39.013
1.904	7.97833	9.42649
4.56959	20.1228	15.9723
0.951998	56.2755	52.7137
5.64852	42.6884	47.1017
4.82346	11.2504	9.76869
2.15786	17.9167	21.0571
0.1904	92.011	91.6958
3.61759	86.1248	83.1483
3.42719	89.7704	87.411
5.52159	34.9437	38.7259
3.87146	70.7471	66.7849
5.20425	12.2528	15.3375
4.50612	24.3598	21.0601
1.07893	47.4478	41.3285
0.380799	90.6129	89.1924
5.39465	26.5685	29.5805
1.84053	7.54341	8.87257
4.18879	45.5688	42.2216
0.507732	84.4839	81.4181
0.888531	68.7789	67.6309
2.34826	20.27	24.3108
2.41173	33.6523	37.701
5.71199	49.0991	51.5367
5.07732	10.8867	11.6903
4.37919	28.1177	23.0188
1.20586	33.3744	28.7971
6.21972	86.5434	86.7929
0.571199	84.0771	83.5173
1.77706	8.12247	8.70078
5.01385	7.89303	10.1334
5.45812	24.4845	27.8775
4.88692	10.4318	9.76728
4.63306	16.5345	16.2447
1.7136	9.2351	10.385
4.75999	11.3963	9.55723
5.77545	53.4026	58.0461
6.28319	88.3696	90.5651
3.99839	56.3308	50.5017
2.91946	75.9692	76.5244
2.53866	47.1623	51.9621
5.90239	53.4428	57.4956
2.72906	58.8344	63.7544
2.28479	31.0312	33.6947
0.444266	88.2462	84.2477
4.95039	7.95971	7.35248
0.253866	92.5352	91.4202
0.825065	67.2691	63.3337
2.60213	50.2089	55.6123
4.12532	48.6514	43.488
3.80799	80.5568	74.7256
0.634665	74.875	69.0921
4.69652	14.1277	13.4027
1.1424	32.9562	30.6104
0.126933	86.6761	89.1119
3.68106	83.1112	81.1805
1.65013	9.54979	9.45234
1.01546	52.9284	47.4874
5.14079	13.5738	15.6245
3.23679	88.2859	89.5914
0.0634665	87.8879	88.9136
0.698132	79.7598	75.9979
2.85599	72.3923	73.3234
5.96585	70.1819	71.5503
5.39465	22.9949	24.4052
0.761598	77.1164	75.0576
0.951998	58.6282	55.2289
4.82346	10.5501	10.7279
2.66559	59.1946	61.1131
3.80799	78.2728	73.5525
5.77545	51.3377	53.2146
2.34826	35.461	37.1242
0.380799	90.8524	88.0481
3.61759	87.4427	84.6331
3.42719	89.3903	87.5347
0.0634665	88.9975	90.494
2.47519	39.3789	43.5386
1.45973	19.5997	16.6374
1.20586	34.5765	29.4989
4.75999	10.2596	9.62026
0.1904	91.5858	90.6155
4.31572	32.7305	28.1236
1.65013	12.4864	11.2182
0.126933	91.3059	92.3112
5.14079	11.7812	14.0371
1.84053	8.78676	9.83155
0.317333	90.8756	89.3349
4.18879	48.5946	43.7527
0.253866	91.674	91.1407
1.77706	9.34784	9.54421
3.93492	64.4469	59.6889
0	86.2008	86.5372
3.30026	90.136	89.5853
5.33119	17.599	19.6182
5.71199	40.2618	44.9625
2.91946	76.4578	79.0842
0.698132	68.0282	63.7946
5.64852	40.916	43.9585
3.04639	87.6156	87.9384
2.98293	81.4453	82.9699
4.88692	8.92425	9.84926
1.3328	27.7747	24.1241
6.15625	77.6993	79.4463
4.50612	22.6584	20.2369
4.63306	13.5822	12.6495
4.37919	34.0318	28.9456
4.06186	55.5269	50.9764
1.1424	36.7716	33.648
3.10986	87.2367	88.3658
2.53866	48.3001	52.4232
5.01385	8.9212	9.72373
1.39626	18.7762	18.5218
4.12532	46.2611	42.5633
5.58505	37.477	41.2731
2.60213	49.3082	52.531
6.09279	73.9694	77.1694
6.28319	90.9235	91.2986
3.55413	88.91	86.9587
0.507732	86.2961	85.6455
2.85599	73.9561	75.7333
3.49066	91.395	89.4334
1.96746	10.6644	12.0736
2.41173	38.7622	41.8619
0.571199	80.8094	76.676
3.99839	60.6555	55.7017
1.26933	28.8147	24.0558
3.68106	81.0165	77.2805
2.03093	12.5008	14.8366
4.95039	8.10592	8.11007
5.83892	53.7964	57.4765
3.87146	67.8998	62.4838
1.904	9.23402	11.1633
0.634665	77.8541	76.011
1.07893	44.1853	40.8749
0.825065	67.3911	63.092
5.45812	25.1563	27.2055
5.07732	9.58254	10.4905
3.74452	80.7426	76.0078
4.44266	22.014	18.9923
3.36373	90.2766	88.8877
5.20425	13.2205	13.8928
5.96585	75.4681	77.7208
5.90239	62.1798	64.9758
4.56959	21.7257	17.2367
6.02932	75.099	78.0847
4.69652	16.9643	16.3473
6.21972	83.8838	85.1784
3.17333	88.3769	90.1054
0.444266	91.7238	90.0755
1.5232	14.2464	12.918
1.7136	9.49793	8.89166
2.79253	63.7411	68.0178
2.15786	24.951	27.6462
1.58666	15.2163	12.8102
1.01546	52.3596	47.8349
2.72906	59.079	62.4732
5.26772	16.952	19.1632
5.52159	36.6152	39.6127
4.25226	38.8479	32.6068
2.28479	27.6175	29.71
2.22133	27.6989	30.1876
3.23679	89.9508	90.3514
0.888531	52.5811	49.7194
2.0944	15.1203	16.2358
3.80799	75.5638	72.1742
0.571199	83.4914	81.0964
5.01385	8.22637	9.34102
1.65013	10.1113	9.2427
1.07893	39.4263	35.9994
4.12532	46.9522	44.6872
4.95039	8.53624	9.43735
4.82346	10.4535	8.36487
2.34826	31.9535	35.5699
3.61759	86.6214	84.3516
1.26933	32.1678	27.7511
5.39465	25.1916	28.2153
1.01546	52.3157	49.5416
1.3328	20.6876	18.27
3.49066	88.4716	83.9343
3.04639	80.6054	83.9094
3.87146	72.3613	69.7525
4.31572	36.7955	31.5547
2.85599	71.5943	76.0616
5.20425	11.3477	11.7461
3.42719	90.1716	88.5369
3.17333	87.899	88.5446
2.60213	53.5284	59.3849
4.25226	39.5678	34.406
1.20586	34.1181	30.6615
1.1424	36.4837	32.2124
2.0944	15.1718	16.6982
3.55413	86.1245	82.132
5.14079	11.1504	14.9913
6.21972	81.5391	84.4559
0	89.9463	92.115
1.77706	7.43969	7.55631
5.07732	11.0163	10.5293
3.93492	61.6637	55.6837
6.02932	72.4482	76.6645
2.15786	19.7546	21.5614
5.96585	68.5648	72.4413
1.7136	10.7919	10.3127
0.761598	74.4684	68.228
0.698132	69.564	64.7947
2.66559	56.3253	60.4876
2.28479	22.8249	27.6433
1.96746	12.0665	14.0659
0.444266	90.1641	87.2013
5.45812	24.4942	27.1983
3.23679	88.4144	89.9244
2.79253	64.6384	68.7354
5.71199	48.2413	51.1656
2.98293	83.0026	85.779
0.507732	84.1934	80.0144
5.33119	17.5565	21.3109
4.18879	48.147	41.6596
3.68106	81.6953	79.5121
0.634665	80.0378	77.7915
5.83892	54.8868	58.1643
6.09279	76.6144	77.6729
2.22133	22.1859	24.1626
1.45973	17.5558	13.8442
4.69652	14.0373	13.7173
0.1904	91.402	93.1779
0.888531	64.6449	59.0734
0.380799	90.1563	87.2932
1.39626	18.4856	16.5227
0.126933	90.6122	91.4551
3.10986	86.8644	89.1777
4.37919	34.5786	30.5546
5.26772	15.1932	17.6025
1.58666	12.5057	11.8963
6.28319	86.7656	88.1013
3.36373	90.7549	88.5779
0.951998	57.2498	52.6711
4.50612	18.4145	15.9625
4.44266	27.6847	24.3361
1.5232	15.1941	13.2372
3.30026	89.4722	90.7608
4.88692	8.41625	8.17299
4.63306	16.3184	15.3617
4.56959	23.6734	20.4089
2.47519	40.3335	44.2241
0.825065	63.343	59.3648
5.64852	47.7594	49.9923
2.91946	78.0506	80.7667
5.77545	49.0324	56.3079
2.53866	45.9882	50.8081
4.75999	10.7215	9.72591
5.52159	28.4459	33.5605
3.99839	66.0468	61.552
2.41173	36.1879	37.5418
6.15625	82.8875	83.3598
0.0634665	90.6852	91.2644
0.253866	92.4745	92.2225
5.58505	34.9196	38.0766
0.317333	90.8084	88.8943
2.72906	56.4272	59.7512
2.03093	12.1061	13.9209
1.84053	9.48352	10.5887
4.06186	56.3776	50.9983
5.90239	66.9163	69.6385
1.904	9.47105	9.89436
3.74452	83.0579	80.3665
1.20586	29.4938	26.4636
2.34826	31.4154	35.5282
5.58505	38.0388	40.8952
6.02932	71.9189	75.5305
2.22133	24.2425	28.5846
5.96585	68.1161	70.4659
2.66559	60.1435	63.3487
4.63306	13.9889	12.804
0.698132	72.7655	70.1943
3.74452	78.557	73.7492
2.0944	13.7218	15.4722
2.85599	69.786	74.25
3.55413	89.0457	86.5648
4.69652	16.9081	13.221
5.90239	65.1004	68.7731
0.253866	91.3872	91.2395
4.31572	39.1437	34.1108
5.77545	53.7384	58.2111
1.39626	18.885	15.3125
4.12532	54.6516	50.9835
1.07893	38.6973	35.7027
3.30026	90.1786	91.4276
3.99839	60.7325	56.8104
3.80799	67.2748	61.8364
0	84.3601	86.4784
5.20425	15.7764	19.1312
6.21972	87.1579	88.3937
2.91946	74.385	77.0004
3.10986	83.1457	84.6172
5.01385	8.50959	9.71081
2.15786	16.539	18.9181
3.23679	88.885	88.9369
1.5232	15.4518	13.1731
4.37919	36.5811	33.702
1.7136	8.80035	10.0239
1.01546	43.9349	37.861
5.14079	11.867	12.6597
3.17333	86.3509	87.9459
4.50612	21.103	17.6149
6.09279	75.6829	77.9282
3.42719	90.6539	89.1012
2.41173	36.5978	41.6383
2.72906	59.6648	63.4038
2.79253	62.8201	66.4973
4.25226	37.3726	32.7784
2.03093	15.1291	18.0686
3.49066	89.4143	88.8615
0.1904	93.1114	90.8898
4.56959	16.4448	15.7642
0.444266	90.6734	88.7744
1.96746	10.2071	11.5246
4.06186	60.9285	57.029
1.65013	11.8645	11.3266
5.83892	58.0054	61.7134
6.15625	78.7889	81.5839
1.1424	40.4591	36.1554
5.33119	18.5859	22.3612
4.18879	49.2775	44.3262
0.761598	72.2836	68.3088
1.3328	26.8181	23.7509
0.571199	83.2673	80.66
2.47519	43.048	47.2934
0.126933	92.2204	93.2698
0.951998	51.4345	44.9751
5.45812	30.3394	33.1568
2.60213	47.2847	52.157
2.53866	44.765	48.7778
4.44266	25.212	22.9935
0.888531	62.507	56.3526
0.0634665	86.8916	88.2231
4.75999	12.4248	10.4395
1.58666	11.84	10.7044
5.07732	8.77057	11.4293
3.93492	63.9426	60.0133
2.98293	75.5708	79.9586
0.507732	88.2259	86.5873
5.64852	40.2034	43.7264
3.36373	89.3491	89.7823
3.68106	82.7454	79.1274
4.88692	9.23642	7.85993
1.45973	19.652	17.5636
2.28479	26.7268	29.7488
5.71199	40.4035	43.011
3.87146	73.4053	67.3971
0.634665	74.7907	71.889
1.26933	22.0465	19.1649
6.28319	87.0885	87.3072
5.52159	33.0558	36.8615
5.26772	15.2493	18.772
5.39465	25.0292	28.472
3.61759	82.4229	79.8762
1.84053	8.88501	8.60783
0.825065	65.1999	61.4485
4.95039	8.17169	8.87372
4.82346	10.1554	10.3962
3.04639	82.4794	82.896
1.904	11.2589	12.387
1.77706	8.26553	8.81681
0.380799	90.5507	87.8687
0.317333	91.7504	91.5998
4.44266	30.6538	24.8295
3.55413	88.0332	85.4373
3.36373	89.7635	91.1546
5.58505	46.1298	50.5611
0.507732	89.4036	88.8343
5.52159	34.1625	35.379
6.09279	75.8655	78.7426
5.71199	56.1725	60.6015
0.126933	89.3882	89.0359
2.28479	27.027	30.844
1.1424	44.8337	40.6978
3.17333	88.2219	87.9961
5.96585	71.3891	72.549
5.83892	56.2435	62.0639
4.18879	45.2749	40.5101
5.20425	17.6887	18.5361
3.74452	77.1436	73.4266
2.72906	62.6054	65.8102
3.04639	86.3355	87.7731
0.317333	92.4782	91.242
3.80799	74.7015	69.8853
5.26772	14.5532	16.5497
4.88692	9.65476	9.97496
2.91946	79.5269	82.496
4.06186	62.0493	58.5696
1.84053	8.9929	8.7745
0.761598	69.4931	65.0366
0.0634665	89.4379	90.2472
2.79253	66.039	69.5416
1.45973	21.2817	17.2886
1.7136	9.14364	8.76256
4.37919	34.667	31.0783
0.634665	81.843	76.6245
2.47519	39.0084	42.6194
0.1904	92.5894	90.5862
5.64852	46.6089	51.2469
3.23679	90.0445	90.3529
2.66559	56.5657	59.2234
5.07732	11.4143	12.6371
4.63306	16.8358	14.6292
1.3328	25.2074	21.415
4.82346	10.4529	9.94893
2.22133	23.335	25.017
1.96746	10.4566	12.3893
1.07893	44.9227	40.6963
6.02932	69.5731	72.6897
2.03093	13.6485	16.0991
4.95039	8.42558	9.4386
2.34826	27.9734	32.4877
1.58666	13.8605	12.2924
3.99839	55.5991	52.3414
0	88.9421	89.2753
0.253866	92.3129	92.9389
1.5232	15.3458	12.6177
3.68106	80.2347	75.5301
1.39626	20.6469	17.4576
4.69652	10.2313	9.70957
5.90239	65.2597	69.0162
5.45812	30.4119	31.6441
3.42719	89.7471	86.7243
1.904	8.35439	9.46163
4.50612	22.98	21.3087
2.41173	30.5429	34.8692
0.951998	58.1647	57.3289
4.25226	39.4237	33.2235
2.0944	16.019	18.026
6.15625	78.12	82.3001
3.87146	70.7149	64.9426
2.98293	75.3731	78.6594
4.31572	33.7201	30.8849
1.26933	26.1074	22.7193
1.65013	10.2931	9.06318
4.12532	53.6952	48.7339
4.56959	15.2026	14.4866
2.60213	54.6678	58.9569
5.39465	25.8514	30.6867
5.14079	11.5984	11.6165
0.888531	68.154	64.0639
0.380799	88.5352	85.2088
0.444266	82.5181	77.308
3.30026	88.4493	88.9344
4.75999	11.9368	10.9287
2.53866	40.3936	45.2919
6.28319	85.504	86.5841
1.77706	8.16914	9.39238
0.571199	84.977	82.3991
1.20586	32.1268	30.2647
2.15786	18.5833	22.4626
3.61759	83.4674	79.5417
6.21972	85.7595	85.2934
3.93492	66.5435	63.1506
5.77545	46.2438	47.5796
3.49066	89.463	88.1877
1.01546	46.772	42.389
5.01385	8.05023	10.0807
2.85599	69.2236	74.0597
0.825065	67.0126	62.9145
3.10986	84.9575	87.0787
0.698132	78.4168	73.8395
5.33119	19.0182	19.3217
5.07732	9.60413	12.2608
0.951998	53.6475	48.0862
3.17333	87.1272	86.6914
2.91946	75.4551	80.4461
2.41173	35.3536	38.1466
1.58666	10.3084	9.6342
3.10986	87.02	86.2988
4.18879	36.6253	30.64
3.42719	90.6604	88.4546
5.39465	27.8991	29.2954
1.96746	11.5346	13.731
1.7136	9.74418	8.79814
3.74452	71.9009	68.6394
4.82346	9.03717	7.49811
4.12532	52.4921	48.5453
5.33119	25.9179	30.6291
0.507732	88.1158	86.5443
5.14079	12.135	13.7504
4.31572	29.309	26.5505
0.634665	84.5501	82.199
0.761598	67.7698	64.6199
5.20425	12.3625	14.4563
2.66559	57.0826	61.9072
5.45812	28.3242	31.5149
0.0634665	88.4993	89.839
1.904	11.7837	13.1228
4.63306	13.2548	11.7495
3.99839	62.7243	59.5751
1.77706	9.37099	10.5328
2.60213	53.0124	59.57
1.84053	8.95771	8.69311
5.58505	41.3563	45.9765
0.380799	91.7149	90.2542
3.36373	90.8	88.6642
4.95039	9.00673	9.85043
5.71199	55.9849	57.9987
5.52159	40.5074	43.1194
3.30026	89.7096	90.7899
1.39626	17.543	14.8305
5.96585	66.1997	69.432
0.571199	80.8601	76.725
5.01385	9.20763	10.5662
5.64852	41.7185	44.5983
4.06186	56.3027	51.7263
6.02932	74.527	77.6001
3.93492	62.7097	57.7989
1.1424	44.8712	40.3761
4.37919	33.2569	29.224
4.25226	37.7327	33.0061
2.22133	27.6836	31.6025
2.03093	14.2808	16.7193
3.61759	83.6635	81.913
3.87146	69.346	64.0596
2.0944	12.9782	15.5625
1.5232	17.3869	13.9656
4.56959	14.9222	13.3409
5.83892	58.152	61.3061
5.77545	58.8539	60.7073
4.44266	39.0093	33.7402
0.698132	73.2998	68.1212
0.825065	63.4896	59.8369
3.80799	72.1486	68.5395
1.01546	47.1819	43.1612
4.75999	10.9086	10.7368
5.26772	21.015	24.2445
4.88692	9.091	7.41851
0.444266	90.5526	88.0349
0.253866	91.9957	92.2296
1.3328	24.539	21.4969
0.317333	92.3168	89.3772
2.98293	72.9129	75.8966
3.23679	88.0459	88.2192
0	84.3055	86.7247
1.26933	29.6158	24.9168
2.28479	26.9764	29.8474
3.68106	81.8138	78.5352
0.126933	92.9042	93.5996
3.49066	88.8307	87.7674
1.65013	10.7543	9.18253
4.69652	15.8995	14.5224
4.50612	26.7659	24.851
1.07893	55.9866	54.244
2.85599	68.7869	71.1704
2.15786	19.7724	22.1038
3.04639	82.4988	84.0031
0.888531	55.4367	50.3715
5.90239	68.3072	72.1755
6.21972	82.8763	86.3252
3.55413	86.2393	84.0628
0.1904	91.396	90.6509
2.72906	65.7773	68.6367
1.20586	30.9576	27.987
6.09279	73.3104	77.7367
6.28319	87.6828	87.424
2.34826	34.3502	38.2583
1.45973	20.4165	17.0201
2.79253	56.1725	59.9864
6.15625	82.0924	85.2619
2.47519	39.327	43.8422
2.53866	43.2128	45.8125
3.42719	91.2341	90.8331
6.28319	90.2027	90.2709
0.380799	90.6685	88.9659
2.15786	23.3739	28.9876
0.0634665	90.8083	90.1899
4.44266	32.1897	27.4516
4.12532	46.6341	39.4587
2.03093	11.9401	13.0001
0.634665	84.7842	80.9904
0.825065	64.464	59.5629
2.72906	62.528	65.256
3.36373	91.5058	89.9183
3.04639	80.6568	83.3584
5.07732	10.5166	13.3096
5.39465	28.3662	30.5786
0.1904	92.0352	90.4873
0.888531	65.3339	59.3197
2.28479	25.83	30.6333
4.31572	36.682	31.9578
1.20586	35.5936	31.4358
4.56959	21.3112	18.374
3.17333	85.4278	86.5739
3.80799	76.4943	71.8592
4.50612	25.3839	19.9985
0.253866	92.2574	93.2081
2.34826	29.07	33.6658
4.69652	11.4141	10.1724
1.1424	45.35	39.4604
5.83892	59.6527	63.2956
3.23679	88.0684	87.1733
1.45973	13.2631	11.5277
5.58505	34.6771	38.5267
3.68106	82.6604	79.0747
4.88692	7.54164	7.37608
2.60213	44.4777	47.6581
4.25226	47.4587	41.3023
1.96746	11.2714	13.0736
2.53866	41.8651	46.377
4.06186	61.0768	55.1141
1.65013	10.6695	9.67728
0.317333	90.8494	88.6461
2.79253	69.674	72.1009
6.09279	81.0832	82.0852
3.49066	88.6482	87.5656
1.01546	51.8011	44.4423
2.66559	47.0173	50.3587
0	89.4273	90.5102
3.99839	70.4347	65.9861
5.26772	10.6922	12.0208
1.58666	11.2167	9.33533
1.77706	9.22227	9.96333
6.02932	69.8803	72.6779
6.21972	85.7343	86.627
6.15625	75.7098	79.6722
0.126933	89.9389	89.9941
1.07893	46.7939	41.5351
5.71199	45.306	48.1868
0.761598	70.1895	66.6195
5.14079	9.32921	10.2535
2.91946	71.8769	76.2258
1.904	10.3039	12.1295
5.52159	38.1595	41.9349
4.37919	31.5521	27.751
1.26933	34.8198	30.2364
5.90239	60.9652	64.4448
5.33119	19.5242	21.883
3.61759	85.7191	84.8834
1.84053	7.70153	9.98428
2.22133	26.4374	28.5169
3.55413	86.0405	82.5249
4.82346	10.9112	8.22268
3.10986	81.3841	83.3291
1.5232	14.2817	12.6427
3.93492	58.5719	52.7819
5.45812	31.1789	36.0404
1.3328	33.1662	29.246
2.85599	74.8388	77.1959
2.47519	41.765	45.6743
3.30026	87.086	87.1659
3.74452	84.6417	78.8558
0.507732	89.5093	86.149
4.63306	11.5345	10.4631
1.39626	23.2312	18.9535
5.20425	19.2595	23.0719
4.95039	10.2971	11.4619
4.75999	10.1023	8.50822
4.18879	49.714	43.6262
2.41173	38.7413	42.3577
0.444266	89.8032	88.2855
3.87146	70.5359	66.3363
5.64852	51.197	54.6474
5.96585	69.2325	72.046
1.7136	11.4694	9.65956
5.77545	53.0595	57.6221
0.698132	73.4066	70.2099
2.98293	79.2343	82.3206
2.0944	14.209	17.6641
5.01385	9.8637	10.6187
0.951998	58.1852	56.4947
0.571199	85.1006	83.7873
1.5232	14.6707	12.503
1.07893	37.2266	32.9809
1.01546	54.8478	50.0918
4.88692	8.54424	9.42023
4.63306	19.6698	18.8822
1.65013	11.8619	9.59077
1.45973	20.8901	17.8017
3.80799	69.8947	66.7453
0.380799	92.2455	90.1038
2.91946	74.936	78.5686
0.317333	92.4166	89.7284
3.68106	80.8192	78.5689
3.87146	68.346	65.3664
5.77545	58.6011	62.0819
5.26772	17.3797	20.1255
0.634665	77.8027	73.4261
5.14079	11.7709	14.9737
2.28479	33.6407	37.2346
5.07732	9.39188	11.3017
1.84053	9.9981	9.813
2.72906	72.4196	74.4039
1.39626	14.2645	14.4931
4.25226	41.4089	34.7076
0.761598	72.8623	68.7573
0.698132	74.9168	71.1001
5.52159	29.7044	33.3639
3.36373	90.354	90.2038
3.74452	80.7075	77.7939
4.31572	29.6838	25.2167
0.888531	71.077	65.468
4.75999	8.53623	8.1727
5.83892	62.467	65.3025
1.58666	10.6323	9.99998
5.58505	42.1565	45.6231
1.77706	8.94372	8.32935
0.951998	58.5306	53.9092
4.95039	8.99594	9.74302
4.50612	30.1476	25.5705
6.02932	66.0524	71.2055
2.03093	16.802	18.6874
4.06186	64.5565	62.635
3.17333	87.677	88.526
5.20425	14.0862	16.0333
3.30026	89.3743	89.9389
0.507732	82.8722	80.4324
3.10986	85.7306	87.0108
3.42719	89.4663	89.4726
4.37919	40.6889	37.5334
3.04639	77.6146	80.5656
4.56959	18.4479	16.6361
5.90239	61.9544	66.2018
1.1424	30.9806	28.0151
1.904	8.74696	10.1186
2.85599	73.586	77.5947
4.44266	21.9365	19.3075
6.28319	88.0957	90.5651
0.444266	91.9536	89.8309
0.0634665	90.5432	92.2153
6.15625	79.0847	81.2498
2.47519	38.3918	43.3763
1.20586	31.3685	26.6983
2.15786	13.2214	15.3018
1.96746	11.6098	13.438
3.61759	80.1867	77.3744
5.01385	8.88136	8.00217
2.66559	57.4383	62.6965
4.82346	9.47244	9.5438
0.1904	89.1622	90.8083
5.45812	36.2647	41.1469
3.23679	88.3014	89.9645
2.79253	62.2683	65.4302
6.09279	77.102	81.5224
2.53866	50.7113	54.5862
0.825065	68.8363	65.1759
5.96585	64.4288	68.2616
2.34826	29.1501	32.8797
4.69652	11.6621	9.79271
4.18879	47.58	42.4061
5.71199	49.8824	53.5195
0.571199	85.3713	83.5485
3.49066	89.2498	86.6468
0.253866	92.5249	92.3694
1.3328	21.3722	19.8747
5.33119	16.61	19.3813
0.126933	91.8462	92.2796
2.0944	15.0515	18.3467
1.7136	9.45778	9.17526
2.98293	78.776	81.4044
1.26933	20.0289	18.7941
2.60213	57.1193	60.4749
3.55413	89.4857	86.5763
3.93492	73.4365	67.5591
3.99839	63.99	60.0827
0	84.2865	87.9184
5.64852	44.6826	48.3209
4.12532	55.4031	50.5334
6.21972	81.7569	84.2001
5.39465	23.5775	26.0334
2.22133	17.7486	20.3501
2.41173	33.6378	36.8264
2.28479	20.128	24.7455
2.53866	43.5537	48.1673
4.44266	16.2973	14.9703
6.15625	83.6791	86.7984
1.7136	8.19171	7.99281
2.66559	53.1345	58.7562
6.21972	79.0917	82.0484
0	89.2134	88.6636
1.07893	49.1533	43.2381
4.50612	20.0856	17.5277
5.71199	42.4859	46.2085
1.3328	25.3394	22.3953
1.84053	9.54204	10.5913
0.444266	91.3571	90.1121
1.58666	16.2321	14.1879
0.380799	89.4897	88.1302
3.74452	76.0726	73.2459
5.52159	26.7352	30.525
4.56959	17.1463	12.1827
1.20586	32.1193	27.8488
5.26772	15.7638	16.887
0.0634665	90.3018	89.8346
2.03093	11.7024	14.5961
3.93492	60.1253	55.2626
2.34826	28.9242	32.5631
3.55413	87.8645	85.3877
2.15786	18.2445	20.129
0.951998	50.1342	45.1328
0.507732	88.5382	88.2462
5.64852	45.8112	48.7179
5.33119	22.2214	25.8615
3.87146	74.0865	70.0277
2.72906	50.0707	52.5757
2.98293	78.7103	80.6327
4.63306	16.8206	13.8886
3.49066	88.791	86.5567
1.96746	8.99376	11.51
1.77706	8.74513	8.03288
4.06186	56.2606	53.1248
2.91946	78.3949	79.4855
4.12532	57.7055	52.6994
4.25226	32.9784	27.8555
4.37919	37.9099	32.8446
2.79253	57.5543	60.8462
0.698132	72.3031	69.9571
4.69652	13.0269	11.4827
1.1424	30.2876	25.507
1.5232	19.9403	18.9193
1.01546	45.6689	41.6976
3.61759	85.4245	82.7249
4.31572	45.772	43.1174
6.28319	88.4494	89.4624
0.825065	63.6147	59.864
3.80799	86.5013	82.5987
1.39626	19.4139	17.9833
3.36373	88.5493	89.7866
3.04639	88.73	90.2795
5.90239	63.2983	63.8052
0.126933	92.1843	92.1673
5.45812	22.8677	24.7901
0.253866	91.8799	91.1094
4.18879	49.8024	44.355
5.20425	13.499	15.3948
3.42719	90.5267	89.0901
5.07732	10.7016	11.879
2.41173	38.4889	38.8272
5.83892	53.0414	56.9886
5.39465	19.4007	22.6108
5.58505	33.5478	36.6535
0.571199	86.8848	83.8193
0.1904	92.1493	92.4028
1.65013	10.5696	9.49212
2.22133	23.4622	24.9612
5.01385	8.92269	10.5571
0.634665	82.2635	78.2188
3.99839	60.1985	56.1993
4.82346	9.97389	10.0504
5.77545	49.8405	53.2267
3.10986	84.5737	86.064
3.23679	87.9675	89.2951
2.47519	45.4495	48.8519
0.317333	88.9723	87.3859
5.14079	9.4624	12.0134
3.17333	88.4203	89.1102
2.60213	56.5437	61.5214
0.888531	51.4538	48.6492
6.02932	70.9145	74.1053
1.45973	11.8036	10.5899
5.96585	65.5126	69.0361
2.85599	70.3235	72.5775
1.26933	27.0805	25.5141
4.95039	9.68891	9.83517
1.904	11.1155	11.9646
6.09279	77.3802	80.2617
3.30026	87.9587	90.2592
3.68106	84.2725	80.8823
4.75999	15.3164	13.256
4.88692	9.76918	11.1134
0.761598	73.2359	68.5578
2.0944	14.5092	15.928
0.126933	86.947	89.5913
2.34826	19.9337	23.6812
0.951998	55.6968	50.7279
6.09279	72.2397	75.9659
2.66559	59.1665	61.8144
3.30026	90.8309	88.476
1.01546	57.7056	54.0489
0.1904	92.2002	92.327
2.15786	12.9797	16.4351
5.64852	36.8617	42.429
5.96585	60.1893	63.0123
4.18879	39.2485	37.8639
2.22133	21.9819	25.6643
1.65013	10.5561	9.2496
2.28479	26.0729	31.6236
3.23679	88.1106	88.9776
4.12532	53.5285	48.1724
1.1424	41.6516	36.3106
5.39465	23.5344	24.9622
2.53866	49.9039	51.2621
0.507732	88.6822	86.4254
4.56959	20.5238	17.867
3.10986	88.4487	89.3812
6.15625	79.6199	81.8956
1.58666	12.9724	11.4466
3.80799	74.757	69.3181
0.444266	90.7017	90.1179
4.37919	37.6582	31.5238
1.39626	22.5404	19.4462
5.58505	40.9379	42.0135
1.904	8.46211	8.28732
2.0944	10.8412	12.96
1.07893	41.5848	37.9964
2.72906	67.1552	69.8926
1.3328	23.9229	22.6834
3.17333	85.4508	87.3046
4.25226	46.0418	42.0509
3.36373	90.2075	89.1001
2.47519	32.8452	36.9149
3.49066	87.8806	86.2915
4.82346	11.5305	10.5657
0.698132	78.111	74.7369
0.0634665	88.0112	88.8223
0.888531	60.7007	55.1993
3.04639	75.5579	78.6685
6.28319	85.8804	85.8043
4.50612	28.7798	25.2527
6.02932	71.6905	75.1848
4.88692	9.28943	8.10623
0.253866	90.8374	89.2215
0.825065	62.8	57.0743
3.74452	79.8048	74.8839
0.761598	71.5851	63.9602
4.44266	29.6725	23.3342
5.77545	57.9742	61.6602
2.79253	65.4037	70.0917
4.06186	56.617	51.0018
5.33119	18.8161	21.3054
3.87146	72.227	69.9764
3.93492	63.0308	57.9916
3.42719	91.0516	90.4208
1.7136	9.51696	7.94073
3.99839	54.1865	50.5194
3.55413	87.2459	84.5963
5.45812	30.6058	33.2173
5.07732	7.6679	7.61401
0.634665	72.9493	68.754
4.31572	32.1912	29.2794
2.60213	51.7699	53.4389
2.98293	74.2235	78.2598
5.01385	9.92909	9.86462
4.63306	17.3088	15.1995
1.77706	8.42907	7.98501
1.45973	24.2292	20.7533
1.5232	16.3883	14.0448
4.69652	11.0418	8.55717
5.83892	63.1131	65.7809
5.26772	14.536	15.9926
1.96746	8.58308	9.9801
3.68106	84.4048	81.5551
2.03093	11.9406	14.9763
0.317333	91.9654	91.6214
4.95039	9.61728	9.98411
6.21972	85.086	86.3464
0.380799	89.3189	87.844
1.84053	10.9858	11.3957
1.20586	43.1101	37.9782
5.20425	13.7573	14.2773
5.14079	13.7055	15.5927
5.52159	34.1894	37.3158
4.75999	11.5491	11.7105
2.41173	45.6909	51.7692
2.91946	84.2769	84.2237
5.71199	47.3561	50.7637
0.571199	81.3677	78.7443
3.61759	83.7682	81.1364
2.85599	62.7973	64.9479
5.90239	45.9578	51.0107
1.26933	22.1279	19.7866
0	87.9837	88.8901
1.20586	35.8279	32.8595
2.22133	20.2736	21.9555
4.44266	23.8842	22.8069
1.58666	11.4724	11.1687
2.47519	43.0359	48.6257
5.90239	68.9098	72.7847
0.444266	87.5455	83.5978
3.10986	85.0913	87.2633
6.15625	82.7155	84.7282
0.825065	65.4056	62.8726
2.85599	70.0503	72.1863
5.96585	49.6695	53.5203
1.3328	32.7599	30.9215
0.571199	85.3115	82.9892
6.09279	77.4868	78.3494
2.98293	82.7864	84.0888
0.888531	64.5886	61.4764
1.45973	24.4323	21.0672
2.66559	58.2626	62.7539
1.77706	10.2124	8.74243
2.28479	30.0702	33.5501
3.87146	68.564	65.4393
3.42719	89.9817	88.5456
2.03093	13.3439	16.9504
0.698132	74.8716	70.5824
3.61759	86.8199	85.5223
5.77545	41.4973	44.5405
1.01546	48.6097	41.5184
0.1904	90.9913	89.3458
5.64852	40.5178	45.6761
0.126933	92.1924	91.4216
1.84053	7.73938	8.44101
1.904	8.36707	10.1657
0.317333	92.4355	91.9574
0.507732	87.3038	85.9368
1.07893	39.7829	35.376
5.14079	11.146	14.3149
4.18879	48.6539	43.7164
4.12532	54.3629	50.8333
0.380799	91.779	89.349
0.253866	91.9242	91.5183
5.52159	26.5651	28.549
0.0634665	87.8792	88.9783
4.75999	14.0697	12.6349
3.99839	64.8696	59.9527
2.15786	26.0437	28.2157
1.26933	22.169	19.21
5.20425	17.4045	20.307
3.36373	89.3225	89.7375
5.33119	17.0313	20.4271
0	88.0873	88.446
5.26772	14.428	17.1536
3.17333	86.6136	87.718
4.25226	44.2235	38.2088
3.04639	75.9363	79.729
3.49066	88.6472	86.8021
2.91946	68.9759	73.1031
2.53866	58.5389	61.946
5.58505	39.4976	43.9338
0.634665	81.8069	77.5828
1.39626	24.3113	21.1693
2.72906	57.0132	62.9205
2.34826	27.5222	30.7258
2.0944	16.2749	18.1008
4.82346	10.0622	10.476
6.28319	87.4358	89.2905
5.39465	25.6584	28.2677
3.80799	77.2716	72.8837
4.56959	18.0419	16.898
0.761598	67.0223	61.8555
4.69652	13.9974	10.4292
2.79253	64.5484	67.3762
1.1424	38.925	34.5784
4.31572	37.2484	33.3459
1.96746	9.65232	11.4793
3.93492	66.3107	61.5213
6.21972	84.7976	85.9837
2.60213	44.2498	47.9845
6.02932	76.9483	79.9599
5.83892	54.2388	57.9077
4.95039	8.22074	10.7277
5.01385	8.17085	8.39197
5.07732	9.55285	10.9858
3.74452	80.4379	77.0387
3.30026	91.0575	90.0181
1.65013	9.22459	9.36175
4.06186	60.4321	56.9868
2.41173	41.7379	45.3957
4.63306	15.1367	14.8529
1.5232	13.9012	13.767
5.45812	23.7347	26.7833
3.23679	89.508	92.0708
5.71199	48.0006	52.4758
0.951998	57.6535	51.9973
4.37919	26.412	24.1839
4.88692	10.5642	8.80767
4.50612	28.4322	22.5505
1.7136	9.78301	9.82567
3.68106	78.8646	72.9002
3.55413	86.1918	83.2283
2.53866	57.3725	58.6148
0.571199	80.2426	76.5993
1.7136	9.87572	10.2309
5.64852	49.3318	51.5239
6.02932	72.0965	74.2622
0.888531	60.2511	58.0245
4.69652	13.4914	11.827
0.380799	90.7901	89.4163
0.1904	91.7008	90.7549
0.761598	69.5338	65.0076
3.36373	90.4269	89.8898
2.79253	57.9756	60.498
3.42719	88.8479	86.5869
0	90.9472	91.386
6.28319	86.1334	87.5362
4.44266	31.5158	27.7936
1.45973	18.1833	14.5314
2.03093	18.4227	22.526
4.63306	18.1334	16.3151
5.26772	11.5738	14.8186
3.74452	81.1156	76.1634
3.23679	88.0262	88.1215
0.634665	82.2468	77.6683
4.18879	45.4189	40.1643
2.66559	64.2681	68.2416
3.68106	83.2167	80.5388
3.10986	87.9196	87.9393
1.20586	30.8384	27.4999
4.75999	14.2746	12.4466
3.04639	83.3947	85.2915
1.3328	29.5016	24.7001
0.698132	78.8636	76.4131
4.25226	39.4685	34.5448
0.825065	70.4409	65.5814
0.444266	83.7684	82.5244
4.82346	8.62369	9.49874
5.96585	67.4954	72.0436
5.83892	60.1763	64.7012
4.95039	9.04956	9.391
6.09279	77.925	79.8611
1.84053	10.5409	11.4431
4.88692	8.22505	7.57016
3.49066	80.6381	77.1559
1.77706	8.97412	10.622
0.126933	89.1579	90.4451
5.33119	16.5028	21.4409
0.951998	43.793	39.6082
3.80799	77.0588	71.8916
1.65013	13.0699	9.90762
1.07893	60.2367	56.07
3.30026	90.1245	89.9047
5.07732	11.3063	13.4714
6.21972	80.1158	83.5077
0.0634665	85.3398	87.9
0.253866	92.5425	91.832
2.34826	35.468	38.5541
5.58505	38.9634	41.6203
2.72906	58.6633	62.605
6.15625	80.4217	83.4942
2.22133	22.3871	26.6091
2.47519	48.3123	52.0522
0.507732	88.0274	85.8793
3.93492	69.422	66.9063
5.14079	11.74	13.4605
5.39465	24.0331	26.8988
5.90239	63.097	66.2724
2.98293	76.5716	79.9358
0.317333	89.0687	86.7642
2.41173	32.7821	35.8289
2.15786	17.1979	21.4215
5.01385	8.99552	9.47953
1.01546	50.3165	45.4106
5.52159	25.5892	29.4855
1.58666	12.7344	10.5069
1.96746	12.7103	13.8727
1.5232	16.806	14.1253
2.91946	76.4897	78.6965
3.17333	88.5212	88.3155
1.39626	19.5028	18.3061
5.77545	53.7117	57.7911
5.45812	23.5292	25.6484
4.37919	36.1053	32.6645
3.55413	87.9945	85.5737
4.56959	15.8674	13.8612
2.0944	19.3825	22.8767
4.50612	22.9877	20.6105
5.71199	45.4083	50.2372
3.61759	79.3442	74.4084
4.31572	39.6026	35.6793
2.60213	55.3242	58.7043
3.99839	61.3625	56.5729
4.12532	48.766	42.7872
2.85599	77.8572	80.5831
3.87146	67.5754	62.3468
1.1424	42.5934	37.4507
5.20425	17.2204	20.5086
2.28479	32.7134	38.0363
1.26933	39.9388	35.5957
1.904	11.8366	14.2712
4.06186	54.5804	49.7322
4.63306	17.9933	16.8424
4.95039	8.67802	9.74281
5.14079	12.6632	14.4896
6.21972	85.2368	86.9499
4.50612	22.5283	19.8252
0.761598	65.2745	59.3057
2.22133	19.5362	21.187
1.7136	11.6432	10.6749
5.64852	45.4976	51.034
2.60213	51.2823	54.4349
2.0944	13.9052	14.8664
5.77545	38.8913	42.6313
5.71199	45.0187	46.4258
5.07732	10.47	12.3461
5.90239	57.2793	60.5865
6.15625	78.8735	82.4847
4.37919	35.9202	32.1906
1.26933	33.7749	30.2025
0.571199	87.3362	83.9351
3.74452	79.1166	75.3582
5.52159	38.3725	41.3626
2.98293	77.8613	80.1246
2.28479	22.698	26.0691
2.03093	13.2848	17.1435
2.47519	38.3806	42.6041
4.18879	51.529	47.1225
3.23679	89.337	90.5586
0.380799	90.9046	88.9639
1.65013	10.6129	9.99078
4.69652	14.1184	11.2197
1.07893	44.9772	39.7786
3.68106	85.4998	84.0369
3.93492	68.9655	65.805
3.17333	87.1375	88.5015
4.06186	54.8835	49.8071
2.79253	69.4951	73.623
2.72906	59.4005	64.6349
5.45812	23.8059	27.0279
4.25226	30.9886	28.218
4.75999	12.1011	12.7402
1.3328	25.565	20.3319
3.55413	79.8728	75.4412
2.91946	74.1119	77.9208
0.0634665	90.8967	91.4317
5.26772	18.1751	21.7828
0.317333	92.3162	91.2822
5.96585	65.9108	66.872
2.41173	24.7742	26.956
5.58505	41.8031	46.0499
6.02932	71.2375	72.8939
1.01546	49.9542	45.2597
4.12532	46.4807	42.3189
0.951998	54.2024	50.0134
5.33119	25.9558	28.6557
0.126933	91.5169	92.7915
2.66559	61.0305	67.0516
6.09279	78.4268	82.5914
0.634665	80.9585	76.5677
2.53866	50.1933	52.6444
0.253866	92.235	89.3826
5.83892	58.491	63.2444
1.1424	42.1842	37.7241
0.507732	83.0967	79.7928
3.99839	66.0308	60.9733
3.87146	66.42	64.5703
0.1904	91.6708	90.0517
4.44266	33.7989	28.9873
6.28319	88.5326	89.2493
3.36373	90.3096	90.1954
1.5232	12.6638	11.3678
0.698132	78.144	74.8945
1.904	8.85675	9.75908
4.88692	9.27546	9.63468
4.82346	9.65492	9.522
0	85.2917	86.0815
1.45973	18.4811	16.707
3.30026	87.8824	89.3077
4.31572	28.9064	24.902
1.77706	7.83837	7.54824
3.04639	81.0214	84.2895
1.20586	36.3997	31.7505
5.20425	15.0217	16.965
1.58666	12.5066	11.4239
1.39626	22.1364	19.3426
1.96746	9.45046	10.0703
5.01385	9.56863	9.00144
2.34826	27.3776	33.062
3.61759	87.651	85.357
5.39465	26.0128	28.3153
2.15786	16.1813	19.686
0.825065	66.1188	63.4116
4.56959	12.8708	10.5047
3.42719	91.2195	90.711
0.444266	87.9899	84.1887
0.888531	60.9304	54.8426
1.84053	9.02168	9.41366
3.49066	90.236	88.5736
3.80799	77.043	71.9605
2.85599	72.165	74.606
3.10986	80.8982	85.2835
2.28479	25.8063	32.0625
5.26772	16.5685	20.2075
3.30026	90.4622	89.0975
4.69652	11.8881	11.9702
5.07732	12.0637	14.5087
6.21972	83.4499	84.9179
1.7136	10.4264	9.68528
0.951998	56.4881	52.8254
1.39626	20.3641	19.7503
4.12532	46.307	42.3791
1.3328	21.5138	19.0692
3.36373	90.3751	90.9294
5.90239	65.7014	70.6261
3.04639	79.2977	81.866
1.26933	28.5277	26.7322
3.80799	77.3748	74.6667
4.82346	9.18642	9.90908
3.23679	89.9069	90.538
2.34826	34.4922	40.2067
1.20586	39.009	36.2221
0.253866	92.6789	92.0911
6.28319	89.2847	90.8729
0.1904	93.3516	93.7195
0.444266	89.6278	86.1333
1.07893	45.7308	41.919
0.507732	84.0804	81.9079
2.85599	75.1722	77.1087
3.49066	90.1011	89.3456
6.02932	79.876	82.0096
1.58666	12.5929	11.526
5.52159	34.2535	37.7753
4.25226	41.2188	37.074
5.39465	27.7484	30.6621
5.01385	10.4834	9.95153
5.77545	51.808	52.8117
0.698132	74.4859	69.8901
4.31572	33.6372	29.9665
2.15786	19.6046	21.7771
3.87146	72.8523	66.9095
2.98293	71.7692	74.5342
2.72906	59.5565	63.6264
4.06186	59.0046	52.2226
2.0944	15.9547	19.1494
1.77706	9.41393	9.33251
4.88692	9.59874	8.41569
1.1424	40.9666	38.0011
0	89.4006	90.119
3.17333	86.4075	86.5088
4.56959	18.4825	17.0076
2.60213	51.5199	54.4752
5.64852	47.5301	51.5543
0.761598	64.7002	59.6551
2.79253	62.7695	67.8451
1.904	11.0647	11.281
3.10986	88.5452	88.8336
0.317333	91.1737	89.1905
0.634665	77.7357	73.9444
1.01546	48.9647	44.247
4.63306	12.2801	10.1503
6.15625	84.1727	86.0905
2.41173	33.924	38.6624
0.380799	90.7947	90.054
3.55413	89.712	87.2515
2.03093	11.6952	10.9082
5.71199	48.3272	52.4776
6.09279	74.4992	77.2055
0.888531	52.1819	47.7707
4.37919	27.2875	24.829
1.65013	9.74814	9.49107
0.0634665	90.6242	90.0154
3.42719	88.9489	87.2179
4.75999	12.2615	10.1922
4.18879	51.0612	45.3475
0.126933	90.279	90.669
3.61759	83.0984	81.043
5.33119	21.8781	26.5938
3.74452	81.4563	79.9297
3.99839	64.4461	62.5981
2.22133	22.5709	27.6601
1.45973	14.5741	11.8927
1.96746	10.1617	11.6155
3.68106	86.5885	83.8422
2.91946	77.6338	79.5818
5.45812	33.6866	36.8182
5.83892	61.2417	62.5978
1.5232	14.3243	12.5659
4.50612	19.2004	15.3109
2.53866	45.7814	50.5933
0.571199	82.961	79.5279
1.84053	9.10285	10.2161
2.66559	52.157	56.0464
4.44266	29.6639	22.8166
5.20425	12.4975	13.5782
2.47519	38.4247	42.7529
5.58505	35.8896	40.1093
5.14079	9.83525	11.4329
5.96585	58.893	63.8964
0.825065	58.5335	53.7097
3.93492	64.4629	60.4201
4.95039	8.73825	9.57468
3.49066	89.8067	88.1074
1.5232	17.3722	14.2064
5.20425	11.0399	13.5349
6.09279	75.2408	79.0111
5.58505	42.116	46.4362
4.12532	53.7492	48.9432
2.0944	11.4603	13.7734
3.10986	86.4932	88.2578
1.7136	8.41076	10.3464
5.90239	64.3585	67.9691
1.58666	9.80893	9.57046
5.83892	50.3372	55.1213
2.03093	17.1362	19.8601
5.39465	32.1935	34.0392
0.634665	80.7299	77.5408
5.77545	52.2873	55.8479
2.47519	47.2175	52.1039
4.82346	8.57675	9.177
6.28319	89.7152	89.6203
1.20586	31.1046	27.5548
1.1424	34.2845	31.0925
2.72906	66.1505	70.8131
2.85599	65.1269	66.6913
4.56959	24.7346	21.6434
5.45812	28.9228	30.3036
1.96746	11.7388	13.5151
4.06186	65.1072	60.0413
1.45973	25.037	22.0861
3.55413	85.6648	82.2219
4.44266	28.1273	26.4178
6.15625	86.2199	86.788
0.126933	87.9088	89.6121
3.30026	91.8461	90.2836
0.825065	64.6228	61.7943
1.904	9.77532	11.0006
0.317333	90.2813	88.0154
5.96585	69.1975	72.7217
4.50612	23.3747	20.0897
1.77706	9.27364	6.87809
4.37919	30.4287	28.627
0.444266	85.0712	81.6225
0.761598	73.4455	70.5812
3.74452	75.1683	72.0318
4.95039	7.56047	9.05549
3.99839	66.409	62.2262
3.87146	68.5677	62.1713
0.380799	90.9278	88.4369
5.33119	22.4215	26.1053
5.52159	39.5736	43.2317
0.507732	85.3907	81.9133
5.71199	45.7175	49.812
5.64852	37.8777	40.5253
1.07893	49.5407	46.0174
2.98293	76.3385	78.6752
3.68106	78.3462	73.0864
4.75999	12.6518	10.9307
5.14079	11.245	14.9002
3.93492	62.9514	57.5303
1.01546	50.3513	44.5446
6.02932	72.8972	76.6636
5.07732	11.8577	13.9537
1.65013	11.208	10.2577
2.15786	13.855	17.4004
3.42719	91.1544	89.8695
6.21972	84.8896	84.1245
2.53866	43.045	46.8535
1.3328	29.419	26.949
2.91946	75.3531	76.6701
0.698132	76.1377	71.1343
1.84053	9.18973	9.6893
2.34826	28.3121	33.3288
4.88692	8.7846	8.57108
5.26772	16.4956	19.8632
4.69652	10.8553	9.75368
0.0634665	90.9345	91.6115
0.1904	92.1381	91.926
1.26933	25.3835	19.0374
0	85.7659	86.9901
2.28479	16.4057	20.7277
3.36373	90.4518	88.7747
2.41173	34.8102	36.4284
5.01385	8.35027	8.61902
0.571199	83.4056	81.6232
3.80799	75.6637	71.7196
4.31572	38.158	35.3517
3.04639	84.8379	86.8508
2.79253	65.8774	69.1735
3.17333	89.1334	90.0209
4.18879	52.0306	47.4795
4.63306	19.7572	19.2327
4.25226	39.9715	36.6402
3.61759	88.0051	85.3815
2.66559	57.1155	61.21
2.60213	56.6954	57.2557
2.22133	21.5759	24.9204
0.253866	93.4485	93.5509
0.951998	51.1526	48.2298
1.39626	20.7377	17.5818
3.23679	88.0935	88.558
0.888531	58.9574	54.2888
0.951998	61.9322	56.5421
5.26772	16.7894	18.9358
1.39626	19.8394	17.034
0.761598	72.3904	68.91
1.58666	11.3997	9.76626
1.1424	42.3066	38.0355
3.80799	79.7867	74.7005
4.37919	36.0853	31.0654
0.698132	76.1583	73.8722
5.20425	11.1486	13.2874
2.34826	30.9199	34.1061
6.21972	88.1789	87.6575
5.39465	23.3848	24.6538
4.56959	18.3326	14.6839
1.01546	45.9113	43.0805
3.68106	81.8353	79.0018
2.15786	22.3847	25.5387
3.61759	86.8594	83.2634
1.5232	16.2953	14.7877
4.50612	28.4296	24.2629
5.90239	57.0042	59.2582
3.93492	68.5123	62.9319
1.7136	10.1454	10.4959
3.36373	88.6154	89.3906
4.18879	44.093	38.5103
4.44266	25.4516	23.2269
5.07732	9.47636	10.0187
0.444266	85.5998	83.1812
0.317333	92.4122	91.2032
3.23679	90.0414	91.2535
2.03093	11.7691	13.6064
6.02932	74.9454	75.5333
4.25226	40.5393	37.7025
4.82346	11.4244	10.3719
2.91946	77.8212	81.5972
5.71199	47.9525	51.1507
2.60213	49.6381	56.1084
1.07893	41.3766	37.3954
4.95039	9.1095	10.2495
3.17333	85.9062	86.8552
2.98293	76.6799	78.5363
2.28479	30.9695	33.9889
4.88692	9.43447	8.96272
5.64852	42.5792	47.0644
5.33119	24.8163	27.0081
4.31572	33.3295	29.3603
2.79253	71.3565	75.3484
0.634665	81.2484	77.4239
5.96585	64.2453	71.0426
1.84053	8.55745	10.9438
0.507732	88.1616	85.6722
0.825065	64.5661	59.9713
1.20586	37.1498	33.0329
3.04639	76.0472	79.7793
5.14079	12.5262	16.1472
4.06186	53.4838	50.2797
2.85599	71.0746	75.7001
5.52159	36.1496	40.23
3.30026	88.4241	89.2872
0.888531	63.8122	59.0062
0.380799	88.0094	84.899
2.47519	32.3834	37.0252
1.45973	18.1691	14.6924
0.1904	92.0132	92.052
3.49066	88.2455	84.2169
4.12532	50.1886	47.3505
4.63306	14.429	14.1468
3.99839	61.009	57.1534
4.69652	14.4704	13.1373
0.253866	93.3978	92.2544
4.75999	13.3043	11.8794
1.65013	11.4446	8.31109
1.96746	9.62777	10.0806
3.42719	90.7174	91.5225
1.26933	28.3935	25.0947
6.09279	82.301	83.4165
2.53866	51.0748	55.0989
0.126933	90.4626	91.0049
3.55413	87.2552	85.9775
2.0944	16.6613	19.5046
3.10986	83.1343	85.7663
5.77545	57.0798	61.297
2.72906	58.6046	63.2668
0.571199	85.5869	83.3542
0.0634665	86.278	88.0198
3.87146	64.7414	59.7491
1.3328	21.1034	18.3722
1.904	9.94818	11.3025
3.74452	80.1286	76.4495
6.28319	88.4775	88.4532
0	84.4735	85.3916
6.15625	81.7775	83.4529
5.83892	55.9371	59.1702
5.58505	35.1101	38.6179
2.41173	37.9424	42.1327
1.77706	8.01087	9.7779
2.22133	23.9942	27.3181
5.01385	8.36545	10.9292
2.66559	60.7568	63.1457
5.45812	26.5935	31.6983
0.761598	73.3052	70.5319
5.45812	27.7839	31.943
2.34826	32.2079	36.0071
4.18879	47.6316	44.3461
3.23679	89.1155	88.8451
0.825065	67.6566	64.4576
5.71199	52.8743	55.4333
5.20425	12.8923	14.273
1.58666	10.8845	10.4889
2.72906	62.5403	64.2942
5.64852	49.0309	54.391
0.951998	60.4807	56.6474
3.30026	88.2372	88.4469
3.36373	89.1181	89.3169
5.58505	34.1879	40.7902
4.12532	45.8632	40.6744
4.69652	13.5324	13.287
4.95039	8.45708	9.64736
3.74452	77.7791	76.6641
5.39465	19.8226	20.9663
3.99839	61.91	56.5117
0.380799	89.7025	88.5074
6.28319	89.5536	90.3118
0.888531	62.0667	56.8191
5.33119	18.65	19.4872
2.66559	58.9744	60.8885
2.0944	16.3259	18.349
6.02932	70.565	74.6659
0.0634665	91.1139	90.2797
1.904	9.30184	9.32446
1.96746	11.6699	15.6167
1.3328	21.1567	18.6894
0.571199	80.63	76.5197
2.41173	41.629	46.6742
4.25226	44.6617	39.2135
0.317333	92.6025	91.0349
1.01546	42.6494	39.1573
3.87146	75.7563	70.3668
1.26933	30.8582	27.6822
0.698132	74.4998	69.9724
5.14079	8.51708	10.3558
5.90239	75.5202	77.9075
2.98293	81.4184	83.6062
4.56959	21.3867	18.4787
2.03093	9.20371	11.14
0.507732	85.4191	83.3252
5.52159	35.9999	39.6501
2.79253	68.7494	73.6985
3.49066	89.2498	88.2051
1.20586	31.7033	25.5396
5.83892	59.9833	66.6121
2.28479	28.8589	35.0767
0.634665	76.8878	75.199
3.17333	87.6664	88.5807
0.1904	93.4794	92.5036
2.15786	19.9435	24.3519
1.77706	7.74407	8.21378
1.39626	22.3414	18.0995
4.37919	26.2605	23.0258
2.22133	18.5267	20.3477
0	89.8217	90.0211
4.50612	20.5679	18.7195
4.88692	8.90208	9.22042
3.42719	90.2724	89.9258
4.75999	12.9183	11.4591
1.45973	10.4553	8.7435
6.21972	85.0243	86.78
2.85599	63.6133	66.3557
3.10986	85.7046	85.4868
4.31572	28.8138	25.8845
6.09279	76.3003	77.518
5.77545	60.9076	65.6008
0.253866	91.6742	91.6984
1.07893	46.3978	42.8966
2.60213	55.3342	60.1483
6.15625	77.4616	79.925
3.61759	81.9795	78.1451
4.82346	14.5667	12.8442
5.26772	15.7273	16.5102
3.04639	83.4322	86.1404
2.47519	36.4154	43.0216
5.07732	10.5581	12.0919
3.68106	77.3586	74.8698
1.65013	8.01716	6.89721
4.63306	21.8553	18.2075
2.53866	48.6993	53.5555
3.55413	90.2441	89.4838
4.44266	29.3952	25.2613
5.96585	68.6306	72.7775
3.93492	66.8902	62.7641
4.06186	50.0935	44.2679
1.1424	36.3175	32.7391
0.444266	90.8099	89.71
2.91946	70.9189	74.5117
1.5232	13.3305	12.4238
1.7136	9.4422	8.41983
0.126933	91.6475	91.0062
3.80799	70.5464	68.2098
1.84053	9.65813	11.7441
5.01385	8.99395	9.84889
3.61759	81.1837	78.8434
2.03093	12.0216	13.4622
2.47519	43.2345	46.2849
2.98293	76.8029	78.8177
3.04639	76.5476	80.7759
4.50612	27.9891	24.4209
3.68106	84.6429	80.7215
4.69652	14.1339	12.4717
6.28319	90.7419	90.9651
3.36373	88.6696	88.8804
5.96585	69.6506	72.7471
4.44266	31.7102	26.6301
3.87146	72.5274	69.5201
0.380799	89.6523	87.6415
2.72906	62.2337	67.8456
2.0944	15.1353	18.2399
4.82346	11.0034	9.91416
3.10986	85.343	87.5201
6.09279	81.3594	81.7101
5.07732	10.5293	12.5802
1.3328	22.1235	18.6913
0.825065	81.216	75.9233
1.904	10.6712	11.5764
0.951998	56.6708	50.6235
3.55413	84.8567	81.2576
3.17333	84.6557	85.7551
1.01546	48.0949	41.6308
3.99839	61.1985	56.2795
1.26933	36.4155	34.5238
0.507732	86.9019	84.4168
0.888531	56.1764	52.2059
3.74452	74.1328	68.3629
2.60213	53.6394	55.1893
2.41173	34.404	39.4125
1.65013	10.1465	10.2249
4.25226	42.8843	39.2683
0.1904	91.5539	91.8718
6.15625	73.9926	75.4944
2.34826	29.2016	31.7264
2.79253	67.4295	71.7888
4.63306	9.84113	11.2512
5.83892	52.0018	56.7618
1.96746	14.4165	15.5553
5.77545	55.1856	57.2322
5.14079	13.7059	15.1643
2.53866	46.7238	51.6811
1.7136	8.86002	9.72588
1.77706	8.77582	8.03062
4.12532	53.2699	49.2278
2.85599	69.7738	75.5694
2.66559	55.884	60.8173
3.93492	69.3954	64.2318
1.39626	26.5259	23.0654
5.01385	10.4094	10.2513
5.64852	46.1868	49.8832
1.1424	31.0582	28.8444
1.07893	44.729	39.2749
5.58505	38.8166	43.4283
4.31572	37.7686	32.4915
0.126933	90.2072	90.6514
3.42719	87.0964	85.8422
0.634665	82.8324	78.9084
1.20586	33.5532	30.0156
4.95039	9.26341	9.81183
4.88692	8.39226	10.1939
0.0634665	88.545	89.4057
0.571199	77.0975	75.0538
0.253866	92.7795	92.3487
0.698132	71.2085	65.6842
5.45812	25.7122	28.6707
4.56959	18.9851	14.8652
2.91946	82.393	84.1806
1.58666	13.3504	11.6901
5.71199	51.4368	53.7166
4.75999	11.4202	10.1716
5.39465	32.8159	33.8913
3.30026	90.2672	89.3201
5.33119	16.3015	18.3518
4.18879	47.0694	42.9103
0.761598	70.5795	65.5519
6.02932	72.9264	75.4292
5.90239	63.3041	67.8834
0	89.8793	91.3149
5.52159	32.0889	35.0311
4.06186	50.2404	45.4002
2.22133	22.0117	25.1517
0.444266	86.4333	85.2481
6.21972	80.7479	83.7232
0.317333	90.6985	88.7752
5.26772	17.1128	19.3672
1.84053	9.2259	10.9228
2.41173	36.8026	42.2689
0.888531	56.327	54.1436
1.5232	15.1854	14.8969
0.634665	83.68	78.6725
1.77706	8.52966	8.81685
6.02932	71.4298	75.038
4.31572	30.4781	24.431
1.01546	50.4435	45.9782
1.96746	10.0549	9.50803
1.904	9.43222	10.3412
2.15786	12.5444	12.5042
5.58505	43.0763	47.1056
3.61759	84.4197	80.6077
2.22133	16.2158	19.8724
2.85599	73.8526	77.0475
2.47519	39.8927	42.4121
3.23679	86.8216	88.9211
5.14079	10.6606	11.3914
3.30026	90.0993	90.5067
3.10986	86.3789	88.514
3.42719	89.5108	87.5328
1.07893	43.7155	40.8502
0.444266	87.6244	86.2697
0.951998	57.8371	53.0746
4.75999	14.034	12.1663
0.380799	89.4758	86.8078
0.126933	93.138	93.4828
5.07732	9.60212	9.97894
1.20586	36.2657	31.2064
3.80799	73.1309	70.0841
0.507732	87.901	83.3594
2.72906	64.3727	68.078
5.83892	59.602	62.0744
4.95039	8.8878	9.14736
4.63306	14.9215	13.0862
6.21972	87.0152	88.0335
0.825065	64.4794	59.529
0.253866	91.8176	91.4003
6.28319	85.629	85.7677
2.28479	21.3997	26.7511
0.0634665	90.8749	91.561
4.18879	38.3236	35.8672
4.88692	9.15425	7.78795
5.96585	65.0452	67.6541
2.66559	61.2143	66.3922
3.74452	78.2991	75.1029
1.58666	11.497	10.3405
1.7136	9.7321	9.44236
5.33119	22.0351	24.0078
5.20425	11.7383	13.477
2.60213	47.1259	51.9197
2.98293	81.319	83.8309
1.26933	25.3212	21.3076
4.44266	19.6311	18.583
3.04639	82.1193	85.3518
4.37919	28.1378	23.7986
1.3328	21.4168	18.6425
3.99839	69.2011	65.1551
0.761598	76.0977	71.9815
3.55413	86.7142	83.0593
2.79253	66.7092	68.8475
0	86.1684	85.6277
1.65013	8.62118	9.53141
4.25226	41.7275	35.8486
0.571199	82.8974	80.4234
5.26772	14.9136	16.8479
4.69652	15.3706	13.309
6.15625	80.3945	82.1709
2.34826	27.4459	30.255
3.36373	89.6012	89.0891
0.317333	92.7771	92.3316
5.64852	39.7286	44.9571
4.56959	20.0228	17.0293
5.52159	24.9279	27.5141
3.49066	89.4606	87.5375
5.39465	24.4555	28.6928
1.84053	9.68703	10.1387
3.93492	65.5648	62.6366
5.45812	26.6452	30.1448
1.45973	19.1315	17.67
2.53866	37.8019	43.2442
0.1904	90.6051	90.2656
5.90239	56.831	60.5692
3.68106	80.9864	76.8978
6.09279	79.9535	83.0448
4.50612	25.8954	23.1226
1.39626	18.8637	15.8284
0.698132	73.9677	69.9992
4.06186	53.1405	47.6471
5.77545	48.3972	52.2289
2.03093	15.012	19.4323
2.91946	82.4966	85.4204
3.87146	68.3526	64.0968
4.12532	52.6296	46.4986
4.82346	8.46791	9.27438
5.71199	51.3869	56.0379
3.17333	88.1491	90.1323
5.01385	10.8678	11.3003
2.0944	11.261	14.8954
1.1424	34.7348	30.6696
1.84053	9.51921	11.2898
1.65013	13.3165	12.1463
5.77545	61.7228	66.3963
3.93492	68.306	64.8019
2.15786	15.3925	17.738
4.82346	12.7522	11.6356
5.26772	13.7249	15.0264
3.30026	89.5775	90.2333
[truncated: 1,001 more rows]

## Sheet: fringes_randomised
phi_rad	excitation_forward_pct	excitation_backward_pct
5.14079	8.86679	10.3931
4.63306	67.1901	69.4076
5.33119	82.1987	83.6824
4.31572	82.5543	85.1619
1.904	90.4227	89.9094
2.60213	75.9726	72.2505
2.98293	54.0145	49.8439
0.444266	43.6822	47.2188
3.30026	10.9039	10.6863
1.3328	9.62963	11.6305
4.69652	30.0805	31.1184
5.64852	91.7492	89.9425
4.18879	52.7838	53.8655
6.28319	64.9892	69.0036
6.15625	91.123	91.8967
5.83892	90.9548	91.2419
2.41173	49.5267	51.7632
4.56959	91.8056	89.8059
5.77545	18.5295	21.9031
0.634665	90.226	88.4248
3.93492	77.3627	74.1009
3.42719	91.0672	91.8118
2.03093	73.7184	68.9539
1.77706	86.1728	84.4945
4.75999	89.6495	90.3245
5.45812	35.9412	30.3667
5.52159	85.2958	80.7088
1.07893	59.4111	62.8241
6.21972	18.714	16.4431
5.07732	58.7353	61.1281
2.53866	11.6308	14.9024
3.49066	51.304	55.444
1.84053	9.94685	9.49939
1.26933	9.20115	10.0757
3.87146	33.9239	29.534
5.96585	41.4363	37.9591
2.72906	57.0355	50.1359
4.44266	87.9002	89.2484
2.85599	10.7041	13.902
0.888531	17.4406	19.7941
0.825065	57.0182	61.5654
1.20586	76.7134	78.8423
4.88692	16.405	17.9714
4.82346	91.5087	91.2744
3.99839	85.9408	83.0961
4.12532	60.9319	62.1424
0.1904	26.5146	23.4315
3.74452	14.6422	16.0758
2.91946	91.6439	91.5313
1.65013	46.1131	48.6856
2.66559	47.7813	51.2979
3.55413	64.9085	69.53
0.571199	40.4471	44.5578
5.01385	48.5967	44.9061
2.0944	19.7644	18.7734
3.36373	33.3963	29.4095
5.71199	88.2823	89.4406
2.15786	87.7414	86.1283
1.1424	22.9935	20.9944
4.06186	90.4652	90.0422
0.126933	11.9551	14.3079
6.02932	91.3997	90.714
2.28479	46.1026	42.2941
4.37919	12.8494	10.8151
5.20425	91.5921	90.5328
0	90.0376	90.1033
5.39465	65.6079	58.3272
4.95039	27.5642	25.4236
0.761598	9.02583	10.2517
0.380799	63.2986	56.5124
2.22133	85.6154	86.4716
1.58666	73.3142	76.7221
5.26772	29.2985	34.6061
0.0634665	81.9921	83.9558
3.68106	60.6375	54.7799
2.34826	81.3382	81.9829
1.96746	72.2515	74.8979
0.253866	92.2273	91.8971
5.90239	74.4732	70.8896
0.698132	8.69005	8.22542
3.17333	87.169	88.788
2.79253	35.9134	32.8679
1.39626	11.9756	9.42197
1.45973	36.5109	39.3931
6.09279	88.0269	88.564
2.47519	90.1195	88.787
0.507732	42.1926	46.2036
3.61759	21.9458	25.8803
0.951998	8.69668	9.91784
3.10986	48.9891	53.3365
3.80799	74.7527	76.1476
1.01546	25.0593	28.5023
3.23679	89.1989	89.4576
3.04639	23.8598	26.3999
1.7136	21.1426	17.7995
5.58505	7.95569	8.97352
4.25226	71.9743	75.4581
1.5232	23.1822	19.3292
4.50612	17.7295	19.0687
0.317333	82.7268	86.0846
1.84053	86.7416	88.39
4.44266	32.7036	36.4872
0	18.7401	15.5149
6.15625	10.5339	12.0124
4.06186	60.279	53.9628
4.37919	24.9734	21.4733
1.7136	21.1028	25.3059
1.904	91.3839	90.6506
3.30026	8.91684	10.248
1.39626	92.93	92.013
5.83892	74.8647	71.2036
3.23679	15.6281	15.1793
3.04639	90.919	89.7145
3.93492	75.4552	71.8522
5.45812	45.7243	51.0507
4.56959	17.6022	18.3279
3.17333	43.525	48.5964
1.26933	75.0123	75.2926
6.28319	89.9032	90.3816
4.82346	14.0779	17.0179
5.52159	90.6722	90.1515
4.88692	14.9646	16.4308
4.25226	86.8948	83.849
3.68106	91.7613	90.3992
5.39465	13.5581	18.2431
5.01385	13.9827	15.1526
1.07893	33.1696	29.9849
0.444266	12.0326	9.12329
3.10986	90.7624	88.3849
5.33119	53.096	46.8595
2.34826	32.2976	35.8302
4.75999	60.3038	65.2516
2.72906	10.8886	9.33904
2.53866	38.3772	35.9196
2.15786	21.4658	16.9491
6.02932	8.32091	7.93067
0.761598	69.1139	65.2063
0.253866	44.3721	39.2831
2.66559	24.9043	29.6907
0.1904	57.0009	57.886
1.65013	11.0109	10.1215
5.07732	90.0305	90.5835
2.91946	28.3643	24.2116
2.0944	72.8761	69.563
5.20425	23.6836	20.054
2.85599	80.0878	76.252
1.58666	88.1229	88.8437
4.69652	12.4068	12.3243
1.77706	91.4136	92.5043
5.71199	38.0711	41.5383
3.74452	9.20571	8.66308
0.126933	54.4339	58.3354
4.18879	69.0406	71.5881
3.42719	21.4968	19.3373
1.1424	55.916	59.5146
0.317333	22.5588	19.6162
5.96585	91.3702	90.3569
6.09279	73.8001	77.2888
1.3328	87.0104	88.0998
4.50612	8.8804	9.18993
4.95039	9.02988	9.93408
1.96746	26.7966	29.82
2.22133	62.3445	57.1715
5.64852	16.9316	15.5971
5.58505	53.1109	49.6856
5.77545	44.5288	39.5293
2.47519	31.2623	37.0908
0.698132	47.4103	43.458
3.61759	63.941	57.2045
4.12532	68.1099	70.1792
6.21972	8.55182	9.57332
4.63306	77.2677	80.4294
3.80799	37.5262	32.4804
2.79253	51.3724	47.7621
0.380799	38.28	32.9069
0.571199	25.1711	28.5225
4.31572	76.5824	73.707
0.0634665	51.2983	57.8127
1.01546	71.0569	73.396
3.99839	77.8318	74.3708
3.36373	10.896	11.3679
0.951998	74.2488	70.7893
2.03093	10.0621	9.35379
5.26772	48.7159	53.3985
1.45973	13.1635	14.4894
0.507732	28.0727	25.5173
5.90239	14.4449	16.8726
1.20586	36.0587	38.4701
0.888531	90.2625	90.0157
0.825065	27.7202	24.5358
5.14079	27.1388	23.1076
3.49066	51.9855	46.6172
2.98293	11.1283	10.0491
2.28479	59.5835	57.1768
2.41173	40.9131	46.2466
1.5232	39.9362	35.609
2.60213	14.4761	13.4733
3.87146	74.8861	77.695
0.634665	22.7648	24.6704
3.55413	28.8432	25.6369
5.45812	77.4711	72.3385
4.18879	91.7348	87.6269
4.25226	69.2714	72.4093
1.58666	30.3494	34.7301
2.22133	26.3844	29.5767
5.90239	40.8001	47.0475
2.72906	9.65231	8.86694
4.56959	11.253	8.94712
1.7136	12.0464	13.0756
1.77706	90.9108	91.3512
1.26933	16.8549	15.7309
4.82346	52.4803	55.5536
0.507732	9.88583	11.8551
5.96585	31.3144	34.8791
6.15625	9.91437	9.84184
6.28319	82.4634	79.1963
2.28479	43.023	46.4335
1.84053	76.4276	79.0392
3.49066	45.3848	48.2354
0.0634665	73.1072	76.6957
3.68106	9.57429	11.5154
5.20425	88.6115	88.1444
6.09279	30.142	33.5162
4.44266	45.7174	41.5558
4.50612	15.2942	19.3965
2.0944	8.63582	10.4446
2.03093	15.3899	18.6618
5.71199	52.7061	57.3291
4.37919	29.3069	24.8419
3.99839	63.273	58.0733
1.904	30.5687	24.9968
5.83892	89.294	87.2249
5.39465	92.1883	91.093
3.42719	23.5954	21.706
3.61759	9.38578	11.0562
4.95039	49.8411	47.5184
2.47519	75.6428	73.4338
5.26772	21.365	18.8622
1.20586	8.93961	10.5691
2.34826	9.56837	9.92222
4.75999	13.9945	15.9324
3.17333	35.5255	31.5669
3.36373	91.1806	92.1386
1.65013	48.5847	43.0647
2.91946	92.7317	92.3199
1.01546	36.5616	40.7255
4.06186	78.0201	76.038
0.126933	10.9243	11.5571
0.825065	90.4987	88.4172
6.02932	63.6013	58.1472
0.634665	14.8527	12.4297
2.15786	68.176	71.6659
1.96746	48.8158	42.6125
0	12.8472	11.3006
4.88692	29.3638	34.068
3.10986	65.4617	59.2512
3.23679	54.2176	54.6904
4.63306	92.1345	90.398
2.85599	31.465	26.9071
1.3328	18.2642	16.1712
5.77545	86.2739	87.1827
5.14079	17.992	20.6876
3.74452	16.6908	17.11
1.1424	30.5288	33.442
2.79253	62.7579	65.2876
5.01385	91.0412	89.6031
3.04639	21.2454	23.3703
2.53866	57.263	59.6085
3.30026	85.2293	86.1643
0.1904	17.6345	18.1419
1.07893	87.5095	89.8237
5.64852	52.8935	54.7759
2.60213	24.0919	30.3089
6.21972	78.2429	74.483
4.31572	60.0079	65.036
5.07732	9.51375	7.98146
2.41173	57.8543	51.9416
0.571199	10.8209	11.9433
0.444266	54.3991	49.1993
0.253866	20.5444	18.2414
0.888531	59.6918	57.09
0.761598	77.8098	74.1949
3.80799	87.0506	83.42
4.12532	10.6671	8.19968
3.93492	9.99548	13.0782
1.5232	25.7675	30.3337
0.698132	87.7873	88.662
3.55413	9.37121	8.19309
0.317333	7.71884	9.34744
3.87146	10.67	10.2168
1.45973	86.5332	88.3751
0.951998	79.8324	77.4787
0.380799	9.66545	10.0251
1.07893	9.62051	8.92668
2.03093	8.14807	9.0713
1.7136	23.4213	21.4668
0.0634665	10.0363	10.955
5.77545	24.4251	28.4229
4.25226	83.114	85.8023
2.28479	49.6875	54.1855
3.17333	92.3372	91.6117
0.825065	84.6582	80.0583
3.30026	67.4476	63.2725
0.761598	81.0698	82.1518
3.99839	36.9373	42.0443
2.53866	37.2675	40.154
5.96585	77.7431	73.8081
3.68106	13.2293	12.0759
1.45973	11.537	14.45
4.88692	26.9589	22.6346
5.71199	83.2662	86.0085
3.04639	89.9079	89.3988
5.45812	9.7335	9.34311
5.14079	9.04087	8.44787
0.951998	90.3049	90.3449
1.3328	43.8997	44.9496
2.34826	31.5311	36.5563
4.18879	62.2494	65.2344
2.79253	89.7324	87.9575
6.21972	89.9926	89.7724
4.75999	62.0051	64.5711
6.28319	12.9821	15.0644
3.55413	73.8852	70.7794
5.07732	46.7712	41.5211
4.63306	15.1493	13.6912
4.31572	66.0186	70.574
2.22133	14.701	13.2464
3.74452	83.528	85.7296
0	37.7551	34.0461
1.904	17.7395	19.3909
2.15786	83.1127	79.3373
1.96746	62.3587	65.1884
2.60213	90.2637	90.8586
5.01385	86.9619	88.8399
4.37919	65.7539	61.3909
0.317333	56.0051	49.7048
0.888531	78.7871	81.8594
3.61759	66.8922	62.3934
1.84053	84.8361	81.7657
1.58666	21.4866	24.1622
4.82346	21.9721	18.2743
3.49066	89.4627	90.8983
5.33119	35.8552	32.8136
0.698132	13.7388	15.961
3.87146	19.4278	16.9804
5.64852	9.88187	8.80208
4.44266	91.4629	91.2244
5.26772	10.565	9.09684
3.80799	8.86869	9.55273
0.634665	80.8839	83.7662
0.253866	17.9667	22.1388
0.444266	10.3918	9.04472
3.93492	77.0804	69.0714
4.12532	81.8843	83.1975
0.507732	30.1884	25.4032
5.52159	92.2302	91.6593
0.571199	76.9532	79.3678
0.380799	91.3831	91.7067
3.42719	67.6806	71.6281
1.26933	17.2074	14.3342
1.01546	90.976	89.5314
4.06186	64.8342	68.3264
0.1904	50.8078	47.76
6.15625	89.9247	88.9885
3.36373	31.6159	33.7885
5.20425	51.8489	47.6804
0.126933	8.73173	10.2905
2.72906	80.5926	81.6721
1.77706	48.4603	45.2929
4.69652	74.1869	76.8046
2.47519	58.4862	59.2489
3.23679	52.4384	48.9333
2.98293	88.5688	89.873
1.39626	9.15095	9.39703
3.10986	11.1837	9.95046
1.1424	49.4244	53.6589
6.09279	89.317	88.4413
1.5232	85.1116	85.048
4.56959	16.195	19.1882
6.02932	75.965	79.2407
2.41173	9.20255	8.09713
2.66559	87.8457	87.4933
2.85599	84.5781	85.1438
5.39465	8.99542	10.2352
5.90239	29.3772	32.8717
2.0944	35.6169	31.1787
1.65013	16.2643	18.3918
5.58505	30.3065	25.824
4.95039	89.8402	88.6722
1.20586	20.881	16.7856
5.83892	24.5241	22.0567
4.50612	11.0738	12.0511
2.91946	44.7124	50.4873
3.04639	10.8857	10.2706
3.61759	86.9263	86.0023
5.01385	9.90132	11.0311
3.55413	90.615	90.0114
4.25226	58.4529	52.0242
0.634665	10.6098	11.9143
5.26772	92.3294	91.5248
5.71199	83.1534	81.1104
3.10986	65.695	62.6675
4.12532	28.0034	31.0431
2.79253	78.3084	81.2489
0.380799	82.4019	85.0394
5.07732	10.8856	12.0896
1.3328	71.3909	67.0505
1.45973	9.46746	11.1874
0	82.951	84.4417
2.03093	19.7082	16.6022
1.65013	87.0145	83.2417
5.45812	68.5555	73.6999
2.91946	73.3231	69.8442
2.34826	46.0668	49.1846
3.87146	91.5966	91.0815
5.90239	81.9004	77.8162
2.53866	15.083	13.0189
5.83892	32.1236	36.5433
1.84053	37.5728	32.2738
1.96746	15.292	13.236
0.951998	90.4842	87.7828
3.17333	44.5709	49.3638
1.39626	57.7274	54.6563
5.64852	86.8285	86.7295
1.1424	20.2042	22.288
3.68106	14.1844	12.797
5.77545	47.0444	42.8894
6.15625	82.0721	83.0503
0.825065	66.8149	69.8872
4.69652	15.75	13.8484
2.15786	63.5418	66.0868
0.444266	62.609	55.5988
4.50612	9.32688	9.63841
1.20586	9.7994	10.4523
2.66559	90.8951	91.4396
4.63306	91.4124	91.6454
3.93492	92.6657	92.3633
2.85599	15.1135	14.1594
4.18879	86.3661	87.3151
3.49066	11.3669	9.6646
3.42719	38.4943	43.1202
1.5232	25.843	24.3991
2.72906	72.9672	77.8477
2.28479	16.5404	13.5985
2.47519	45.4236	41.1803
4.31572	16.2368	19.5102
4.82346	38.7275	41.3729
3.30026	22.74	20.3471
2.0944	44.053	45.9463
0.253866	15.9904	18.7933
3.99839	87.556	85.7316
2.60213	9.02087	8.44698
2.98293	52.871	54.4192
5.58505	24.4909	20.2774
4.06186	89.2881	89.2253
0.317333	53.846	48.9079
3.36373	42.9378	44.2236
1.77706	51.0846	55.6673
3.23679	13.6422	12.4227
5.14079	90.0281	88.603
1.01546	89.4699	89.7368
0.126933	80.5408	76.7305
2.22133	53.0798	57.0007
5.20425	47.4782	43.2779
1.904	90.0813	91.6682
0.0634665	81.5788	77.3045
5.39465	33.6955	29.8751
4.44266	33.4958	30.7233
2.41173	33.0845	37.8192
3.74452	53.4385	47.8743
4.37919	80.0294	76.0263
0.698132	89.3343	87.7684
0.1904	30.5558	27.261
4.56959	24.243	27.6726
0.761598	50.0977	55.0284
0.571199	54.7656	49.874
1.58666	9.33866	10.8036
0.507732	48.0269	53.62
3.80799	48.6579	44.8811
1.07893	87.4417	89.1735
6.02932	14.9533	13.4082
4.88692	90.021	90.3562
0.888531	90.7772	90.2142
6.21972	27.3403	32.1753
5.96585	83.0608	86.2405
6.28319	85.2412	87.1576
5.52159	75.0602	72.2746
6.09279	8.54177	9.46243
5.33119	9.31668	9.6995
4.95039	27.5343	26.1144
4.75999	13.0052	15.0906
1.26933	55.0941	52.1059
1.7136	79.154	77.2485
3.23679	71.8189	67.4894
4.12532	83.1208	80.2492
4.06186	60.4144	54.57
6.28319	41.1941	44.9955
1.65013	45.7392	42.3197
6.15625	91.9526	92.8716
3.42719	51.5518	47.0527
2.66559	33.0877	28.5174
3.36373	59.8912	61.7569
6.09279	83.8051	80.7846
1.7136	86.8216	84.9244
5.01385	8.97266	9.52828
0.634665	8.38492	9.30414
4.44266	25.6202	30.0528
5.26772	29.5969	33.0352
5.77545	67.3783	64.4183
3.80799	18.1314	20.837
0	26.9171	30.0215
5.39465	90.3291	91.3735
5.96585	22.5004	18.967
4.69652	68.6985	71.0643
5.58505	9.47823	10.5721
2.53866	48.7113	51.7045
0.571199	70.0287	64.2547
2.72906	32.5787	38.3721
4.82346	72.2152	67.4189
5.33119	87.683	88.5979
0.380799	9.95068	9.50475
0.761598	64.9718	69.558
1.96746	20.4188	17.6053
1.84053	23.9228	21.6672
1.77706	13.4351	11.2804
0.1904	19.3178	25.2713
4.18879	85.1783	81.8893
5.52159	90.3166	89.119
2.03093	41.5576	39.1221
1.39626	25.37	21.3765
4.25226	34.7247	35.9202
0.444266	67.7668	72.3506
1.1424	57.8305	60.5298
1.45973	46.3075	51.9654
2.15786	82.9342	84.9889
5.07732	62.7607	59.8246
4.88692	52.2248	46.3223
3.30026	52.0111	48.1192
1.58666	59.7155	55.4225
0.825065	79.7238	82.0159
4.56959	48.0203	51.9106
3.99839	80.3165	82.9641
5.83892	33.8057	37.153
1.07893	78.506	82.2039
0.951998	50.637	44.2256
2.22133	17.1095	19.2384
0.507732	23.6936	26.3248
6.21972	91.1026	88.4432
2.28479	31.4059	35.4695
3.61759	71.2086	66.7703
3.49066	86.8785	87.8098
1.3328	43.9825	39.1864
2.0944	41.3197	43.9933
3.17333	28.5205	32.4308
4.50612	17.0013	14.9295
3.74452	11.2885	13.1049
5.64852	11.9563	13.7112
4.75999	87.1059	83.3248
3.55413	16.708	18.1924
4.63306	24.4719	28.4429
0.888531	64.1442	66.9014
5.14079	9.04815	8.21236
6.02932	33.0284	29.7034
5.45812	60.4117	56.1533
5.71199	63.967	59.8987
3.04639	88.7389	89.0107
1.26933	14.6995	17.1402
2.79253	8.12287	7.91247
1.904	18.9523	21.8649
1.5232	8.73539	9.26241
5.20425	52.9855	56.8806
3.93492	87.9631	85.9297
3.10986	81.2346	78.2209
0.126933	12.5772	11.9544
2.47519	15.1113	13.4541
2.91946	41.1404	37.5933
0.317333	75.5241	70.1941
2.85599	22.8093	26.9588
3.68106	43.0543	39.7929
2.41173	40.4243	37.0374
2.60213	13.8575	11.8444
0.253866	91.0408	89.4641
5.90239	47.6633	41.303
0.0634665	59.6628	61.9566
1.01546	52.0114	55.679
2.98293	70.3166	73.4943
2.34826	93.1142	90.8565
4.37919	13.728	12.9378
3.87146	75.8622	79.2749
4.95039	53.8315	57.3586
0.698132	28.7129	32.003
1.20586	90.9141	90.378
3.10986	30.2785	33.7022
3.68106	69.1194	73.0441
2.98293	43.191	37.7135
1.26933	52.691	59.1692
4.37919	83.2423	85.199
5.33119	20.8127	23.2763
4.44266	18.6049	17.0221
6.09279	28.835	33.1142
2.03093	74.8205	77.651
4.82346	26.2877	28.4634
4.25226	12.1226	10.1787
5.64852	11.7456	8.80646
4.69652	46.1909	40.0864
1.77706	65.1896	60.0728
2.41173	55.8099	53.2428
5.90239	56.8757	60.5326
0.888531	81.6057	76.8278
3.99839	18.0809	15.2348
2.15786	14.8958	13.4077
0.317333	26.3124	29.0795
2.0944	23.8833	28.0261
2.47519	30.5434	35.5533
0.380799	8.91005	9.60199
0.507732	27.861	32.9963
3.80799	86.9302	89.1821
2.60213	44.2615	41.7837
2.72906	10.9989	8.64053
5.77545	8.33147	8.22494
0.571199	72.165	73.0543
4.63306	91.4535	91.8655
3.74452	67.0205	61.8069
0.253866	26.6314	27.9614
2.66559	8.55357	9.53745
5.14079	91.0019	89.619
1.07893	10.448	9.75077
0.698132	91.2176	89.6339
2.28479	77.3041	80.1804
4.75999	11.2245	12.3157
2.53866	55.8097	52.3269
3.61759	25.0184	28.3474
5.07732	76.5976	78.4445
4.12532	61.8244	56.9535
3.55413	69.1321	65.1784
4.88692	8.37882	8.97487
2.79253	89.8764	88.1137
5.45812	24.0085	28.0635
1.84053	89.223	87.2501
3.30026	17.9584	19.0887
1.01546	75.9795	78.4707
6.02932	91.3096	89.2312
3.23679	70.6698	67.1155
0.951998	68.989	65.2711
6.28319	40.8862	39.0343
0	27.1545	22.7112
1.7136	11.1365	8.8505
1.20586	44.959	47.9918
0.825065	8.64375	8.14197
1.96746	91.6379	91.9054
1.65013	23.4109	19.4716
0.761598	89.5528	88.76
5.26772	9.65441	8.97806
0.1904	9.97136	10.9533
5.52159	8.4844	8.98468
3.04639	88.6475	86.5527
4.06186	81.9966	79.8923
5.20425	9.92254	11.7206
4.56959	75.5842	77.939
1.5232	17.125	14.683
2.85599	77.2614	80.5555
2.22133	33.3725	36.8203
6.21972	89.1952	87.4362
3.93492	35.299	37.7728
2.34826	45.4998	49.3766
4.18879	36.4593	36.8369
1.58666	90.7082	89.5153
5.39465	23.9285	22.5626
0.0634665	83.6822	85.7855
3.17333	84.2016	85.6713
0.444266	49.7699	46.8397
3.36373	9.0205	9.27772
5.83892	15.3728	13.3121
1.904	87.4731	88.7695
4.31572	12.9032	11.3395
5.01385	23.2877	19.6638
0.126933	87.8077	85.0737
4.95039	81.1067	77.2314
3.49066	29.3993	31.2568
5.71199	8.72696	10.522
1.45973	90.3175	90.6406
6.15625	11.2149	10.9586
1.39626	26.9787	22.4884
3.42719	54.5914	49.7485
3.87146	90.0394	89.4683
5.96585	84.9964	82.0236
0.634665	82.904	85.226
2.91946	42.3969	45.9367
4.50612	46.1461	50.4772
1.3328	19.4119	21.9111
1.1424	19.1202	16.1664
4.37919	86.6602	85.1737
5.01385	89.6066	91.4809
2.15786	90.2155	89.8124
1.7136	85.7264	82.6845
1.45973	12.9921	11.13
0.634665	28.3663	25.5094
3.99839	33.444	28.2611
2.34826	53.9688	49.0299
0.253866	9.90562	11.952
4.06186	12.0903	10.7936
1.58666	47.1007	52.1108
1.20586	31.3814	29.7073
1.01546	63.4745	66.7217
0.317333	70.1025	70.3025
3.68106	67.0249	61.3029
4.75999	69.1794	62.552
4.12532	76.0192	70.6393
1.39626	22.8921	25.7086
2.47519	9.30659	12.6859
5.71199	85.7381	84.5204
1.65013	22.0688	23.8094
0.888531	17.9027	15.705
5.64852	22.3177	23.8719
5.90239	61.7319	64.9087
4.63306	68.0944	66.5111
1.96746	27.1498	31.6592
4.95039	7.64498	8.13407
3.80799	34.7234	31.2301
4.50612	15.7333	18.1032
2.79253	86.5208	87.0451
0.126933	71.2425	75.636
5.33119	9.03153	9.86705
3.10986	10.3917	9.17832
6.15625	17.4269	16.3304
1.77706	13.46	17.2678
6.09279	86.8003	88.1874
6.02932	22.0068	25.2415
4.82346	91.5418	91.418
1.84053	85.0139	83.9249
0.0634665	64.0472	59.4744
2.0944	10.906	9.26259
0.507732	89.5434	87.9158
1.904	31.8495	29.0745
3.36373	15.1458	18.5635
1.1424	25.7481	29.2315
1.3328	57.8081	62.7436
2.98293	19.8156	22.2951
3.61759	20.1968	17.3912
3.87146	12.2313	13.6646
4.69652	33.5202	31.103
5.26772	53.793	50.5354
1.26933	8.66862	9.24002
4.56959	8.61529	8.38742
3.74452	24.6125	20.3081
5.52159	34.521	37.5047
4.44266	10.3453	10.8268
2.66559	48.0488	51.5647
5.14079	17.6105	14.6893
2.03093	40.9146	36.7764
5.96585	79.922	75.0458
0.1904	90.2264	88.4534
0.380799	90.5384	88.2253
3.17333	9.8212	8.88131
0.698132	45.5913	48.0206
4.25226	10.9283	11.2898
3.30026	52.0379	47.1165
0.571199	76.0751	78.3876
4.18879	90.1547	87.5719
5.45812	8.32449	8.71764
1.5232	47.922	49.5304
3.42719	20.03	16.0433
2.22133	83.1958	85.9283
5.20425	10.2213	9.67005
3.49066	87.5321	88.5773
5.39465	9.53683	9.89801
3.55413	56.0074	54.1107
0.761598	54.3252	48.9111
0.825065	30.618	27.0929
2.85599	46.3702	49.9323
6.28319	53.958	50.0883
2.41173	10.4444	12.0575
0.951998	13.4605	11.8469
3.93492	42.8993	38.9573
2.60213	89.6515	87.257
4.88692	80.4426	84.1805
2.72906	85.5071	83.499
2.91946	58.8798	61.8521
5.83892	56.9334	50.1696
0.444266	55.7568	51.2294
5.07732	36.8621	31.8479
3.04639	70.8034	75.3665
2.28479	17.3297	15.8051
0	15.274	16.0892
6.21972	14.8875	18.5438
4.31572	24.3929	27.6027
2.53866	12.372	15.6144
1.07893	79.7791	82.6715
5.58505	10.9272	11.2479
3.23679	75.7178	71.2571
5.77545	70.4731	75.7304
1.7136	76.6755	79.9129
2.15786	76.903	79.5427
1.904	18.8354	16.529
3.04639	81.5539	84.3295
3.10986	29.9322	33.6407
2.60213	89.207	89.2679
5.26772	14.8166	15.5368
2.98293	46.8051	50.6366
5.58505	83.9247	82.582
4.18879	42.9301	40.2025
5.52159	45.2162	47.0033
3.99839	79.4046	83.989
0.888531	25.9679	23.7974
4.44266	68.2442	63.578
1.45973	20.7969	18.3394
0.380799	52.9074	47.6792
0.507732	84.7624	87.3152
5.71199	84.8886	85.7254
4.50612	75.6398	78.3306
1.65013	90.7988	89.7972
2.79253	78.7224	81.1203
3.80799	15.4004	17.1616
5.39465	9.1986	9.05874
0.571199	26.0366	24.2477
5.20425	28.1924	32.6311
5.14079	64.9342	68.3766
2.85599	14.3972	17.2691
5.64852	72.4742	67.4248
0.951998	91.0197	90.4392
4.69652	18.129	20.1715
6.21972	63.7394	68.2926
5.07732	22.2468	26.008
1.5232	20.0828	18.1806
2.0944	40.784	45.2746
1.1424	36.7654	41.0246
4.37919	51.0195	46.7267
5.33119	22.6995	22.5091
1.84053	33.9665	37.5821
1.3328	87.0015	86.8915
6.02932	63.2507	57.7898
5.01385	28.9998	30.9936
5.96585	40.8676	37.6203
3.49066	11.6765	9.5713
0.1904	23.1925	25.269
1.39626	9.54771	9.24891
3.30026	8.89534	9.95288
4.82346	9.82024	9.2882
0.825065	14.7516	16.894
3.36373	72.4169	74.345
1.20586	71.0011	75.5947
0.317333	32.3747	36.8527
6.09279	15.5431	19.3811
4.88692	89.7292	90.017
4.12532	60.2318	56.5321
0.761598	57.4194	60.623
3.68106	88.4539	87.995
3.42719	68.8273	64.0121
2.53866	53.8034	51.5514
0.634665	23.7845	28.3177
2.72906	41.7985	36.185
3.55413	38.3519	34.4462
5.45812	9.08536	9.11213
3.23679	92.6922	92.3755
2.66559	13.049	15.4667
4.06186	89.4297	87.6693
4.31572	89.2539	87.3027
4.25226	73.9909	78.6995
0.253866	61.0621	64.7324
3.93492	31.1644	27.6096
1.07893	70.2671	66.0015
2.34826	80.6317	80.9799
2.91946	46.2588	47.9547
2.47519	69.1204	71.6408
1.58666	73.7227	69.7681
3.17333	13.7656	12.1137
1.01546	40.8024	36.1432
5.77545	89.8772	87.7514
3.61759	28.6582	24.4875
2.03093	16.192	15.5148
5.90239	53.0363	55.3698
1.77706	91.9995	89.4487
1.26933	9.95405	10.7878
0	83.3185	85.6434
6.15625	19.5513	16.3582
4.56959	27.0527	31.1937
4.95039	75.9512	71.0999
2.41173	17.1483	20.0635
3.87146	76.1667	79.5936
4.75999	92.4456	92.1881
5.83892	88.9863	89.6473
2.28479	77.384	72.9061
3.74452	85.4026	84.1466
0.126933	9.51991	12.2281
4.63306	81.2721	76.0803
1.96746	8.84587	10.3304
0.444266	8.41519	8.98437
0.698132	28.0566	32.3531
2.22133	9.35948	10.7462
0.0634665	84.84	83.5825
6.28319	10.4626	13.1623
5.39465	49.088	55.0778
5.33119	10.1431	9.47294
1.45973	9.26381	10.7162
1.77706	16.6455	14.6437
4.56959	19.4207	18.031
1.904	11.2143	13.2136
2.91946	21.0001	24.4221
4.31572	45.4815	51.0362
2.72906	89.8956	90.2563
2.79253	31.7681	34.613
0.698132	90.6036	89.7634
4.44266	81.7224	83.5698
1.3328	64.7761	68.6115
2.15786	90.0695	89.6278
4.69652	92.0878	90.0397
1.65013	50.6011	55.4143
3.55413	8.10959	9.27124
2.28479	9.07081	9.95624
4.75999	8.07827	8.49839
1.96746	12.1037	12.0189
4.06186	19.9307	23.2821
4.37919	68.581	63.4235
0.317333	90.2606	89.8775
2.66559	59.5649	64.3417
4.82346	90.536	91.5436
3.74452	69.5233	66.2666
3.68106	22.114	18.4973
0.825065	59.9791	56.2823
1.58666	63.4678	60.1346
3.93492	52.5926	57.3437
3.99839	65.3426	68.8421
5.20425	67.3569	71.0987
5.14079	12.9097	15.1767
0.380799	30.304	34.2109
3.49066	44.8022	48.9376
2.41173	13.7709	17.3435
6.28319	16.4845	14.7004
2.98293	10.3124	10.2794
0.444266	41.2745	36.0845
5.45812	68.691	66.142
4.12532	24.4789	20.2594
2.53866	9.32154	8.97065
2.22133	56.587	60.7498
6.09279	50.2642	54.0462
3.10986	11.5653	9.66134
1.7136	12.9932	11.6885
5.96585	79.4358	80.6375
5.26772	81.51	76.5346
6.21972	9.46479	9.88139
2.34826	70.3481	67.5621
2.03093	90.2839	90.5013
3.23679	88.8418	91.0165
4.50612	88.0552	89.6029
4.63306	85.0005	85.5753
1.07893	57.091	60.6506
5.58505	9.69838	10.768
3.36373	9.81411	9.4472
1.84053	57.3044	53.6998
1.1424	40.8836	38.4671
5.90239	11.0746	12.4869
5.83892	26.2736	23.1372
3.17333	30.9235	27.2178
0.571199	28.4803	25.6105
0.253866	89.7384	87.9841
3.04639	91.5859	92.5049
6.15625	8.82438	9.28258
2.0944	91.9926	92.8734
5.64852	57.9772	60.6228
2.47519	56.4499	61.3783
5.01385	67.1471	68.0742
0.126933	92.6825	90.9046
4.25226	86.7246	84.4606
0.761598	64.1699	60.7163
0.888531	54.1671	51.1911
0	37.5768	34.839
1.39626	73.1186	75.3161
1.26933	11.251	10.498
0.0634665	32.5372	29.9267
0.951998	13.8427	13.0966
1.01546	36.8507	40.4158
6.02932	72.5369	74.5084
1.5232	93.5906	92.6217
1.20586	36.4793	31.2374
3.80799	14.024	14.7562
3.42719	85.4581	85.4403
5.71199	35.9111	33.4166
3.61759	88.304	89.8939
5.07732	64.4434	60.3574
0.634665	19.4917	21.239
3.87146	12.7626	15.4855
0.507732	41.491	35.8136
0.1904	42.1143	36.33
4.95039	9.18218	9.04095
5.52159	43.0807	41.4769
2.60213	63.9444	65.8384
4.18879	18.1277	21.2944
3.30026	41.5818	44.317
5.77545	91.0765	90.4648
4.88692	75.0177	69.6852
2.85599	16.7246	14.1377
3.99839	29.3993	25.8023
1.01546	70.6262	74.277
3.04639	63.7533	66.775
3.80799	10.3896	11.9721
5.96585	9.98974	11.0699
6.02932	90.1943	90.8695
4.88692	67.4342	62.7194
2.98293	70.974	66.2451
2.0944	79.9344	82.6615
2.28479	71.0329	75.7697
5.64852	50.7617	44.4952
5.58505	83.8503	80.1931
2.53866	57.7056	51.4485
5.52159	55.7342	53.2473
1.39626	13.3773	11.6549
2.47519	78.3445	73.7338
3.49066	87.0228	85.0767
2.91946	8.46326	7.52562
1.904	57.9881	52.7951
1.65013	91.0334	88.9877
0.507732	88.3823	86.7571
6.15625	17.149	15.659
2.41173	92.6367	92.1211
5.07732	87.303	85.0282
5.20425	14.8275	12.1366
3.23679	21.8196	23.7555
0.317333	76.6971	73.527
1.96746	25.2309	20.9144
1.20586	20.3402	23.413
1.45973	35.2042	41.123
0.380799	10.5997	8.17643
0.444266	23.9536	27.761
5.26772	90.212	88.1673
0.126933	81.4511	84.1182
2.79253	90.6677	90.331
4.50612	52.0159	47.8791
1.58666	8.59789	9.32575
2.03093	27.9382	24.4598
3.10986	83.6102	78.2491
4.56959	49.5149	54.1367
4.18879	87.4255	88.2986
5.14079	77.8366	81.8437
3.30026	46.5691	40.4746
2.34826	49.3801	53.8286
4.63306	80.4459	83.0507
0.825065	25.4336	22.1083
5.45812	9.47895	10.2685
5.77545	39.9954	43.5166
3.17333	88.8251	85.984
1.77706	11.4864	10.7677
4.31572	74.4934	72.1894
5.01385	43.3703	37.0555
5.90239	32.4375	36.0982
0.634665	14.1729	14.1258
3.55413	11.9575	14.721
0.761598	90.5547	90.6289
2.85599	55.4287	61.712
4.06186	47.0997	49.2617
4.69652	64.0788	68.3848
3.93492	77.632	72.5894
1.84053	91.5303	91.8017
3.36373	86.6779	83.1862
5.71199	44.5827	39.9107
0.698132	88.7766	85.9246
1.7136	90.1062	91.0126
6.28319	15.6094	13.5042
4.82346	11.778	12.3007
0.888531	9.14501	10.1245
2.15786	91.7252	91.3929
0.0634665	77.1786	80.221
4.95039	17.8666	14.9456
5.39465	44.8126	41.1242
6.09279	89.0693	90.6507
2.60213	90.1682	88.2594
0.571199	10.2598	12.3734
5.33119	16.5596	13.5295
2.22133	92.0266	92.1067
1.07893	24.3286	26.3695
0.253866	37.621	33.8196
3.61759	64.0375	60.8378
4.75999	40.8519	45.988
3.42719	89.3168	87.1141
6.21972	91.5437	89.6671
0	73.2993	76.3402
0.1904	91.0709	90.6991
2.72906	8.94323	10.0006
4.44266	9.6503	11.4302
5.83892	55.9526	51.3775
2.66559	86.2919	87.2732
3.87146	79.7245	76.1421
1.26933	9.17493	10.1797
4.37919	10.2241	10.1306
3.74452	86.8252	87.4991
0.951998	51.965	56.8442
1.3328	19.1359	15.4262
4.25226	58.6386	61.2939
1.1424	66.5388	71.2553
4.12532	47.9304	55.0993
3.68106	80.9641	83.7591
1.5232	85.0453	87.549
4.95039	51.8373	54.69
2.53866	8.79648	9.99875
0.634665	10.1274	11.9691
2.72906	90.5209	89.75
1.65013	90.7088	87.1455
5.52159	92.6896	91.167
3.49066	79.2767	74.4916
0.761598	90.1587	89.2367
4.06186	42.3695	45.9377
5.14079	26.5108	30.678
2.22133	89.854	90.9768
1.45973	9.07262	9.4205
1.26933	57.7688	52.9224
1.7136	9.58379	8.8282
5.33119	91.8041	90.7601
1.3328	50.59	48.6638
5.07732	89.2496	87.5753
1.904	83.3996	84.3508
0.888531	80.1219	81.6921
6.15625	89.9898	89.7567
1.84053	21.8963	26.9704
3.04639	72.395	68.8592
3.80799	92.3569	91.1872
3.68106	36.0101	32.3734
1.39626	10.1336	13.106
0.507732	9.01938	10.7537
3.61759	81.7102	77.6248
3.74452	18.4842	16.0375
2.03093	15.3227	13.7902
1.96746	86.176	86.7359
3.55413	31.4331	26.1904
2.98293	87.6818	88.5626
0.698132	44.4525	42.0443
5.83892	73.0819	77.0512
4.12532	87.0794	85.0663
2.47519	23.2639	27.7785
2.60213	66.7459	62.2605
3.30026	89.4976	90.2269
6.02932	19.5703	15.8583
0.253866	23.1191	19.9726
1.20586	77.8624	80.9526
3.42719	56.3976	59.9109
4.63306	33.9137	29.0985
6.09279	19.8707	22.7856
4.56959	83.3719	86.1702
5.39465	35.4982	37.1516
2.34826	31.2859	26.1256
5.77545	13.1	15.28
5.26772	27.402	32.3709
0	26.5105	29.714
1.1424	35.8991	39.2793
2.66559	64.5197	58.717
5.64852	12.175	9.90064
3.10986	13.5821	11.6561
4.25226	89.747	87.5849
4.44266	12.2047	13.3473
2.85599	87.7461	88.0942
0.317333	28.602	24.2971
1.07893	58.4587	54.2624
4.50612	21.4335	26.5263
3.36373	8.25026	7.56163
5.96585	36.743	40.7688
3.17333	81.2491	76.2866
5.20425	89.5182	88.1422
2.15786	91.3614	92.3364
5.58505	84.424	82.2664
0.0634665	10.4603	11.1293
1.01546	86.7645	85.8268
4.37919	26.5639	20.6525
2.91946	45.8189	50.2703
5.45812	76.4957	79.2623
1.5232	89.6403	88.6062
2.0944	90.0691	89.4107
0.1904	77.8542	81.4875
3.93492	59.7705	54.3219
0.951998	64.372	59.4932
2.79253	9.45792	8.70499
4.88692	22.3863	26.8583
0.571199	28.3231	34.3089
3.23679	90.5924	88.8142
6.21972	20.1383	16.7088
4.31572	77.7279	79.5423
3.99839	21.5487	19.6975
1.77706	61.2461	64.321
6.28319	8.76889	8.80148
5.01385	39.2244	34.2287
2.28479	83.7318	80.5443
3.87146	56.0063	54.2037
0.825065	11.904	12.0811
0.444266	10.0399	12.5451
2.41173	63.1991	60.3322
4.69652	14.0274	14.8708
5.90239	80.5742	77.9182
4.82346	40.8812	38.3449
4.18879	16.6914	13.3385
5.71199	10.3409	12.5111
0.126933	82.4404	83.3277
4.75999	90.164	89.6364
1.58666	91.0069	92.3374
0.380799	45.2555	39.6334
4.12532	20.8097	23.7739
3.99839	57.0333	53.4501
2.98293	22.2804	20.2229
1.3328	31.5082	27.457
2.0944	32.8158	29.338
0.444266	27.1044	30.25
1.96746	10.7337	13.8357
4.25226	33.1604	31.1664
3.30026	9.75214	10.9737
1.07893	81.5188	84.3467
4.56959	14.3404	12.8437
2.79253	10.4	13.2304
2.85599	77.3975	74.0972
2.47519	13.179	12.8252
2.41173	80.8562	76.881
6.28319	35.1191	30.5642
3.61759	82.8777	84.4818
3.42719	9.11943	6.73871
3.10986	24.8513	25.7951
5.39465	41.6759	36.7413
4.75999	76.2649	78.9036
0.634665	8.44752	9.3303
0.761598	67.2	62.3824
5.14079	45.2166	49.9237
0.1904	25.7082	29.9723
5.71199	81.194	83.9653
2.28479	86.6298	87.8313
1.45973	36.1496	32.1754
6.15625	11.7251	9.9957
0.571199	8.96867	8.99016
5.01385	68.6675	64.4111
3.04639	9.88661	11.5796
3.55413	85.4121	81.3191
3.49066	59.1406	64.0009
4.50612	76.8988	79.4783
0.825065	29.1738	32.2884
2.91946	83.3204	80.504
4.63306	88.2316	87.3492
1.65013	61.3381	65.2647
5.64852	35.1408	38.0458
6.21972	8.99622	10.7148
1.58666	89.9092	86.5812
0.317333	20.6599	18.1705
0.507732	11.4409	12.9622
5.96585	85.2197	80.962
0	73.0615	74.508
5.90239	64.1127	67.3202
3.87146	22.0804	18.3308
1.20586	83.5124	79.9274
1.904	63.4797	67.3023
5.26772	39.0509	34.5666
3.17333	53.095	48.463
0.888531	30.0016	24.5231
5.20425	91.1683	89.9061
2.15786	74.1689	68.3256
1.39626	61.5387	55.6022
0.126933	10.0449	9.07125
1.5232	69.5229	65.4148
4.06186	9.6502	11.2261
3.74452	90.5739	91.0081
2.66559	22.948	18.9642
2.22133	89.9761	91.194
0.951998	9.55429	10.6602
4.31572	28.2864	32.3523
4.44266	68.3832	73.1218
3.93492	35.0411	38.0004
4.69652	10.953	9.54447
4.37919	47.0463	51.3366
3.68106	85.9601	82.294
1.84053	9.10951	8.90851
1.1424	20.8346	25.068
4.82346	12.4153	10.5462
3.80799	44.8458	51.0643
2.53866	92.9439	91.3056
5.33119	82.8764	84.5254
1.7136	53.6688	58.6726
0.0634665	90.3357	90.6168
2.03093	15.9891	14.5058
0.253866	61.6157	64.8064
5.52159	49.9721	46.9117
1.26933	81.685	80.5922
5.77545	29.4754	25.7028
4.95039	66.6979	62.5811
6.02932	10.2342	8.70249
5.83892	84.7404	80.9554
3.23679	64.3022	67.2444
5.45812	19.9555	23.1419
4.18879	22.8127	20.7498
5.58505	56.4367	50.0843
0.698132	92.2023	91.6978
2.34826	34.3193	37.7071
1.01546	33.8871	37.8904
1.77706	15.0498	20.1228
0.380799	28.6881	31.6187
5.07732	91.238	91.6085
2.60213	43.294	47.9873
6.09279	86.803	82.9766
2.72906	90.2477	91.477
3.36373	35.4192	41.5192
4.88692	85.818	82.2009
4.44266	36.6778	40.063
0.951998	8.95742	10.0334
5.33119	8.7519	8.45053
5.71199	15.482	12.2364
6.28319	34.391	37.2539
2.66559	24.7207	20.0916
6.15625	22.0729	18.8634
0.761598	70.0298	66.9364
2.98293	82.9569	84.5578
4.37919	27.6099	25.4084
4.12532	23.4393	27.8229
5.14079	66.4191	62.7065
3.36373	67.8878	72.0875
6.21972	66.9539	70.2202
3.30026	16.8619	18.0336
4.18879	87.3397	89.1332
5.39465	11.1569	13.0032
2.22133	25.41	22.4277
1.65013	85.885	82.4917
2.79253	80.8555	79.0653
1.07893	19.8161	17.9853
2.03093	12.2625	10.6607
3.99839	92.7252	93.7275
1.3328	35.8456	40.2859
5.58505	56.8956	61.7817
2.85599	11.3011	10.8277
1.58666	83.6836	81.3078
1.84053	15.8269	13.5263
5.20425	54.3961	47.5847
0.253866	90.627	89.7252
2.53866	74.0337	75.8382
5.64852	90.2059	91.6649
6.09279	91.095	92.25
0.698132	48.7462	45.6119
0.507732	33.9193	29.7339
5.01385	17.6943	16.7285
4.63306	88.4922	86.2196
2.28479	82.4095	77.7672
5.07732	9.30898	7.70422
6.02932	87.2524	88.0075
3.17333	35.0643	39.0073
3.80799	8.75621	8.81512
4.88692	29.5857	34.5283
0.571199	45.1029	47.9741
4.50612	87.0375	89.783
1.904	22.1171	20.0701
1.39626	79.3767	73.1741
5.96585	90.5644	92.031
1.5232	68.492	73.0861
4.69652	38.6839	41.9376
4.95039	9.96744	10.0508
1.20586	17.2156	19.6279
4.06186	77.7466	74.2874
4.56959	32.0535	36.2608
1.01546	50.3696	45.3048
1.26933	77.2831	80.3204
3.93492	9.23752	9.61151
2.34826	90.1364	90.6521
2.0944	90.3743	88.0994
0.126933	73.1264	69.799
1.1424	9.28651	10.993
5.52159	79.67	82.1878
3.04639	14.6388	12.6785
0.0634665	26.5874	29.5822
1.7136	8.29149	9.80459
2.91946	92.0483	92.1471
3.61759	89.1003	89.7339
1.45973	88.9189	85.6613
3.49066	92.7298	91.7462
3.10986	76.4091	72.619
5.90239	30.6548	35.9115
2.41173	69.6683	73.9302
3.74452	41.4034	45.4023
0.317333	85.8761	87.9198
4.25226	83.6401	81.4796
2.60213	32.6232	37.0492
5.45812	13.4761	14.5469
3.23679	9.77595	9.62259
4.75999	27.1218	31.3811
1.77706	18.69	20.2402
5.77545	86.6596	88.8452
0.380799	76.2939	79.6496
5.26772	84.4625	82.0066
3.87146	64.7893	59.6035
0.1904	7.60965	10.3507
0.444266	20.8893	17.9727
3.68106	89.5726	86.6619
3.55413	13.113	11.8204
0	10.5293	12.3188
0.825065	78.531	80.8625
1.96746	86.0236	84.3893
2.15786	91.3334	90.5958
0.888531	12.2444	14.7078
3.42719	89.1694	88.7153
4.31572	39.5439	43.1595
4.82346	20.159	23.477
2.72906	17.4795	12.4936
2.47519	39.2242	43.2022
0.634665	10.0082	8.895
5.83892	10.6183	12.9139
5.77545	77.1315	72.497
0.1904	52.3909	54.2007
3.68106	90.652	89.3839
1.7136	81.0199	77.015
5.26772	65.7742	69.3563
3.17333	16.0286	18.3011
2.53866	71.3245	74.3554
3.87146	29.0189	23.2982
5.52159	21.1491	25.3126
5.01385	9.47084	9.63202
4.56959	83.536	82.2453
1.07893	31.2515	34.0877
5.20425	16.8665	12.3828
4.44266	85.7092	83.8314
0.825065	9.01985	8.32918
3.04639	32.2711	34.8365
0.380799	92.0971	91.2873
4.69652	90.9179	90.4929
5.39465	14.1209	12.8187
3.10986	12.8033	11.8088
5.14079	17.0268	20.057
3.55413	9.25397	9.73479
2.47519	51.4042	47.3756
2.72906	42.6015	48.1752
0.507732	62.2725	56.6164
2.91946	49.939	53.6957
3.93492	21.874	18.113
2.34826	87.2005	84.5286
6.21972	67.0661	64.1662
4.75999	87.952	89.6331
1.904	74.6672	78.6536
4.06186	11.7676	8.80467
0.761598	36.9761	34.0987
2.41173	51.7715	55.1351
0.888531	20.5749	25.045
6.02932	16.2564	18.2647
2.03093	55.3847	52.4938
6.09279	90.6029	91.5475
1.96746	79.5975	75.2366
1.77706	12.0767	10.3609
0.698132	54.7632	60.5866
4.25226	63.3754	59.7306
0.634665	20.3697	18.1516
4.88692	87.1056	88.713
4.31572	81.0663	76.4826
5.96585	82.2281	84.676
5.71199	90.3524	88.2949
1.84053	13.6666	15.5593
6.15625	81.8484	78.7998
2.79253	89.3134	90.8901
1.1424	91.4327	90.9325
1.01546	62.4996	58.5298
3.30026	40.9523	37.2592
3.80799	44.4404	48.8977
5.45812	39.8905	43.7673
5.64852	15.8814	20.8147
1.20586	91.5997	90.6758
2.66559	8.40884	8.05786
0.951998	17.1027	20.7279
2.98293	26.1716	29.3964
3.74452	42.9229	45.4808
5.83892	73.0819	76.2575
5.07732	8.78284	10.2857
4.37919	11.6052	11.4914
2.0944	84.2162	80.6978
1.3328	71.5864	69.0967
5.33119	7.50843	8.44852
1.5232	26.4071	23.425
4.82346	14.419	12.4142
1.58666	82.2792	81.042
1.45973	88.9418	85.806
2.60213	8.86913	8.7695
6.28319	82.2629	79.2577
1.26933	91.99	90.1143
1.39626	89.2524	91.5158
5.58505	92.329	92.002
3.49066	29.9597	34.1871
4.18879	34.3367	39.3575
0.317333	21.1779	19.4465
3.23679	41.5111	39.189
1.65013	14.1468	14.2962
2.85599	42.9649	46.0746
2.22133	88.3086	88.2756
3.42719	63.802	59.3277
0.571199	80.4296	82.7421
2.15786	44.6312	48.5129
4.50612	25.7784	21.4443
3.99839	80.2667	76.9187
3.36373	90.2003	90.0835
4.95039	86.5965	84.8861
0.126933	10.8603	9.36532
3.61759	33.9859	37.3249
5.90239	40.9192	37.5853
4.63306	76.8109	71.7995
4.12532	73.623	69.3602
2.28479	68.1367	62.8668
0.0634665	7.59191	8.03436
0.253866	54.7115	59.5071
0.444266	82.531	83.1578
0	10.2823	12.9646
0.634665	9.78564	12.1306
2.91946	89.3553	85.7282
4.56959	91.56	91.8397
4.95039	13.3523	12.6933
4.63306	33.501	35.8577
0.1904	38.7505	33.4697
0.0634665	11.7791	10.0797
2.03093	72.0155	74.5619
1.01546	83.6303	80.3675
2.0944	86.4845	87.7609
3.42719	56.8674	61.189
5.71199	35.4556	40.6446
3.68106	12.8009	10.7192
0.317333	89.6962	88.0121
1.5232	91.1612	90.4728
4.50612	63.5567	59.4756
3.36373	19.5001	21.255
5.01385	11.6564	14.5952
2.98293	86.8075	83.6515
0.761598	29.1229	33.2189
2.85599	79.3181	75.3741
1.3328	82.7432	80.5672
0.126933	89.4978	88.9562
4.82346	74.3042	75.3608
0.253866	10.4781	10.0822
5.20425	35.6554	40.9392
1.65013	89.2867	89.3314
6.09279	9.34039	9.31694
5.96585	40.8322	45.6708
2.41173	53.6062	50.9433
5.14079	39.5344	43.8714
0.698132	38.6406	43.6475
2.34826	51.7467	53.1597
1.07893	86.7077	87.508
5.52159	9.69665	9.49861
6.15625	19.2249	23.0814
3.49066	88.2562	86.0125
5.77545	8.46942	8.14383
5.45812	68.9352	64.3543
5.33119	88.5475	90.5587
4.69652	20.5568	18.3037
4.25226	21.8354	18.2575
0.571199	49.2201	53.2121
2.79253	75.7107	72.7367
2.53866	86.1342	84.0134
5.26772	91.3478	91.5362
3.10986	48.9665	44.517
4.44266	76.0105	71.5859
4.75999	82.5383	83.8788
5.39465	9.09977	8.4056
3.99839	80.8359	83.665
3.23679	22.7345	26.5936
3.04639	60.1836	54.2531
1.84053	13.3003	11.8978
0.888531	80.5961	76.9029
2.60213	25.6824	21.2891
1.7136	60.5723	57.1858
2.15786	29.733	26.9927
4.31572	91.897	88.9922
6.28319	91.1709	92.7831
4.06186	78.2418	81.618
5.07732	24.3457	29.2679
1.77706	45.8737	40.6353
2.72906	40.4742	35.7279
5.58505	64.6736	69.9843
1.96746	64.014	58.6477
0.380799	45.3467	39.5664
0	75.2641	71.1806
1.20586	43.1839	48.2073
1.45973	15.0724	12.539
2.28479	42.5007	38.7266
1.26933	24.9016	21.535
5.83892	82.3204	78.7284
4.88692	12.0922	13.6575
3.17333	88.6219	88.1601
2.66559	46.2647	42.4039
0.507732	77.0187	73.76
1.39626	35.7287	30.0852
3.93492	91.4124	90.9179
5.90239	89.5795	88.6043
2.22133	25.118	20.178
3.87146	34.3313	32.0553
0.951998	86.5634	87.5469
3.30026	64.1677	65.9818
4.37919	9.36441	10.0485
1.1424	46.7267	51.7915
3.55413	44.4674	40.7501
3.61759	90.5306	89.4219
3.80799	90.7058	89.742
1.904	8.43985	8.88725
2.47519	85.0662	87.9228
4.18879	28.4542	30.5075
4.12532	60.1757	62.939
1.58666	12.6777	16.8882
3.74452	18.7894	16.5879
5.64852	81.5131	84.7606
6.02932	75.9323	71.0035
6.21972	44.6342	48.2173
0.825065	46.5804	51.3675
0.444266	91.3264	88.7611
5.52159	71.4099	75.2507
5.26772	70.6704	67.0111
2.15786	91.3092	92.3611
6.15625	32.5476	26.7829
1.65013	79.4142	81.9099
0.698132	38.6878	43.3005
2.79253	27.8126	32.1414
3.30026	35.8029	39.0693
0.0634665	72.3331	76.3021
0.507732	31.0985	26.98
1.20586	78.6554	82.5038
4.06186	91.5396	89.227
1.77706	10.7145	9.30692
3.04639	13.0244	14.1825
5.83892	41.6088	39.1368
3.99839	88.1948	84.4079
2.41173	79.1318	75.9843
2.03093	84.4371	81.8877
6.09279	56.682	57.3043
2.53866	85.6784	85.3317
5.01385	37.0402	41.8949
2.98293	70.9347	67.7638
5.90239	26.3719	31.5337
5.45812	8.37617	7.89557
3.61759	10.6877	12.6128
1.01546	12.3435	14.3829
3.49066	32.78	35.9808
2.60213	15.9434	14.9875
1.3328	63.3636	58.7559
4.25226	91.1844	92.1294
1.5232	59.9018	54.1493
0.761598	58.7612	53.3041
0.444266	25.408	30.6236
2.0944	80.3913	83.4483
4.95039	32.4084	36.5196
3.23679	29.5228	26.3587
4.18879	22.4235	23.6099
2.22133	35.6163	31.3508
5.58505	91.4362	89.918
2.47519	63.8847	66.9026
0	81.0746	76.9572
5.07732	8.33632	9.21044
4.75999	91.5091	92.09
3.74452	16.5374	21.0331
0.317333	90.2912	91.2747
3.55413	46.8574	49.2102
6.02932	13.1598	11.0324
4.50612	49.9797	52.0406
0.634665	68.6671	72.7205
2.91946	36.7229	31.9122
1.26933	34.8241	31.1016
1.45973	68.2359	65.4014
3.42719	89.7593	89.2223
2.66559	8.4433	8.9002
4.82346	45.4049	40.7344
4.37919	69.4075	66.7291
0.126933	89.4197	86.7641
4.12532	84.7961	81.9689
0.253866	84.25	86.5188
1.84053	84.2115	86.3028
3.17333	7.91972	9.10402
4.63306	52.8694	47.0768
0.380799	88.6672	85.4583
2.28479	89.6084	89.6903
3.10986	38.5022	33.2981
5.20425	89.2713	90.3974
2.85599	89.4281	86.902
4.56959	37.7026	41.4983
3.87146	20.5794	17.3203
5.33119	13.7264	11.7581
5.39465	46.4437	42.7031
6.28319	8.19373	8.89714
4.69652	45.8302	50.2521
1.7136	11.8451	10.3503
3.93492	9.18907	10.1385
1.1424	78.714	75.8985
0.888531	8.53317	9.81056
1.58666	84.9689	83.0956
4.31572	43.0303	46.3486
3.68106	91.3826	92.4824
0.1904	46.1309	47.3788
4.44266	9.31964	9.78252
0.825065	12.3469	9.91939
0.571199	77.1727	79.6905
1.96746	78.3937	80.83
2.72906	90.4017	90.9298
5.71199	92.2495	92.7353
2.34826	75.1723	72.1177
5.14079	70.3073	73.0738
1.39626	86.3239	84.4014
5.77545	38.5851	33.5993
5.64852	48.7826	45.9219
0.951998	37.7765	33.6402
1.904	22.5468	26.2912
4.88692	36.3645	34.1944
3.36373	17.6715	20.2132
5.96585	77.4825	73.8277
1.07893	13.8069	13.5298
6.21972	81.8992	77.9826
3.80799	9.27529	7.45463
3.23679	54.7107	51.1723
4.50612	13.6886	15.9869
3.42719	36.0892	30.0604
3.87146	29.3877	26.5867
2.03093	11.2764	10.9264
5.96585	48.039	45.4406
6.09279	52.1938	46.7777
3.68106	17.2582	14.8191
5.26772	76.1113	72.843
1.20586	21.5669	19.3108
1.07893	72.0863	66.4283
1.65013	50.6232	46.5929
5.33119	60.4674	57.1031
1.3328	39.8377	42.1321
2.0944	44.7619	43.0415
6.28319	31.0463	33.7466
4.63306	9.98993	10.2919
0.253866	9.85188	11.5034
3.10986	60.865	58.2115
3.30026	11.8988	9.93355
4.18879	9.64142	9.1752
3.74452	82.2012	84.6816
4.31572	76.4705	77.944
3.17333	40.7854	45.3308
4.82346	90.1341	87.8269
2.53866	21.2822	16.7694
1.7136	51.6947	56.1983
0.1904	18.9074	17.2512
5.64852	83.2682	78.7525
1.96746	8.68451	8.58931
0.634665	9.5106	10.6695
0.571199	38.7631	34.7678
0.888531	83.691	86.793
0.126933	61.1687	57.1954
6.15625	63.56	65.3004
2.85599	9.8431	9.23284
4.56959	83.0201	84.602
2.28479	9.67217	8.43406
6.21972	13.1422	15.6121
5.90239	68.1905	68.4242
5.39465	52.3289	47.8869
5.83892	51.5094	49.3585
4.12532	67.8799	71.369
1.904	63.8844	66.3314
3.36373	14.7753	11.0552
3.04639	88.727	89.8073
6.02932	60.9838	56.9189
1.84053	82.686	85.0657
0.761598	35.5478	41.5025
1.77706	91.8903	90.1848
4.44266	14.1839	17.2856
5.07732	70.8118	67.5716
2.15786	72.5887	73.1148
5.45812	8.46931	9.2302
1.45973	89.4958	87.7099
2.41173	84.2248	87.1184
3.49066	43.1632	47.5181
2.91946	91.9003	89.078
4.69652	12.1734	10.891
2.34826	10.247	11.9446
0.317333	15.8123	18.0321
4.95039	9.13421	10.1612
3.61759	18.0746	20.5684
2.79253	56.2326	51.9599
0.380799	15.6738	18.3303
1.1424	56.2908	51.837
4.06186	61.2932	64.4667
1.58666	69.0733	64.1295
4.25226	9.02662	9.33669
0	89.7582	90.4332
3.93492	8.65078	10.0865
1.26933	90.5901	88.8144
2.72906	34.8744	36.9119
4.88692	71.8197	73.5762
2.66559	20.8217	19.2925
2.98293	9.4717	8.41737
3.55413	34.9541	31.7507
0.0634665	84.7643	87.6405
2.47519	9.32167	9.6935
5.14079	8.95094	10.0142
5.01385	52.3213	54.6428
4.75999	37.7884	42.8144
4.37919	89.6348	90.7141
0.698132	89.6398	88.755
0.444266	18.0159	20.9476
0.507732	39.5097	43.2957
5.71199	91.4986	90.8927
0.825065	79.5486	75.1703
5.52159	64.6285	57.6714
0.951998	47.5474	43.5668
2.22133	10.8035	9.48147
3.80799	30.9461	34.7708
5.77545	15.1882	14.808
5.58505	75.956	73.066
1.39626	87.8944	88.4927
3.99839	89.6378	87.5216
5.20425	51.236	47.981
1.01546	67.5336	72.1167
2.60213	52.1413	55.5368
1.5232	26.754	23.3327
3.93492	19.8373	17.2205
3.61759	81.4732	83.4846
0.825065	61.8592	65.0486
0.444266	71.266	67.2519
4.95039	85.9191	87.6015
3.30026	70.8878	67.3776
4.82346	81.5226	83.2187
5.26772	27.7518	23.6566
3.74452	40.7833	44.7015
2.91946	52.2337	57.675
3.87146	9.0801	8.68016
5.01385	17.2904	19.5914
3.17333	50.1526	42.9576
4.50612	42.1015	45.2876
3.99839	84.1668	80.598
2.72906	59.5209	63.078
4.56959	18.9983	22.9787
2.79253	61.938	58.5119
1.20586	75.5258	72.0681
4.25226	82.4893	79.522
4.75999	87.4316	86.2484
2.03093	45.2699	40.5716
1.904	53.145	48.8687
5.58505	66.9881	68.3376
1.58666	66.6605	69.8638
5.14079	86.9859	85.445
5.52159	80.2936	82.9342
4.12532	40.2166	42.5866
3.04639	42.6297	39.4614
3.42719	41.9522	44.8563
3.49066	10.7461	12.7907
2.22133	28.2206	31.2258
4.06186	88.5619	87.7965
1.7136	52.9883	58.0915
4.18879	24.9207	28.7297
0.253866	70.6569	66.13
1.77706	34.2984	38.6568
0.1904	9.58283	9.07865
0.317333	12.1528	9.5941
0.888531	68.4508	62.6369
3.10986	82.9617	83.5277
3.36373	74.4417	69.9768
3.80799	86.1375	84.4784
0.507732	19.3685	21.5882
3.68106	10.4455	9.98743
1.65013	9.46543	8.81074
2.28479	13.4807	15.3019
5.45812	10.9811	10.86
5.77545	83.1028	85.3287
4.31572	85.8447	88.148
4.69652	33.4319	38.1957
2.41173	8.60567	10.3475
2.15786	89.6246	89.5886
5.39465	89.8693	87.0867
1.5232	68.9692	64.4226
1.3328	50.1648	45.7351
6.21972	85.3059	81.5649
5.07732	69.2539	72.9491
3.55413	9.09992	11.7599
2.34826	8.25106	9.44364
0.761598	15.8879	13.4815
6.09279	14.3027	17.0641
4.88692	45.8429	50.4112
0	91.6141	89.9721
1.45973	86.1214	88.3789
2.47519	27.7316	24.4624
1.01546	21.9256	25.6603
0.634665	69.1691	65.9779
2.85599	68.0989	71.3913
1.39626	51.7057	47.4857
0.571199	14.0977	12.5994
5.20425	67.4179	71.491
5.71199	31.2453	27.5336
2.66559	41.2903	37.2384
5.90239	31.2778	36.0022
2.60213	66.961	70.1766
1.1424	9.13656	8.76686
0.380799	89.8434	90.572
4.37919	8.357	7.80801
0.0634665	10.4051	8.23589
1.07893	11.8954	11.2938
1.26933	78.6422	74.915
0.698132	89.5495	89.0354
4.44266	67.5043	64.2701
6.02932	87.3749	88.6466
1.84053	8.76287	8.28553
5.33119	89.6773	89.4738
6.15625	28.9838	25.7024
4.63306	80.6137	77.2774
2.53866	61.3721	65.4821
5.83892	68.1143	70.8904
2.98293	87.0859	84.0235
2.72906	7.58781	8.49088
3.04639	43.9384	40.7736
5.45812	82.1177	83.731
1.45973	50.7881	52.5732
6.28319	61.0914	59.1561
0.380799	90.4164	89.1639
5.90239	34.2514	31.3884
3.61759	89.7326	88.2418
3.80799	65.4995	69.6808
2.28479	80.5831	81.4623
5.58505	37.4189	34.3199
0.253866	9.97827	13.4233
3.93492	91.5896	89.834
2.41173	92.1286	92.9184
5.01385	61.6944	57.7714
1.77706	89.7497	89.7498
0.0634665	9.53475	9.18928
0.126933	85.1566	82.4678
2.22133	70.6116	65.8033
0.571199	22.3839	19.0423
0.317333	41.8851	39.0532
2.91946	21.9312	24.5847
1.58666	85.6296	82.6573
5.14079	87.3702	85.4485
0.761598	9.82603	9.38118
5.83892	67.789	73.2552
3.99839	20.1248	23.5687
0	22.5919	20.3457
3.10986	27.7357	31.468
3.55413	71.7739	67.9703
5.77545	11.5484	14.7524
0.825065	25.4028	28.208
3.74452	12.5444	13.0275
4.82346	67.435	70.7556
2.47519	19.6069	19.8314
5.71199	61.4509	57.3999
3.42719	80.4255	83.4457
5.26772	8.70589	9.03568
1.84053	41.9712	47.4062
2.66559	22.9192	17.6282
1.904	17.1746	22.3851
0.1904	90.5607	91.1649
4.31572	89.5563	87.3223
2.53866	73.9721	69.656
5.39465	71.3096	73.5953
4.95039	8.84552	9.97215
4.18879	67.5358	70.1736
1.65013	42.2576	46.3879
2.03093	22.0331	23.8083
1.39626	8.85165	9.69169
2.79253	37.0169	33.6986
5.96585	16.2795	19.2277
1.01546	91.7121	92.0152
1.07893	89.083	89.4095
2.85599	51.4133	55.9191
3.36373	84.2297	84.7055
5.64852	75.2212	78.1965
4.88692	63.9759	59.5995
3.17333	16.9232	20.76
4.12532	59.0869	61.3347
3.49066	12.3734	13.8924
1.5232	87.9748	86.4734
3.68106	92.4804	92.5574
4.69652	89.0252	90.513
5.20425	19.4732	22.85
6.02932	72.7323	67.2077
3.30026	27.72	31.7187
1.20586	8.9364	9.37034
2.34826	24.9342	27.6806
3.23679	83.6228	84.4911
5.33119	19.293	23.1986
0.444266	10.7119	12.5608
4.50612	91.106	91.1487
5.07732	52.0289	47.3784
4.25226	84.9499	85.9825
1.96746	63.9287	65.8289
4.06186	89.5856	90.3914
1.26933	21.8273	23.8078
2.98293	90.9027	90.0513
4.56959	17.4959	15.2823
5.52159	26.3589	29.7313
2.0944	88.7385	90.1936
0.634665	69.4031	65.1892
0.951998	42.6596	46.6462
1.3328	10.9038	9.85292
2.15786	22.6669	26.4705
0.698132	48.94	45.6847
4.75999	64.7102	60.8939
6.09279	33.3594	37.4125
4.63306	24.1682	28.0263
0.507732	16.5149	14.3403
1.7136	27.5309	29.9903
2.60213	10.0255	12.2926
1.1424	90.5928	91.9554
6.15625	23.3032	26.5654
3.87146	18.4398	15.153
4.44266	71.9327	76.2316
0.888531	89.6035	87.8477
0.507732	14.581	16.265
5.64852	12.0161	10.1509
6.21972	26.3273	22.261
5.26772	43.3075	47.5836
0.698132	68.9311	64.73
1.20586	16.3693	18.5458
3.04639	8.41359	8.96289
3.68106	57.4015	53.6545
3.87146	21.146	18.2871
0.317333	72.3229	74.2433
0.126933	26.4233	23.4625
2.85599	90.3199	91.3886
3.61759	88.6461	88.9124
5.58505	66.4575	68.3828
1.5232	70.3053	72.5516
4.12532	91.2363	90.7986
4.06186	52.5503	55.8759
2.98293	11.9029	10.3919
[truncated: 1,001 more rows]

## Sheet: ellipse_lissajous
excitation_forward_pct	excitation_backward_pct	dataset
8.47115	8.09168	LLN
8.91866	10.4078	LLN
93.0808	90.6428	LLN
70.8275	64.6063	LLN
89.1305	88.4731	LLN
48.4523	52.4615	LLN
56.392	62.0028	LLN
63.9278	59.8146	LLN
91.1042	91.6305	LLN
28.7323	33.7489	LLN
77.2405	74.3181	LLN
89.6602	91.7225	LLN
75.3033	78.7226	LLN
89.7663	87.957	LLN
66.468	70.1795	LLN
14.8268	19.1324	LLN
75.1583	77.3467	LLN
26.6107	21.9325	LLN
70.3356	63.9301	LLN
22.1999	20.0927	LLN
78.6718	80.7182	LLN
36.1272	39.7534	LLN
27.7276	31.8462	LLN
90.0294	89.8979	LLN
13.2838	15.1277	LLN
8.57714	8.58432	LLN
46.8871	52.3726	LLN
14.8759	13.8306	LLN
10.7499	9.75457	LLN
81.9492	78.0689	LLN
90.9523	89.0784	LLN
19.2627	21.7953	LLN
86.2414	87.119	LLN
63.9377	60.9158	LLN
87.1938	84.4849	LLN
77.776	80.8028	LLN
47.8054	42.983	LLN
22.7498	18.6497	LLN
70.3196	73.5789	LLN
86.3014	88.716	LLN
73.77	71.2631	LLN
89.2286	87.0036	LLN
51.3418	49.4583	LLN
58.7643	54.6949	LLN
51.5351	53.5245	LLN
55.4603	49.6293	LLN
40.452	36.3965	LLN
28.6017	25.7303	LLN
92.8607	91.1692	LLN
7.73846	7.29155	LLN
14.7455	12.6809	LLN
82.9759	80.5226	LLN
91.4156	90.6515	LLN
18.518	22.0653	LLN
17.5091	15.8062	LLN
24.6962	27.0762	LLN
39.3853	36.2643	LLN
11.8918	9.63715	LLN
17.3438	20.1928	LLN
50.793	45.7866	LLN
90.9993	88.7875	LLN
36.4981	31.3658	LLN
74.829	75.2261	LLN
65.6525	68.7942	LLN
66.5825	70.1392	LLN
86.2224	86.9341	LLN
26.7299	29.3066	LLN
34.8476	31.9179	LLN
26.6126	25.4023	LLN
12.3457	9.9839	LLN
65.5726	67.1015	LLN
14.1371	14.4209	LLN
8.48974	9.61498	LLN
8.62402	7.78651	LLN
14.8272	13.5831	LLN
70.3273	67.9319	LLN
92.7836	91.7805	LLN
54.1	57.0473	LLN
78.0819	71.9244	LLN
45.4964	40.2449	LLN
33.196	36.602	LLN
12.613	16.4151	LLN
85.5685	81.6534	LLN
53.6035	47.552	LLN
8.64572	9.85803	LLN
8.84977	10.3895	LLN
10.217	8.31389	LLN
26.0813	23.2102	LLN
88.8435	89.2533	LLN
14.1644	15.6323	LLN
86.6087	84.0439	LLN
40.3025	45.3127	LLN
9.23551	9.58295	LLN
23.4178	26.0848	LLN
45.1858	47.9577	LLN
76.7792	72.5342	LLN
66.6716	69.8502	LLN
50.1965	55.1169	LLN
89.7006	89.5261	LLN
36.9157	41.1899	LLN
54.7446	57.1929	LLN
20.17	22.632	LLN
36.2005	31.8111	LLN
63.5809	66.6375	LLN
36.8868	40.4112	LLN
80.1624	77.2886	LLN
8.93777	10.7192	LLN
24.7767	29.0983	LLN
90.1715	90.6673	LLN
71.045	67.5193	LLN
19.8337	16.3742	LLN
13.3605	11.4525	LLN
87.7507	88.2232	LLN
22.0746	19.5669	LLN
17.2287	20.0465	LLN
14.1372	17.9481	LLN
90.1132	91.6832	LLN
58.1755	53.7175	LLN
83.3831	85.8706	LLN
25.8584	21.3662	LLN
89.1415	86.5369	LLN
75.1545	71.3742	LLN
90.9821	89.4094	LLN
85.9492	84.7241	LLN
18.87	17.6177	LLN
88.8645	89.09	LLN
83.567	84.3964	LLN
73.8424	77.4173	LLN
91.4022	90.1555	LLN
80.591	81.8811	LLN
55.8795	58.6422	LLN
23.4612	19.7421	LLN
12.5062	10.8144	LLN
9.64394	10.0023	LLN
68.0815	71.9474	LLN
34.1694	38.9255	LLN
43.666	39.013	LLN
7.97833	9.42649	LLN
20.1228	15.9723	LLN
56.2755	52.7137	LLN
42.6884	47.1017	LLN
11.2504	9.76869	LLN
17.9167	21.0571	LLN
92.011	91.6958	LLN
86.1248	83.1483	LLN
89.7704	87.411	LLN
34.9437	38.7259	LLN
70.7471	66.7849	LLN
12.2528	15.3375	LLN
24.3598	21.0601	LLN
47.4478	41.3285	LLN
90.6129	89.1924	LLN
26.5685	29.5805	LLN
7.54341	8.87257	LLN
45.5688	42.2216	LLN
84.4839	81.4181	LLN
68.7789	67.6309	LLN
20.27	24.3108	LLN
33.6523	37.701	LLN
49.0991	51.5367	LLN
10.8867	11.6903	LLN
28.1177	23.0188	LLN
33.3744	28.7971	LLN
86.5434	86.7929	LLN
84.0771	83.5173	LLN
8.12247	8.70078	LLN
7.89303	10.1334	LLN
24.4845	27.8775	LLN
10.4318	9.76728	LLN
16.5345	16.2447	LLN
9.2351	10.385	LLN
11.3963	9.55723	LLN
53.4026	58.0461	LLN
88.3696	90.5651	LLN
56.3308	50.5017	LLN
75.9692	76.5244	LLN
47.1623	51.9621	LLN
53.4428	57.4956	LLN
58.8344	63.7544	LLN
31.0312	33.6947	LLN
88.2462	84.2477	LLN
7.95971	7.35248	LLN
92.5352	91.4202	LLN
67.2691	63.3337	LLN
50.2089	55.6123	LLN
48.6514	43.488	LLN
80.5568	74.7256	LLN
74.875	69.0921	LLN
14.1277	13.4027	LLN
32.9562	30.6104	LLN
86.6761	89.1119	LLN
83.1112	81.1805	LLN
9.54979	9.45234	LLN
52.9284	47.4874	LLN
13.5738	15.6245	LLN
88.2859	89.5914	LLN
87.8879	88.9136	LLN
79.7598	75.9979	LLN
72.3923	73.3234	LLN
70.1819	71.5503	LLN
8.86679	10.3931	HLN
67.1901	69.4076	HLN
82.1987	83.6824	HLN
82.5543	85.1619	HLN
90.4227	89.9094	HLN
75.9726	72.2505	HLN
54.0145	49.8439	HLN
43.6822	47.2188	HLN
10.9039	10.6863	HLN
9.62963	11.6305	HLN
30.0805	31.1184	HLN
91.7492	89.9425	HLN
52.7838	53.8655	HLN
64.9892	69.0036	HLN
91.123	91.8967	HLN
90.9548	91.2419	HLN
49.5267	51.7632	HLN
91.8056	89.8059	HLN
18.5295	21.9031	HLN
90.226	88.4248	HLN
77.3627	74.1009	HLN
91.0672	91.8118	HLN
73.7184	68.9539	HLN
86.1728	84.4945	HLN
89.6495	90.3245	HLN
35.9412	30.3667	HLN
85.2958	80.7088	HLN
59.4111	62.8241	HLN
18.714	16.4431	HLN
58.7353	61.1281	HLN
11.6308	14.9024	HLN
51.304	55.444	HLN
9.94685	9.49939	HLN
9.20115	10.0757	HLN
33.9239	29.534	HLN
41.4363	37.9591	HLN
57.0355	50.1359	HLN
87.9002	89.2484	HLN
10.7041	13.902	HLN
17.4406	19.7941	HLN
57.0182	61.5654	HLN
76.7134	78.8423	HLN
16.405	17.9714	HLN
91.5087	91.2744	HLN
85.9408	83.0961	HLN
60.9319	62.1424	HLN
26.5146	23.4315	HLN
14.6422	16.0758	HLN
91.6439	91.5313	HLN
46.1131	48.6856	HLN
47.7813	51.2979	HLN
64.9085	69.53	HLN
40.4471	44.5578	HLN
48.5967	44.9061	HLN
19.7644	18.7734	HLN
33.3963	29.4095	HLN
88.2823	89.4406	HLN
87.7414	86.1283	HLN
22.9935	20.9944	HLN
90.4652	90.0422	HLN
11.9551	14.3079	HLN
91.3997	90.714	HLN
46.1026	42.2941	HLN
12.8494	10.8151	HLN
91.5921	90.5328	HLN
90.0376	90.1033	HLN
65.6079	58.3272	HLN
27.5642	25.4236	HLN
9.02583	10.2517	HLN
63.2986	56.5124	HLN
85.6154	86.4716	HLN
73.3142	76.7221	HLN
29.2985	34.6061	HLN
81.9921	83.9558	HLN
60.6375	54.7799	HLN
81.3382	81.9829	HLN
72.2515	74.8979	HLN
92.2273	91.8971	HLN
74.4732	70.8896	HLN
8.69005	8.22542	HLN
87.169	88.788	HLN
35.9134	32.8679	HLN
11.9756	9.42197	HLN
36.5109	39.3931	HLN
88.0269	88.564	HLN
90.1195	88.787	HLN
42.1926	46.2036	HLN
21.9458	25.8803	HLN
8.69668	9.91784	HLN
48.9891	53.3365	HLN
74.7527	76.1476	HLN
25.0593	28.5023	HLN
89.1989	89.4576	HLN
23.8598	26.3999	HLN
21.1426	17.7995	HLN
7.95569	8.97352	HLN
71.9743	75.4581	HLN
23.1822	19.3292	HLN
17.7295	19.0687	HLN
82.7268	86.0846	HLN
86.7416	88.39	HLN
32.7036	36.4872	HLN
18.7401	15.5149	HLN
10.5339	12.0124	HLN
60.279	53.9628	HLN
24.9734	21.4733	HLN
21.1028	25.3059	HLN
91.3839	90.6506	HLN
8.91684	10.248	HLN
92.93	92.013	HLN
74.8647	71.2036	HLN
15.6281	15.1793	HLN
90.919	89.7145	HLN
75.4552	71.8522	HLN
45.7243	51.0507	HLN
17.6022	18.3279	HLN
43.525	48.5964	HLN
75.0123	75.2926	HLN
89.9032	90.3816	HLN
14.0779	17.0179	HLN
90.6722	90.1515	HLN
14.9646	16.4308	HLN
86.8948	83.849	HLN
91.7613	90.3992	HLN
13.5581	18.2431	HLN
13.9827	15.1526	HLN
33.1696	29.9849	HLN
12.0326	9.12329	HLN
90.7624	88.3849	HLN
53.096	46.8595	HLN
32.2976	35.8302	HLN
60.3038	65.2516	HLN
10.8886	9.33904	HLN
38.3772	35.9196	HLN
21.4658	16.9491	HLN
8.32091	7.93067	HLN
69.1139	65.2063	HLN
44.3721	39.2831	HLN
24.9043	29.6907	HLN
57.0009	57.886	HLN
11.0109	10.1215	HLN
90.0305	90.5835	HLN
28.3643	24.2116	HLN
72.8761	69.563	HLN
23.6836	20.054	HLN
80.0878	76.252	HLN
88.1229	88.8437	HLN
12.4068	12.3243	HLN
91.4136	92.5043	HLN
38.0711	41.5383	HLN
9.20571	8.66308	HLN
54.4339	58.3354	HLN
69.0406	71.5881	HLN
21.4968	19.3373	HLN
55.916	59.5146	HLN
22.5588	19.6162	HLN
91.3702	90.3569	HLN
73.8001	77.2888	HLN
87.0104	88.0998	HLN
8.8804	9.18993	HLN
9.02988	9.93408	HLN
26.7966	29.82	HLN
62.3445	57.1715	HLN
16.9316	15.5971	HLN
53.1109	49.6856	HLN
44.5288	39.5293	HLN
31.2623	37.0908	HLN
47.4103	43.458	HLN
63.941	57.2045	HLN
68.1099	70.1792	HLN
8.55182	9.57332	HLN
77.2677	80.4294	HLN
37.5262	32.4804	HLN
51.3724	47.7621	HLN
38.28	32.9069	HLN
25.1711	28.5225	HLN
76.5824	73.707	HLN
51.2983	57.8127	HLN
71.0569	73.396	HLN
77.8318	74.3708	HLN
10.896	11.3679	HLN
74.2488	70.7893	HLN
10.0621	9.35379	HLN
48.7159	53.3985	HLN
13.1635	14.4894	HLN
28.0727	25.5173	HLN
14.4449	16.8726	HLN
36.0587	38.4701	HLN
90.2625	90.0157	HLN
27.7202	24.5358	HLN
27.1388	23.1076	HLN
51.9855	46.6172	HLN
11.1283	10.0491	HLN
59.5835	57.1768	HLN
40.9131	46.2466	HLN
39.9362	35.609	HLN
14.4761	13.4733	HLN
74.8861	77.695	HLN
22.7648	24.6704	HLN
28.8432	25.6369	HLN
22.9949	24.4052	LLN
77.1164	75.0576	LLN
58.6282	55.2289	LLN
10.5501	10.7279	LLN
59.1946	61.1131	LLN
78.2728	73.5525	LLN
51.3377	53.2146	LLN
35.461	37.1242	LLN
90.8524	88.0481	LLN
87.4427	84.6331	LLN
89.3903	87.5347	LLN
88.9975	90.494	LLN
39.3789	43.5386	LLN
19.5997	16.6374	LLN
34.5765	29.4989	LLN
10.2596	9.62026	LLN
91.5858	90.6155	LLN
32.7305	28.1236	LLN
12.4864	11.2182	LLN
91.3059	92.3112	LLN
11.7812	14.0371	LLN
8.78676	9.83155	LLN
90.8756	89.3349	LLN
48.5946	43.7527	LLN
91.674	91.1407	LLN
9.34784	9.54421	LLN
64.4469	59.6889	LLN
86.2008	86.5372	LLN
90.136	89.5853	LLN
17.599	19.6182	LLN
40.2618	44.9625	LLN
76.4578	79.0842	LLN
68.0282	63.7946	LLN
40.916	43.9585	LLN
87.6156	87.9384	LLN
81.4453	82.9699	LLN
8.92425	9.84926	LLN
27.7747	24.1241	LLN
77.6993	79.4463	LLN
22.6584	20.2369	LLN
13.5822	12.6495	LLN
34.0318	28.9456	LLN
55.5269	50.9764	LLN
36.7716	33.648	LLN
87.2367	88.3658	LLN
48.3001	52.4232	LLN
8.9212	9.72373	LLN
18.7762	18.5218	LLN
46.2611	42.5633	LLN
37.477	41.2731	LLN
49.3082	52.531	LLN
73.9694	77.1694	LLN
90.9235	91.2986	LLN
88.91	86.9587	LLN
86.2961	85.6455	LLN
73.9561	75.7333	LLN
91.395	89.4334	LLN
10.6644	12.0736	LLN
38.7622	41.8619	LLN
80.8094	76.676	LLN
60.6555	55.7017	LLN
28.8147	24.0558	LLN
81.0165	77.2805	LLN
12.5008	14.8366	LLN
8.10592	8.11007	LLN
53.7964	57.4765	LLN
67.8998	62.4838	LLN
9.23402	11.1633	LLN
77.8541	76.011	LLN
44.1853	40.8749	LLN
67.3911	63.092	LLN
25.1563	27.2055	LLN
9.58254	10.4905	LLN
80.7426	76.0078	LLN
22.014	18.9923	LLN
90.2766	88.8877	LLN
13.2205	13.8928	LLN
75.4681	77.7208	LLN
62.1798	64.9758	LLN
21.7257	17.2367	LLN
75.099	78.0847	LLN
16.9643	16.3473	LLN
83.8838	85.1784	LLN
88.3769	90.1054	LLN
91.7238	90.0755	LLN
14.2464	12.918	LLN
9.49793	8.89166	LLN
63.7411	68.0178	LLN
24.951	27.6462	LLN
15.2163	12.8102	LLN
52.3596	47.8349	LLN
59.079	62.4732	LLN
16.952	19.1632	LLN
36.6152	39.6127	LLN
38.8479	32.6068	LLN
27.6175	29.71	LLN
27.6989	30.1876	LLN
89.9508	90.3514	LLN
52.5811	49.7194	LLN
15.1203	16.2358	LLN
75.5638	72.1742	LLN
83.4914	81.0964	LLN
8.22637	9.34102	LLN
10.1113	9.2427	LLN
39.4263	35.9994	LLN
46.9522	44.6872	LLN
8.53624	9.43735	LLN
10.4535	8.36487	LLN
31.9535	35.5699	LLN
86.6214	84.3516	LLN
32.1678	27.7511	LLN
25.1916	28.2153	LLN
52.3157	49.5416	LLN
20.6876	18.27	LLN
88.4716	83.9343	LLN
80.6054	83.9094	LLN
72.3613	69.7525	LLN
36.7955	31.5547	LLN
71.5943	76.0616	LLN
11.3477	11.7461	LLN
90.1716	88.5369	LLN
87.899	88.5446	LLN
53.5284	59.3849	LLN
39.5678	34.406	LLN
34.1181	30.6615	LLN
36.4837	32.2124	LLN
15.1718	16.6982	LLN
86.1245	82.132	LLN
11.1504	14.9913	LLN
81.5391	84.4559	LLN
89.9463	92.115	LLN
7.43969	7.55631	LLN
11.0163	10.5293	LLN
61.6637	55.6837	LLN
72.4482	76.6645	LLN
19.7546	21.5614	LLN
68.5648	72.4413	LLN
10.7919	10.3127	LLN
74.4684	68.228	LLN
69.564	64.7947	LLN
56.3253	60.4876	LLN
22.8249	27.6433	LLN
12.0665	14.0659	LLN
90.1641	87.2013	LLN
24.4942	27.1983	LLN
88.4144	89.9244	LLN
64.6384	68.7354	LLN
48.2413	51.1656	LLN
83.0026	85.779	LLN
84.1934	80.0144	LLN
17.5565	21.3109	LLN
48.147	41.6596	LLN
81.6953	79.5121	LLN
80.0378	77.7915	LLN
54.8868	58.1643	LLN
76.6144	77.6729	LLN
22.1859	24.1626	LLN
17.5558	13.8442	LLN
14.0373	13.7173	LLN
91.402	93.1779	LLN
64.6449	59.0734	LLN
90.1563	87.2932	LLN
18.4856	16.5227	LLN
90.6122	91.4551	LLN
86.8644	89.1777	LLN
34.5786	30.5546	LLN
15.1932	17.6025	LLN
12.5057	11.8963	LLN
86.7656	88.1013	LLN
90.7549	88.5779	LLN
57.2498	52.6711	LLN
18.4145	15.9625	LLN
27.6847	24.3361	LLN
15.1941	13.2372	LLN
89.4722	90.7608	LLN
8.41625	8.17299	LLN
16.3184	15.3617	LLN
23.6734	20.4089	LLN
40.3335	44.2241	LLN
63.343	59.3648	LLN
47.7594	49.9923	LLN
78.0506	80.7667	LLN
49.0324	56.3079	LLN
45.9882	50.8081	LLN
10.7215	9.72591	LLN
28.4459	33.5605	LLN
66.0468	61.552	LLN
36.1879	37.5418	LLN
82.8875	83.3598	LLN
90.6852	91.2644	LLN
92.4745	92.2225	LLN
34.9196	38.0766	LLN
90.8084	88.8943	LLN
56.4272	59.7512	LLN
12.1061	13.9209	LLN
9.48352	10.5887	LLN
56.3776	50.9983	LLN
66.9163	69.6385	LLN
9.47105	9.89436	LLN
83.0579	80.3665	LLN
77.4711	72.3385	HLN
91.7348	87.6269	HLN
69.2714	72.4093	HLN
30.3494	34.7301	HLN
26.3844	29.5767	HLN
40.8001	47.0475	HLN
9.65231	8.86694	HLN
11.253	8.94712	HLN
12.0464	13.0756	HLN
90.9108	91.3512	HLN
16.8549	15.7309	HLN
52.4803	55.5536	HLN
9.88583	11.8551	HLN
31.3144	34.8791	HLN
9.91437	9.84184	HLN
82.4634	79.1963	HLN
43.023	46.4335	HLN
76.4276	79.0392	HLN
45.3848	48.2354	HLN
73.1072	76.6957	HLN
9.57429	11.5154	HLN
88.6115	88.1444	HLN
30.142	33.5162	HLN
45.7174	41.5558	HLN
15.2942	19.3965	HLN
8.63582	10.4446	HLN
15.3899	18.6618	HLN
52.7061	57.3291	HLN
29.3069	24.8419	HLN
63.273	58.0733	HLN
30.5687	24.9968	HLN
89.294	87.2249	HLN
92.1883	91.093	HLN
23.5954	21.706	HLN
9.38578	11.0562	HLN
49.8411	47.5184	HLN
75.6428	73.4338	HLN
21.365	18.8622	HLN
8.93961	10.5691	HLN
9.56837	9.92222	HLN
13.9945	15.9324	HLN
35.5255	31.5669	HLN
91.1806	92.1386	HLN
48.5847	43.0647	HLN
92.7317	92.3199	HLN
36.5616	40.7255	HLN
78.0201	76.038	HLN
10.9243	11.5571	HLN
90.4987	88.4172	HLN
63.6013	58.1472	HLN
14.8527	12.4297	HLN
68.176	71.6659	HLN
48.8158	42.6125	HLN
12.8472	11.3006	HLN
29.3638	34.068	HLN
65.4617	59.2512	HLN
54.2176	54.6904	HLN
92.1345	90.398	HLN
31.465	26.9071	HLN
18.2642	16.1712	HLN
86.2739	87.1827	HLN
17.992	20.6876	HLN
16.6908	17.11	HLN
30.5288	33.442	HLN
62.7579	65.2876	HLN
91.0412	89.6031	HLN
21.2454	23.3703	HLN
57.263	59.6085	HLN
85.2293	86.1643	HLN
17.6345	18.1419	HLN
87.5095	89.8237	HLN
52.8935	54.7759	HLN
24.0919	30.3089	HLN
78.2429	74.483	HLN
60.0079	65.036	HLN
9.51375	7.98146	HLN
57.8543	51.9416	HLN
10.8209	11.9433	HLN
54.3991	49.1993	HLN
20.5444	18.2414	HLN
59.6918	57.09	HLN
77.8098	74.1949	HLN
87.0506	83.42	HLN
10.6671	8.19968	HLN
9.99548	13.0782	HLN
25.7675	30.3337	HLN
87.7873	88.662	HLN
9.37121	8.19309	HLN
7.71884	9.34744	HLN
10.67	10.2168	HLN
86.5332	88.3751	HLN
79.8324	77.4787	HLN
9.66545	10.0251	HLN
9.62051	8.92668	HLN
8.14807	9.0713	HLN
23.4213	21.4668	HLN
10.0363	10.955	HLN
24.4251	28.4229	HLN
83.114	85.8023	HLN
49.6875	54.1855	HLN
92.3372	91.6117	HLN
84.6582	80.0583	HLN
67.4476	63.2725	HLN
81.0698	82.1518	HLN
36.9373	42.0443	HLN
37.2675	40.154	HLN
77.7431	73.8081	HLN
13.2293	12.0759	HLN
11.537	14.45	HLN
26.9589	22.6346	HLN
83.2662	86.0085	HLN
89.9079	89.3988	HLN
9.7335	9.34311	HLN
9.04087	8.44787	HLN
90.3049	90.3449	HLN
43.8997	44.9496	HLN
31.5311	36.5563	HLN
62.2494	65.2344	HLN
89.7324	87.9575	HLN
89.9926	89.7724	HLN
62.0051	64.5711	HLN
12.9821	15.0644	HLN
73.8852	70.7794	HLN
46.7712	41.5211	HLN
15.1493	13.6912	HLN
66.0186	70.574	HLN
14.701	13.2464	HLN
83.528	85.7296	HLN
37.7551	34.0461	HLN
17.7395	19.3909	HLN
83.1127	79.3373	HLN
62.3587	65.1884	HLN
90.2637	90.8586	HLN
86.9619	88.8399	HLN
65.7539	61.3909	HLN
56.0051	49.7048	HLN
78.7871	81.8594	HLN
66.8922	62.3934	HLN
84.8361	81.7657	HLN
21.4866	24.1622	HLN
21.9721	18.2743	HLN
89.4627	90.8983	HLN
35.8552	32.8136	HLN
13.7388	15.961	HLN
19.4278	16.9804	HLN
9.88187	8.80208	HLN
91.4629	91.2244	HLN
10.565	9.09684	HLN
8.86869	9.55273	HLN
80.8839	83.7662	HLN
17.9667	22.1388	HLN
10.3918	9.04472	HLN
77.0804	69.0714	HLN
81.8843	83.1975	HLN
30.1884	25.4032	HLN
92.2302	91.6593	HLN
76.9532	79.3678	HLN
91.3831	91.7067	HLN
67.6806	71.6281	HLN
17.2074	14.3342	HLN
90.976	89.5314	HLN
64.8342	68.3264	HLN
50.8078	47.76	HLN
89.9247	88.9885	HLN
31.6159	33.7885	HLN
51.8489	47.6804	HLN
8.73173	10.2905	HLN
80.5926	81.6721	HLN
48.4603	45.2929	HLN
74.1869	76.8046	HLN
58.4862	59.2489	HLN
52.4384	48.9333	HLN
88.5688	89.873	HLN
9.15095	9.39703	HLN
11.1837	9.95046	HLN
49.4244	53.6589	HLN
89.317	88.4413	HLN
85.1116	85.048	HLN
16.195	19.1882	HLN
75.965	79.2407	HLN
9.20255	8.09713	HLN
87.8457	87.4933	HLN
84.5781	85.1438	HLN
8.99542	10.2352	HLN
29.3772	32.8717	HLN
35.6169	31.1787	HLN
16.2643	18.3918	HLN
30.3065	25.824	HLN
89.8402	88.6722	HLN
20.881	16.7856	HLN
24.5241	22.0567	HLN
11.0738	12.0511	HLN
44.7124	50.4873	HLN
10.8857	10.2706	HLN
86.9263	86.0023	HLN
9.90132	11.0311	HLN
90.615	90.0114	HLN
58.4529	52.0242	HLN
10.6098	11.9143	HLN
92.3294	91.5248	HLN
29.4938	26.4636	LLN
31.4154	35.5282	LLN
38.0388	40.8952	LLN
71.9189	75.5305	LLN
24.2425	28.5846	LLN
68.1161	70.4659	LLN
60.1435	63.3487	LLN
13.9889	12.804	LLN
72.7655	70.1943	LLN
78.557	73.7492	LLN
13.7218	15.4722	LLN
69.786	74.25	LLN
89.0457	86.5648	LLN
16.9081	13.221	LLN
65.1004	68.7731	LLN
91.3872	91.2395	LLN
39.1437	34.1108	LLN
53.7384	58.2111	LLN
18.885	15.3125	LLN
54.6516	50.9835	LLN
38.6973	35.7027	LLN
90.1786	91.4276	LLN
60.7325	56.8104	LLN
67.2748	61.8364	LLN
84.3601	86.4784	LLN
15.7764	19.1312	LLN
87.1579	88.3937	LLN
74.385	77.0004	LLN
83.1457	84.6172	LLN
8.50959	9.71081	LLN
16.539	18.9181	LLN
88.885	88.9369	LLN
15.4518	13.1731	LLN
36.5811	33.702	LLN
8.80035	10.0239	LLN
43.9349	37.861	LLN
11.867	12.6597	LLN
86.3509	87.9459	LLN
21.103	17.6149	LLN
75.6829	77.9282	LLN
90.6539	89.1012	LLN
36.5978	41.6383	LLN
59.6648	63.4038	LLN
62.8201	66.4973	LLN
37.3726	32.7784	LLN
15.1291	18.0686	LLN
89.4143	88.8615	LLN
93.1114	90.8898	LLN
16.4448	15.7642	LLN
90.6734	88.7744	LLN
10.2071	11.5246	LLN
60.9285	57.029	LLN
11.8645	11.3266	LLN
58.0054	61.7134	LLN
78.7889	81.5839	LLN
40.4591	36.1554	LLN
18.5859	22.3612	LLN
49.2775	44.3262	LLN
72.2836	68.3088	LLN
26.8181	23.7509	LLN
83.2673	80.66	LLN
43.048	47.2934	LLN
92.2204	93.2698	LLN
51.4345	44.9751	LLN
30.3394	33.1568	LLN
47.2847	52.157	LLN
44.765	48.7778	LLN
25.212	22.9935	LLN
62.507	56.3526	LLN
86.8916	88.2231	LLN
12.4248	10.4395	LLN
11.84	10.7044	LLN
8.77057	11.4293	LLN
63.9426	60.0133	LLN
75.5708	79.9586	LLN
88.2259	86.5873	LLN
40.2034	43.7264	LLN
89.3491	89.7823	LLN
82.7454	79.1274	LLN
9.23642	7.85993	LLN
19.652	17.5636	LLN
26.7268	29.7488	LLN
40.4035	43.011	LLN
73.4053	67.3971	LLN
74.7907	71.889	LLN
22.0465	19.1649	LLN
87.0885	87.3072	LLN
33.0558	36.8615	LLN
15.2493	18.772	LLN
25.0292	28.472	LLN
82.4229	79.8762	LLN
8.88501	8.60783	LLN
65.1999	61.4485	LLN
8.17169	8.87372	LLN
10.1554	10.3962	LLN
82.4794	82.896	LLN
11.2589	12.387	LLN
8.26553	8.81681	LLN
90.5507	87.8687	LLN
91.7504	91.5998	LLN
30.6538	24.8295	LLN
88.0332	85.4373	LLN
89.7635	91.1546	LLN
46.1298	50.5611	LLN
89.4036	88.8343	LLN
34.1625	35.379	LLN
75.8655	78.7426	LLN
56.1725	60.6015	LLN
89.3882	89.0359	LLN
27.027	30.844	LLN
44.8337	40.6978	LLN
88.2219	87.9961	LLN
71.3891	72.549	LLN
56.2435	62.0639	LLN
45.2749	40.5101	LLN
17.6887	18.5361	LLN
77.1436	73.4266	LLN
62.6054	65.8102	LLN
86.3355	87.7731	LLN
92.4782	91.242	LLN
74.7015	69.8853	LLN
14.5532	16.5497	LLN
9.65476	9.97496	LLN
79.5269	82.496	LLN
62.0493	58.5696	LLN
8.9929	8.7745	LLN
69.4931	65.0366	LLN
89.4379	90.2472	LLN
66.039	69.5416	LLN
21.2817	17.2886	LLN
9.14364	8.76256	LLN
34.667	31.0783	LLN
81.843	76.6245	LLN
39.0084	42.6194	LLN
92.5894	90.5862	LLN
46.6089	51.2469	LLN
90.0445	90.3529	LLN
56.5657	59.2234	LLN
11.4143	12.6371	LLN
16.8358	14.6292	LLN
25.2074	21.415	LLN
10.4529	9.94893	LLN
23.335	25.017	LLN
10.4566	12.3893	LLN
44.9227	40.6963	LLN
69.5731	72.6897	LLN
13.6485	16.0991	LLN
8.42558	9.4386	LLN
27.9734	32.4877	LLN
13.8605	12.2924	LLN
55.5991	52.3414	LLN
88.9421	89.2753	LLN
92.3129	92.9389	LLN
15.3458	12.6177	LLN
80.2347	75.5301	LLN
20.6469	17.4576	LLN
10.2313	9.70957	LLN
65.2597	69.0162	LLN
30.4119	31.6441	LLN
89.7471	86.7243	LLN
8.35439	9.46163	LLN
22.98	21.3087	LLN
30.5429	34.8692	LLN
58.1647	57.3289	LLN
39.4237	33.2235	LLN
16.019	18.026	LLN
78.12	82.3001	LLN
70.7149	64.9426	LLN
75.3731	78.6594	LLN
33.7201	30.8849	LLN
26.1074	22.7193	LLN
10.2931	9.06318	LLN
53.6952	48.7339	LLN
15.2026	14.4866	LLN
54.6678	58.9569	LLN
25.8514	30.6867	LLN
11.5984	11.6165	LLN
68.154	64.0639	LLN
88.5352	85.2088	LLN
82.5181	77.308	LLN
88.4493	88.9344	LLN
11.9368	10.9287	LLN
40.3936	45.2919	LLN
85.504	86.5841	LLN
8.16914	9.39238	LLN
84.977	82.3991	LLN
32.1268	30.2647	LLN
18.5833	22.4626	LLN
83.4674	79.5417	LLN
85.7595	85.2934	LLN
66.5435	63.1506	LLN
46.2438	47.5796	LLN
89.463	88.1877	LLN
46.772	42.389	LLN
8.05023	10.0807	LLN
69.2236	74.0597	LLN
67.0126	62.9145	LLN
84.9575	87.0787	LLN
78.4168	73.8395	LLN
19.0182	19.3217	LLN
83.1534	81.1104	HLN
65.695	62.6675	HLN
28.0034	31.0431	HLN
78.3084	81.2489	HLN
82.4019	85.0394	HLN
10.8856	12.0896	HLN
71.3909	67.0505	HLN
9.46746	11.1874	HLN
82.951	84.4417	HLN
19.7082	16.6022	HLN
87.0145	83.2417	HLN
68.5555	73.6999	HLN
73.3231	69.8442	HLN
46.0668	49.1846	HLN
91.5966	91.0815	HLN
81.9004	77.8162	HLN
15.083	13.0189	HLN
32.1236	36.5433	HLN
37.5728	32.2738	HLN
15.292	13.236	HLN
90.4842	87.7828	HLN
44.5709	49.3638	HLN
57.7274	54.6563	HLN
86.8285	86.7295	HLN
20.2042	22.288	HLN
14.1844	12.797	HLN
47.0444	42.8894	HLN
82.0721	83.0503	HLN
66.8149	69.8872	HLN
15.75	13.8484	HLN
63.5418	66.0868	HLN
62.609	55.5988	HLN
9.32688	9.63841	HLN
9.7994	10.4523	HLN
90.8951	91.4396	HLN
91.4124	91.6454	HLN
92.6657	92.3633	HLN
15.1135	14.1594	HLN
86.3661	87.3151	HLN
11.3669	9.6646	HLN
38.4943	43.1202	HLN
25.843	24.3991	HLN
72.9672	77.8477	HLN
16.5404	13.5985	HLN
45.4236	41.1803	HLN
16.2368	19.5102	HLN
38.7275	41.3729	HLN
22.74	20.3471	HLN
44.053	45.9463	HLN
15.9904	18.7933	HLN
87.556	85.7316	HLN
9.02087	8.44698	HLN
52.871	54.4192	HLN
24.4909	20.2774	HLN
89.2881	89.2253	HLN
53.846	48.9079	HLN
42.9378	44.2236	HLN
51.0846	55.6673	HLN
13.6422	12.4227	HLN
90.0281	88.603	HLN
89.4699	89.7368	HLN
80.5408	76.7305	HLN
53.0798	57.0007	HLN
47.4782	43.2779	HLN
90.0813	91.6682	HLN
81.5788	77.3045	HLN
33.6955	29.8751	HLN
33.4958	30.7233	HLN
33.0845	37.8192	HLN
53.4385	47.8743	HLN
80.0294	76.0263	HLN
89.3343	87.7684	HLN
30.5558	27.261	HLN
24.243	27.6726	HLN
50.0977	55.0284	HLN
54.7656	49.874	HLN
9.33866	10.8036	HLN
48.0269	53.62	HLN
48.6579	44.8811	HLN
87.4417	89.1735	HLN
14.9533	13.4082	HLN
90.021	90.3562	HLN
90.7772	90.2142	HLN
27.3403	32.1753	HLN
83.0608	86.2405	HLN
85.2412	87.1576	HLN
75.0602	72.2746	HLN
8.54177	9.46243	HLN
9.31668	9.6995	HLN
27.5343	26.1144	HLN
13.0052	15.0906	HLN
55.0941	52.1059	HLN
79.154	77.2485	HLN
71.8189	67.4894	HLN
83.1208	80.2492	HLN
60.4144	54.57	HLN
41.1941	44.9955	HLN
45.7392	42.3197	HLN
91.9526	92.8716	HLN
51.5518	47.0527	HLN
33.0877	28.5174	HLN
59.8912	61.7569	HLN
83.8051	80.7846	HLN
86.8216	84.9244	HLN
8.97266	9.52828	HLN
8.38492	9.30414	HLN
25.6202	30.0528	HLN
29.5969	33.0352	HLN
67.3783	64.4183	HLN
18.1314	20.837	HLN
26.9171	30.0215	HLN
90.3291	91.3735	HLN
22.5004	18.967	HLN
68.6985	71.0643	HLN
9.47823	10.5721	HLN
48.7113	51.7045	HLN
70.0287	64.2547	HLN
32.5787	38.3721	HLN
72.2152	67.4189	HLN
87.683	88.5979	HLN
9.95068	9.50475	HLN
64.9718	69.558	HLN
20.4188	17.6053	HLN
23.9228	21.6672	HLN
13.4351	11.2804	HLN
19.3178	25.2713	HLN
85.1783	81.8893	HLN
90.3166	89.119	HLN
41.5576	39.1221	HLN
25.37	21.3765	HLN
34.7247	35.9202	HLN
67.7668	72.3506	HLN
57.8305	60.5298	HLN
46.3075	51.9654	HLN
82.9342	84.9889	HLN
62.7607	59.8246	HLN
52.2248	46.3223	HLN
52.0111	48.1192	HLN
59.7155	55.4225	HLN
79.7238	82.0159	HLN
48.0203	51.9106	HLN
80.3165	82.9641	HLN
33.8057	37.153	HLN
78.506	82.2039	HLN
50.637	44.2256	HLN
17.1095	19.2384	HLN
23.6936	26.3248	HLN
91.1026	88.4432	HLN
31.4059	35.4695	HLN
71.2086	66.7703	HLN
86.8785	87.8098	HLN
43.9825	39.1864	HLN
41.3197	43.9933	HLN
28.5205	32.4308	HLN
17.0013	14.9295	HLN
11.2885	13.1049	HLN
11.9563	13.7112	HLN
87.1059	83.3248	HLN
16.708	18.1924	HLN
24.4719	28.4429	HLN
64.1442	66.9014	HLN
9.04815	8.21236	HLN
33.0284	29.7034	HLN
60.4117	56.1533	HLN
63.967	59.8987	HLN
88.7389	89.0107	HLN
14.6995	17.1402	HLN
8.12287	7.91247	HLN
18.9523	21.8649	HLN
8.73539	9.26241	HLN
52.9855	56.8806	HLN
87.9631	85.9297	HLN
81.2346	78.2209	HLN
12.5772	11.9544	HLN
15.1113	13.4541	HLN
41.1404	37.5933	HLN
75.5241	70.1941	HLN
22.8093	26.9588	HLN
43.0543	39.7929	HLN
40.4243	37.0374	HLN
13.8575	11.8444	HLN
91.0408	89.4641	HLN
47.6633	41.303	HLN
59.6628	61.9566	HLN
52.0114	55.679	HLN
70.3166	73.4943	HLN
93.1142	90.8565	HLN
13.728	12.9378	HLN
75.8622	79.2749	HLN
53.8315	57.3586	HLN
28.7129	32.003	HLN
90.9141	90.378	HLN
30.2785	33.7022	HLN
69.1194	73.0441	HLN
43.191	37.7135	HLN
52.691	59.1692	HLN
83.2423	85.199	HLN
20.8127	23.2763	HLN
18.6049	17.0221	HLN
28.835	33.1142	HLN
9.60413	12.2608	LLN
53.6475	48.0862	LLN
87.1272	86.6914	LLN
75.4551	80.4461	LLN
35.3536	38.1466	LLN
10.3084	9.6342	LLN
87.02	86.2988	LLN
36.6253	30.64	LLN
90.6604	88.4546	LLN
27.8991	29.2954	LLN
11.5346	13.731	LLN
9.74418	8.79814	LLN
71.9009	68.6394	LLN
9.03717	7.49811	LLN
52.4921	48.5453	LLN
25.9179	30.6291	LLN
88.1158	86.5443	LLN
12.135	13.7504	LLN
29.309	26.5505	LLN
84.5501	82.199	LLN
67.7698	64.6199	LLN
12.3625	14.4563	LLN
57.0826	61.9072	LLN
28.3242	31.5149	LLN
88.4993	89.839	LLN
11.7837	13.1228	LLN
13.2548	11.7495	LLN
62.7243	59.5751	LLN
9.37099	10.5328	LLN
53.0124	59.57	LLN
8.95771	8.69311	LLN
41.3563	45.9765	LLN
91.7149	90.2542	LLN
90.8	88.6642	LLN
9.00673	9.85043	LLN
55.9849	57.9987	LLN
40.5074	43.1194	LLN
89.7096	90.7899	LLN
17.543	14.8305	LLN
66.1997	69.432	LLN
80.8601	76.725	LLN
9.20763	10.5662	LLN
41.7185	44.5983	LLN
56.3027	51.7263	LLN
74.527	77.6001	LLN
62.7097	57.7989	LLN
44.8712	40.3761	LLN
33.2569	29.224	LLN
37.7327	33.0061	LLN
27.6836	31.6025	LLN
14.2808	16.7193	LLN
83.6635	81.913	LLN
69.346	64.0596	LLN
12.9782	15.5625	LLN
17.3869	13.9656	LLN
14.9222	13.3409	LLN
58.152	61.3061	LLN
58.8539	60.7073	LLN
39.0093	33.7402	LLN
73.2998	68.1212	LLN
63.4896	59.8369	LLN
72.1486	68.5395	LLN
47.1819	43.1612	LLN
10.9086	10.7368	LLN
21.015	24.2445	LLN
9.091	7.41851	LLN
90.5526	88.0349	LLN
91.9957	92.2296	LLN
24.539	21.4969	LLN
92.3168	89.3772	LLN
72.9129	75.8966	LLN
88.0459	88.2192	LLN
84.3055	86.7247	LLN
29.6158	24.9168	LLN
26.9764	29.8474	LLN
81.8138	78.5352	LLN
92.9042	93.5996	LLN
88.8307	87.7674	LLN
10.7543	9.18253	LLN
15.8995	14.5224	LLN
26.7659	24.851	LLN
55.9866	54.244	LLN
68.7869	71.1704	LLN
19.7724	22.1038	LLN
82.4988	84.0031	LLN
55.4367	50.3715	LLN
68.3072	72.1755	LLN
82.8763	86.3252	LLN
86.2393	84.0628	LLN
91.396	90.6509	LLN
65.7773	68.6367	LLN
30.9576	27.987	LLN
73.3104	77.7367	LLN
87.6828	87.424	LLN
34.3502	38.2583	LLN
20.4165	17.0201	LLN
56.1725	59.9864	LLN
82.0924	85.2619	LLN
39.327	43.8422	LLN
43.2128	45.8125	LLN
91.2341	90.8331	LLN
90.2027	90.2709	LLN
90.6685	88.9659	LLN
23.3739	28.9876	LLN
90.8083	90.1899	LLN
32.1897	27.4516	LLN
46.6341	39.4587	LLN
11.9401	13.0001	LLN
84.7842	80.9904	LLN
64.464	59.5629	LLN
62.528	65.256	LLN
91.5058	89.9183	LLN
80.6568	83.3584	LLN
10.5166	13.3096	LLN
28.3662	30.5786	LLN
92.0352	90.4873	LLN
65.3339	59.3197	LLN
25.83	30.6333	LLN
36.682	31.9578	LLN
35.5936	31.4358	LLN
21.3112	18.374	LLN
85.4278	86.5739	LLN
76.4943	71.8592	LLN
25.3839	19.9985	LLN
92.2574	93.2081	LLN
29.07	33.6658	LLN
11.4141	10.1724	LLN
45.35	39.4604	LLN
59.6527	63.2956	LLN
88.0684	87.1733	LLN
13.2631	11.5277	LLN
34.6771	38.5267	LLN
82.6604	79.0747	LLN
7.54164	7.37608	LLN
44.4777	47.6581	LLN
47.4587	41.3023	LLN
11.2714	13.0736	LLN
41.8651	46.377	LLN
61.0768	55.1141	LLN
10.6695	9.67728	LLN
90.8494	88.6461	LLN
69.674	72.1009	LLN
81.0832	82.0852	LLN
88.6482	87.5656	LLN
51.8011	44.4423	LLN
47.0173	50.3587	LLN
89.4273	90.5102	LLN
70.4347	65.9861	LLN
10.6922	12.0208	LLN
11.2167	9.33533	LLN
9.22227	9.96333	LLN
69.8803	72.6779	LLN
85.7343	86.627	LLN
75.7098	79.6722	LLN
89.9389	89.9941	LLN
46.7939	41.5351	LLN
45.306	48.1868	LLN
70.1895	66.6195	LLN
9.32921	10.2535	LLN
71.8769	76.2258	LLN
10.3039	12.1295	LLN
38.1595	41.9349	LLN
31.5521	27.751	LLN
34.8198	30.2364	LLN
60.9652	64.4448	LLN
19.5242	21.883	LLN
85.7191	84.8834	LLN
7.70153	9.98428	LLN
26.4374	28.5169	LLN
86.0405	82.5249	LLN
10.9112	8.22268	LLN
81.3841	83.3291	LLN
14.2817	12.6427	LLN
58.5719	52.7819	LLN
31.1789	36.0404	LLN
33.1662	29.246	LLN
74.8388	77.1959	LLN
41.765	45.6743	LLN
87.086	87.1659	LLN
84.6417	78.8558	LLN
89.5093	86.149	LLN
11.5345	10.4631	LLN
23.2312	18.9535	LLN
19.2595	23.0719	LLN
10.2971	11.4619	LLN
10.1023	8.50822	LLN
49.714	43.6262	LLN
38.7413	42.3577	LLN
89.8032	88.2855	LLN
70.5359	66.3363	LLN
51.197	54.6474	LLN
69.2325	72.046	LLN
11.4694	9.65956	LLN
53.0595	57.6221	LLN
73.4066	70.2099	LLN
79.2343	82.3206	LLN
14.209	17.6641	LLN
9.8637	10.6187	LLN
58.1852	56.4947	LLN
85.1006	83.7873	LLN
74.8205	77.651	HLN
26.2877	28.4634	HLN
12.1226	10.1787	HLN
11.7456	8.80646	HLN
46.1909	40.0864	HLN
65.1896	60.0728	HLN
55.8099	53.2428	HLN
56.8757	60.5326	HLN
81.6057	76.8278	HLN
18.0809	15.2348	HLN
14.8958	13.4077	HLN
26.3124	29.0795	HLN
23.8833	28.0261	HLN
30.5434	35.5533	HLN
8.91005	9.60199	HLN
27.861	32.9963	HLN
86.9302	89.1821	HLN
44.2615	41.7837	HLN
10.9989	8.64053	HLN
8.33147	8.22494	HLN
72.165	73.0543	HLN
91.4535	91.8655	HLN
67.0205	61.8069	HLN
26.6314	27.9614	HLN
8.55357	9.53745	HLN
91.0019	89.619	HLN
10.448	9.75077	HLN
91.2176	89.6339	HLN
77.3041	80.1804	HLN
11.2245	12.3157	HLN
55.8097	52.3269	HLN
25.0184	28.3474	HLN
76.5976	78.4445	HLN
61.8244	56.9535	HLN
69.1321	65.1784	HLN
8.37882	8.97487	HLN
89.8764	88.1137	HLN
24.0085	28.0635	HLN
89.223	87.2501	HLN
17.9584	19.0887	HLN
75.9795	78.4707	HLN
91.3096	89.2312	HLN
70.6698	67.1155	HLN
68.989	65.2711	HLN
40.8862	39.0343	HLN
27.1545	22.7112	HLN
11.1365	8.8505	HLN
44.959	47.9918	HLN
8.64375	8.14197	HLN
91.6379	91.9054	HLN
23.4109	19.4716	HLN
89.5528	88.76	HLN
9.65441	8.97806	HLN
9.97136	10.9533	HLN
8.4844	8.98468	HLN
88.6475	86.5527	HLN
81.9966	79.8923	HLN
9.92254	11.7206	HLN
75.5842	77.939	HLN
17.125	14.683	HLN
77.2614	80.5555	HLN
33.3725	36.8203	HLN
89.1952	87.4362	HLN
35.299	37.7728	HLN
45.4998	49.3766	HLN
36.4593	36.8369	HLN
90.7082	89.5153	HLN
23.9285	22.5626	HLN
83.6822	85.7855	HLN
84.2016	85.6713	HLN
49.7699	46.8397	HLN
9.0205	9.27772	HLN
15.3728	13.3121	HLN
87.4731	88.7695	HLN
12.9032	11.3395	HLN
23.2877	19.6638	HLN
87.8077	85.0737	HLN
81.1067	77.2314	HLN
29.3993	31.2568	HLN
8.72696	10.522	HLN
90.3175	90.6406	HLN
11.2149	10.9586	HLN
26.9787	22.4884	HLN
54.5914	49.7485	HLN
90.0394	89.4683	HLN
84.9964	82.0236	HLN
82.904	85.226	HLN
42.3969	45.9367	HLN
46.1461	50.4772	HLN
19.4119	21.9111	HLN
19.1202	16.1664	HLN
86.6602	85.1737	HLN
89.6066	91.4809	HLN
90.2155	89.8124	HLN
85.7264	82.6845	HLN
12.9921	11.13	HLN
28.3663	25.5094	HLN
33.444	28.2611	HLN
53.9688	49.0299	HLN
9.90562	11.952	HLN
12.0903	10.7936	HLN
47.1007	52.1108	HLN
31.3814	29.7073	HLN
63.4745	66.7217	HLN
70.1025	70.3025	HLN
67.0249	61.3029	HLN
69.1794	62.552	HLN
76.0192	70.6393	HLN
22.8921	25.7086	HLN
9.30659	12.6859	HLN
85.7381	84.5204	HLN
22.0688	23.8094	HLN
17.9027	15.705	HLN
22.3177	23.8719	HLN
61.7319	64.9087	HLN
68.0944	66.5111	HLN
27.1498	31.6592	HLN
7.64498	8.13407	HLN
34.7234	31.2301	HLN
15.7333	18.1032	HLN
86.5208	87.0451	HLN
71.2425	75.636	HLN
9.03153	9.86705	HLN
10.3917	9.17832	HLN
17.4269	16.3304	HLN
13.46	17.2678	HLN
86.8003	88.1874	HLN
22.0068	25.2415	HLN
91.5418	91.418	HLN
85.0139	83.9249	HLN
64.0472	59.4744	HLN
10.906	9.26259	HLN
89.5434	87.9158	HLN
31.8495	29.0745	HLN
15.1458	18.5635	HLN
25.7481	29.2315	HLN
57.8081	62.7436	HLN
19.8156	22.2951	HLN
20.1968	17.3912	HLN
12.2313	13.6646	HLN
33.5202	31.103	HLN
53.793	50.5354	HLN
8.66862	9.24002	HLN
8.61529	8.38742	HLN
24.6125	20.3081	HLN
34.521	37.5047	HLN
10.3453	10.8268	HLN
48.0488	51.5647	HLN
17.6105	14.6893	HLN
40.9146	36.7764	HLN
79.922	75.0458	HLN
90.2264	88.4534	HLN
90.5384	88.2253	HLN
9.8212	8.88131	HLN
45.5913	48.0206	HLN
10.9283	11.2898	HLN
52.0379	47.1165	HLN
76.0751	78.3876	HLN
90.1547	87.5719	HLN
8.32449	8.71764	HLN
47.922	49.5304	HLN
20.03	16.0433	HLN
83.1958	85.9283	HLN
10.2213	9.67005	HLN
87.5321	88.5773	HLN
9.53683	9.89801	HLN
56.0074	54.1107	HLN
54.3252	48.9111	HLN
30.618	27.0929	HLN
46.3702	49.9323	HLN
53.958	50.0883	HLN
10.4444	12.0575	HLN
13.4605	11.8469	HLN
42.8993	38.9573	HLN
89.6515	87.257	HLN
80.4426	84.1805	HLN
85.5071	83.499	HLN
58.8798	61.8521	HLN
56.9334	50.1696	HLN
55.7568	51.2294	HLN
36.8621	31.8479	HLN
70.8034	75.3665	HLN
17.3297	15.8051	HLN
15.274	16.0892	HLN
14.8875	18.5438	HLN
24.3929	27.6027	HLN
12.372	15.6144	HLN
79.7791	82.6715	HLN
10.9272	11.2479	HLN
75.7178	71.2571	HLN
70.4731	75.7304	HLN
76.6755	79.9129	HLN
76.903	79.5427	HLN
18.8354	16.529	HLN
81.5539	84.3295	HLN
29.9322	33.6407	HLN
89.207	89.2679	HLN
14.8166	15.5368	HLN
46.8051	50.6366	HLN
83.9247	82.582	HLN
14.6707	12.503	LLN
37.2266	32.9809	LLN
54.8478	50.0918	LLN
8.54424	9.42023	LLN
19.6698	18.8822	LLN
11.8619	9.59077	LLN
20.8901	17.8017	LLN
69.8947	66.7453	LLN
92.2455	90.1038	LLN
74.936	78.5686	LLN
92.4166	89.7284	LLN
80.8192	78.5689	LLN
68.346	65.3664	LLN
58.6011	62.0819	LLN
17.3797	20.1255	LLN
77.8027	73.4261	LLN
11.7709	14.9737	LLN
33.6407	37.2346	LLN
9.39188	11.3017	LLN
9.9981	9.813	LLN
72.4196	74.4039	LLN
14.2645	14.4931	LLN
41.4089	34.7076	LLN
72.8623	68.7573	LLN
74.9168	71.1001	LLN
29.7044	33.3639	LLN
90.354	90.2038	LLN
80.7075	77.7939	LLN
29.6838	25.2167	LLN
71.077	65.468	LLN
8.53623	8.1727	LLN
62.467	65.3025	LLN
10.6323	9.99998	LLN
42.1565	45.6231	LLN
8.94372	8.32935	LLN
58.5306	53.9092	LLN
8.99594	9.74302	LLN
30.1476	25.5705	LLN
66.0524	71.2055	LLN
16.802	18.6874	LLN
64.5565	62.635	LLN
87.677	88.526	LLN
14.0862	16.0333	LLN
89.3743	89.9389	LLN
82.8722	80.4324	LLN
85.7306	87.0108	LLN
89.4663	89.4726	LLN
40.6889	37.5334	LLN
77.6146	80.5656	LLN
18.4479	16.6361	LLN
61.9544	66.2018	LLN
30.9806	28.0151	LLN
8.74696	10.1186	LLN
73.586	77.5947	LLN
21.9365	19.3075	LLN
88.0957	90.5651	LLN
91.9536	89.8309	LLN
90.5432	92.2153	LLN
79.0847	81.2498	LLN
38.3918	43.3763	LLN
31.3685	26.6983	LLN
13.2214	15.3018	LLN
11.6098	13.438	LLN
80.1867	77.3744	LLN
8.88136	8.00217	LLN
57.4383	62.6965	LLN
9.47244	9.5438	LLN
89.1622	90.8083	LLN
36.2647	41.1469	LLN
88.3014	89.9645	LLN
62.2683	65.4302	LLN
77.102	81.5224	LLN
50.7113	54.5862	LLN
68.8363	65.1759	LLN
64.4288	68.2616	LLN
29.1501	32.8797	LLN
11.6621	9.79271	LLN
47.58	42.4061	LLN
49.8824	53.5195	LLN
85.3713	83.5485	LLN
89.2498	86.6468	LLN
92.5249	92.3694	LLN
21.3722	19.8747	LLN
16.61	19.3813	LLN
91.8462	92.2796	LLN
15.0515	18.3467	LLN
9.45778	9.17526	LLN
78.776	81.4044	LLN
20.0289	18.7941	LLN
57.1193	60.4749	LLN
89.4857	86.5763	LLN
73.4365	67.5591	LLN
63.99	60.0827	LLN
84.2865	87.9184	LLN
44.6826	48.3209	LLN
55.4031	50.5334	LLN
81.7569	84.2001	LLN
23.5775	26.0334	LLN
17.7486	20.3501	LLN
33.6378	36.8264	LLN
20.128	24.7455	LLN
43.5537	48.1673	LLN
16.2973	14.9703	LLN
83.6791	86.7984	LLN
8.19171	7.99281	LLN
53.1345	58.7562	LLN
79.0917	82.0484	LLN
89.2134	88.6636	LLN
49.1533	43.2381	LLN
20.0856	17.5277	LLN
42.4859	46.2085	LLN
25.3394	22.3953	LLN
9.54204	10.5913	LLN
91.3571	90.1121	LLN
16.2321	14.1879	LLN
89.4897	88.1302	LLN
76.0726	73.2459	LLN
26.7352	30.525	LLN
17.1463	12.1827	LLN
32.1193	27.8488	LLN
15.7638	16.887	LLN
90.3018	89.8346	LLN
11.7024	14.5961	LLN
60.1253	55.2626	LLN
28.9242	32.5631	LLN
87.8645	85.3877	LLN
18.2445	20.129	LLN
50.1342	45.1328	LLN
88.5382	88.2462	LLN
45.8112	48.7179	LLN
22.2214	25.8615	LLN
74.0865	70.0277	LLN
50.0707	52.5757	LLN
78.7103	80.6327	LLN
16.8206	13.8886	LLN
88.791	86.5567	LLN
8.99376	11.51	LLN
8.74513	8.03288	LLN
56.2606	53.1248	LLN
78.3949	79.4855	LLN
57.7055	52.6994	LLN
32.9784	27.8555	LLN
37.9099	32.8446	LLN
57.5543	60.8462	LLN
72.3031	69.9571	LLN
13.0269	11.4827	LLN
30.2876	25.507	LLN
19.9403	18.9193	LLN
45.6689	41.6976	LLN
85.4245	82.7249	LLN
45.772	43.1174	LLN
88.4494	89.4624	LLN
63.6147	59.864	LLN
86.5013	82.5987	LLN
19.4139	17.9833	LLN
88.5493	89.7866	LLN
88.73	90.2795	LLN
63.2983	63.8052	LLN
92.1843	92.1673	LLN
22.8677	24.7901	LLN
91.8799	91.1094	LLN
49.8024	44.355	LLN
13.499	15.3948	LLN
90.5267	89.0901	LLN
10.7016	11.879	LLN
38.4889	38.8272	LLN
53.0414	56.9886	LLN
19.4007	22.6108	LLN
33.5478	36.6535	LLN
86.8848	83.8193	LLN
92.1493	92.4028	LLN
10.5696	9.49212	LLN
23.4622	24.9612	LLN
8.92269	10.5571	LLN
82.2635	78.2188	LLN
60.1985	56.1993	LLN
9.97389	10.0504	LLN
49.8405	53.2267	LLN
84.5737	86.064	LLN
87.9675	89.2951	LLN
45.4495	48.8519	LLN
88.9723	87.3859	LLN
9.4624	12.0134	LLN
88.4203	89.1102	LLN
56.5437	61.5214	LLN
51.4538	48.6492	LLN
70.9145	74.1053	LLN
11.8036	10.5899	LLN
65.5126	69.0361	LLN
70.3235	72.5775	LLN
27.0805	25.5141	LLN
9.68891	9.83517	LLN
11.1155	11.9646	LLN
77.3802	80.2617	LLN
87.9587	90.2592	LLN
84.2725	80.8823	LLN
15.3164	13.256	LLN
9.76918	11.1134	LLN
73.2359	68.5578	LLN
14.5092	15.928	LLN
42.9301	40.2025	HLN
45.2162	47.0033	HLN
79.4046	83.989	HLN
25.9679	23.7974	HLN
68.2442	63.578	HLN
20.7969	18.3394	HLN
52.9074	47.6792	HLN
84.7624	87.3152	HLN
84.8886	85.7254	HLN
75.6398	78.3306	HLN
90.7988	89.7972	HLN
78.7224	81.1203	HLN
15.4004	17.1616	HLN
9.1986	9.05874	HLN
26.0366	24.2477	HLN
28.1924	32.6311	HLN
64.9342	68.3766	HLN
14.3972	17.2691	HLN
72.4742	67.4248	HLN
91.0197	90.4392	HLN
18.129	20.1715	HLN
63.7394	68.2926	HLN
22.2468	26.008	HLN
20.0828	18.1806	HLN
40.784	45.2746	HLN
36.7654	41.0246	HLN
51.0195	46.7267	HLN
22.6995	22.5091	HLN
33.9665	37.5821	HLN
87.0015	86.8915	HLN
63.2507	57.7898	HLN
28.9998	30.9936	HLN
40.8676	37.6203	HLN
11.6765	9.5713	HLN
23.1925	25.269	HLN
9.54771	9.24891	HLN
8.89534	9.95288	HLN
9.82024	9.2882	HLN
14.7516	16.894	HLN
72.4169	74.345	HLN
71.0011	75.5947	HLN
32.3747	36.8527	HLN
15.5431	19.3811	HLN
89.7292	90.017	HLN
60.2318	56.5321	HLN
57.4194	60.623	HLN
88.4539	87.995	HLN
68.8273	64.0121	HLN
53.8034	51.5514	HLN
23.7845	28.3177	HLN
41.7985	36.185	HLN
38.3519	34.4462	HLN
9.08536	9.11213	HLN
92.6922	92.3755	HLN
13.049	15.4667	HLN
89.4297	87.6693	HLN
89.2539	87.3027	HLN
73.9909	78.6995	HLN
61.0621	64.7324	HLN
31.1644	27.6096	HLN
70.2671	66.0015	HLN
80.6317	80.9799	HLN
46.2588	47.9547	HLN
69.1204	71.6408	HLN
73.7227	69.7681	HLN
13.7656	12.1137	HLN
40.8024	36.1432	HLN
89.8772	87.7514	HLN
28.6582	24.4875	HLN
16.192	15.5148	HLN
53.0363	55.3698	HLN
91.9995	89.4487	HLN
9.95405	10.7878	HLN
83.3185	85.6434	HLN
19.5513	16.3582	HLN
27.0527	31.1937	HLN
75.9512	71.0999	HLN
17.1483	20.0635	HLN
76.1667	79.5936	HLN
92.4456	92.1881	HLN
88.9863	89.6473	HLN
77.384	72.9061	HLN
85.4026	84.1466	HLN
9.51991	12.2281	HLN
81.2721	76.0803	HLN
8.84587	10.3304	HLN
8.41519	8.98437	HLN
28.0566	32.3531	HLN
9.35948	10.7462	HLN
84.84	83.5825	HLN
10.4626	13.1623	HLN
49.088	55.0778	HLN
10.1431	9.47294	HLN
9.26381	10.7162	HLN
16.6455	14.6437	HLN
19.4207	18.031	HLN
11.2143	13.2136	HLN
21.0001	24.4221	HLN
45.4815	51.0362	HLN
89.8956	90.2563	HLN
31.7681	34.613	HLN
90.6036	89.7634	HLN
81.7224	83.5698	HLN
64.7761	68.6115	HLN
90.0695	89.6278	HLN
92.0878	90.0397	HLN
50.6011	55.4143	HLN
8.10959	9.27124	HLN
9.07081	9.95624	HLN
8.07827	8.49839	HLN
12.1037	12.0189	HLN
19.9307	23.2821	HLN
68.581	63.4235	HLN
90.2606	89.8775	HLN
59.5649	64.3417	HLN
90.536	91.5436	HLN
69.5233	66.2666	HLN
22.114	18.4973	HLN
59.9791	56.2823	HLN
63.4678	60.1346	HLN
52.5926	57.3437	HLN
65.3426	68.8421	HLN
67.3569	71.0987	HLN
12.9097	15.1767	HLN
30.304	34.2109	HLN
44.8022	48.9376	HLN
13.7709	17.3435	HLN
16.4845	14.7004	HLN
10.3124	10.2794	HLN
41.2745	36.0845	HLN
68.691	66.142	HLN
24.4789	20.2594	HLN
9.32154	8.97065	HLN
56.587	60.7498	HLN
50.2642	54.0462	HLN
11.5653	9.66134	HLN
12.9932	11.6885	HLN
79.4358	80.6375	HLN
81.51	76.5346	HLN
9.46479	9.88139	HLN
70.3481	67.5621	HLN
90.2839	90.5013	HLN
88.8418	91.0165	HLN
88.0552	89.6029	HLN
85.0005	85.5753	HLN
57.091	60.6506	HLN
9.69838	10.768	HLN
9.81411	9.4472	HLN
57.3044	53.6998	HLN
40.8836	38.4671	HLN
11.0746	12.4869	HLN
26.2736	23.1372	HLN
30.9235	27.2178	HLN
28.4803	25.6105	HLN
89.7384	87.9841	HLN
91.5859	92.5049	HLN
8.82438	9.28258	HLN
91.9926	92.8734	HLN
57.9772	60.6228	HLN
56.4499	61.3783	HLN
67.1471	68.0742	HLN
92.6825	90.9046	HLN
86.7246	84.4606	HLN
64.1699	60.7163	HLN
54.1671	51.1911	HLN
37.5768	34.839	HLN
73.1186	75.3161	HLN
11.251	10.498	HLN
32.5372	29.9267	HLN
13.8427	13.0966	HLN
36.8507	40.4158	HLN
72.5369	74.5084	HLN
93.5906	92.6217	HLN
36.4793	31.2374	HLN
14.024	14.7562	HLN
85.4581	85.4403	HLN
35.9111	33.4166	HLN
88.304	89.8939	HLN
64.4434	60.3574	HLN
19.4917	21.239	HLN
12.7626	15.4855	HLN
41.491	35.8136	HLN
42.1143	36.33	HLN
9.18218	9.04095	HLN
43.0807	41.4769	HLN
63.9444	65.8384	HLN
18.1277	21.2944	HLN
41.5818	44.317	HLN
91.0765	90.4648	HLN
75.0177	69.6852	HLN
16.7246	14.1377	HLN
29.3993	25.8023	HLN
70.6262	74.277	HLN
63.7533	66.775	HLN
10.3896	11.9721	HLN
9.98974	11.0699	HLN
90.1943	90.8695	HLN
67.4342	62.7194	HLN
70.974	66.2451	HLN
[truncated: 2,001 more rows]

## Sheet: allan_deviation
tau_s	adev_lln_mrad	adev_lln_err_neg_mrad	adev_lln_err_pos_mrad	adev_hln_mrad	adev_hln_err_neg_mrad	adev_hln_err_pos_mrad	mc_tau_s	mc_95ci_lower_mrad	mc_95ci_upper_mrad	mc_68ci_lower_mrad	mc_68ci_upper_mrad	sql_scaling_mrad
902.044	3.48414	0.219531	0.184619	3.405	0.215773	0.181293	900.99	3.03767	3.92757	3.26587	3.70504	3.66336
1804.09	2.261	0.17511	0.142079	2.62059	0.204152	0.165458	1801.98	2.11666	2.79104	2.29147	2.63142	2.59039
3608.18	1.68865	0.181729	0.13734	1.84116	0.199367	0.150442	3603.96	1.42997	2.04597	1.58591	1.8975	1.83168
6314.31	1.46913	0.213867	0.148775	1.3795	0.202376	0.140449	7207.92	0.946517	1.53878	1.07675	1.37642	1.29519
12628.6	1.00428	0.22525	0.134452	0.988835	0.223605	0.133028	14415.8	0.589961	1.18614	0.705538	1.008	0.91584
26159.3	0.685597	0.274291	0.124107	0.743521	0.299951	0.135092	28831.7	0.340362	0.945415	0.439745	0.749057	0.647597
52318.6	0.631581	0.539021	0.149306	0.541321	0.466323	0.128283	57663.4	0.16576	0.802178	0.242721	0.57082	0.45792
