# Supplementary material for: A prototype differential atom interferometer for fundamental physics
Source: Nature. 2026 Jun 17;654(8119):622–8. doi: 10.1038/s41586-026-10617-1 (PMC13275304; doi:10.1038/s41586-026-10617-1)
Supplement: Supplementary file 3 — Source Data Fig. 5a, 5b [file 41586_2026_10617_MOESM3_ESM.zip]

Archive with 2 entries (2 files):
- 2025-04-09100B-f5/Figure_5a_data.xlsx
- 2025-04-09100B-f5/Figure_5b_data.xlsx
