# Supplementary material for: A prototype differential atom interferometer for fundamental physics
Source: Nature. 2026 Jun 17;654(8119):622–8. doi: 10.1038/s41586-026-10617-1 (PMC13275304; doi:10.1038/s41586-026-10617-1)
Supplement: Supplementary file 3 — Source Data Fig. 5a, 5b [file 41586_2026_10617_MOESM3_ESM.zip › 2025-04-09100B-f5/Figure_5a_data.xlsx]

## Sheet: 0.1mHz
f_hz	fitted_signal_normalized	true_signal_normalized	note
7e-05	0.0606523	0.0599455	FWHM = 9.0 μHz
7.00434e-05	0.0614212	0.0758252
7.00868e-05	0.0621861	0.0917939
7.01302e-05	0.0629466	0.105559
7.01737e-05	0.0637021	0.114684
7.02172e-05	0.0644522	0.117336
7.02607e-05	0.0651965	0.112884
7.03043e-05	0.0659344	0.112482
7.03479e-05	0.0666655	0.111631
7.03915e-05	0.0673893	0.110716
7.04351e-05	0.0681054	0.10974
7.04788e-05	0.0688133	0.108704
7.05225e-05	0.0695126	0.107609
7.05662e-05	0.0702027	0.106458
7.06099e-05	0.0708832	0.105253
7.06537e-05	0.0715536	0.103994
7.06975e-05	0.0722136	0.102685
7.07413e-05	0.0728626	0.102012
7.07851e-05	0.0735002	0.101327
7.0829e-05	0.0741259	0.0999216
7.08729e-05	0.0747394	0.0984714
7.09169e-05	0.0753401	0.0969785
7.09608e-05	0.0759277	0.095445
7.10048e-05	0.0765018	0.0938729
7.10488e-05	0.0770618	0.0922646
7.10928e-05	0.0776075	0.0906221
7.11369e-05	0.0781383	0.0889477
7.1181e-05	0.078654	0.0872437
7.12251e-05	0.0791541	0.0863812
7.12693e-05	0.0796382	0.0855122
7.13135e-05	0.0801059	0.0837554
7.13577e-05	0.080557	0.0819757
7.14019e-05	0.0809909	0.0801752
7.14461e-05	0.0814075	0.0783562
7.14904e-05	0.0818063	0.0765209
7.15347e-05	0.082187	0.0746714
7.15791e-05	0.0825493	0.0728101
7.16235e-05	0.0828929	0.070939
7.16679e-05	0.0832175	0.0690603
7.17123e-05	0.0835227	0.0681188
7.17567e-05	0.0838084	0.0681188
7.18012e-05	0.0840742	0.0671762
7.18457e-05	0.0843199	0.0652888
7.18902e-05	0.0845452	0.0634003
7.19348e-05	0.0847499	0.0615126
7.19794e-05	0.0849338	0.059628
7.2024e-05	0.0850967	0.0577483
7.20687e-05	0.0852383	0.0558757
7.21133e-05	0.0853586	0.0540122
7.2158e-05	0.0854572	0.0521597
7.22028e-05	0.0855341	0.0503202
7.22475e-05	0.0855891	0.0494059
7.22923e-05	0.0856221	0.0484957
7.23371e-05	0.085633	0.046688
7.23819e-05	0.0856215	0.044899
7.24268e-05	0.0855878	0.0431306
7.24717e-05	0.0855316	0.0413847
7.25166e-05	0.0854529	0.0396631
7.25616e-05	0.0853516	0.0379675
7.26065e-05	0.0852278	0.0362998
7.26516e-05	0.0850813	0.0346617
7.26966e-05	0.0849123	0.0330549
7.27416e-05	0.0847206	0.0322638
7.27867e-05	0.0845062	0.0314812
7.28319e-05	0.0842694	0.0299422
7.2877e-05	0.0840099	0.0284396
7.29222e-05	0.083728	0.0269751
7.29674e-05	0.0834238	0.0255502
7.30126e-05	0.0830972	0.0241666
7.30579e-05	0.0827484	0.0228259
7.31031e-05	0.0823775	0.0215296
7.31485e-05	0.0819846	0.0202792
7.31938e-05	0.0815699	0.0190763
7.32392e-05	0.0811336	0.0184932
7.32846e-05	0.0806758	0.0179224
7.333e-05	0.0801967	0.0168189
7.33754e-05	0.0796965	0.0157673
7.34209e-05	0.0791754	0.014769
7.34664e-05	0.0786337	0.0138254
7.3512e-05	0.0780716	0.0129378
7.35575e-05	0.0774894	0.0121076
7.36031e-05	0.0768872	0.011336
7.36488e-05	0.0762655	0.0106244
7.36944e-05	0.0756245	0.00997404
7.37401e-05	0.0749646	0.00967217
7.37858e-05	0.074286	0.00938603
7.38315e-05	0.0735891	0.00886157
7.38773e-05	0.0728742	0.00840178
7.39231e-05	0.0721418	0.00800774
7.39689e-05	0.0713922	0.00768048
7.40148e-05	0.0706258	0.00742099
7.40606e-05	0.069843	0.0072302
7.41065e-05	0.0690442	0.007109
7.41525e-05	0.0682299	0.0070582
7.41984e-05	0.0674005	0.00707856
7.42444e-05	0.0665565	0.00711565
7.42905e-05	0.0656983	0.00717079
7.43365e-05	0.0648265	0.00733552
7.43826e-05	0.0639415	0.0075733
7.44287e-05	0.0630438	0.00788461
7.44748e-05	0.062134	0.00826987
7.4521e-05	0.0612126	0.00872939
7.45672e-05	0.0602802	0.00926342
7.46134e-05	0.0593373	0.0098721
7.46596e-05	0.0583844	0.0105555
7.47059e-05	0.0574222	0.0113135
7.47522e-05	0.0564513	0.0117205
7.47986e-05	0.0554722	0.0121461
7.48449e-05	0.0544857	0.0130529
7.48913e-05	0.0534922	0.0140336
7.49377e-05	0.0524925	0.0150877
7.49842e-05	0.0514872	0.0162146
7.50307e-05	0.0504769	0.0174137
7.50772e-05	0.0494624	0.0186842
7.51237e-05	0.0484444	0.0200249
7.51703e-05	0.0474234	0.021435
7.52169e-05	0.0464003	0.0229131
7.52635e-05	0.0453757	0.0236773
7.53102e-05	0.0443503	0.024458
7.53568e-05	0.043325	0.0260682
7.54035e-05	0.0423004	0.027742
7.54503e-05	0.0412773	0.0294779
7.54971e-05	0.0402564	0.0312738
7.55439e-05	0.0392386	0.0331279
7.55907e-05	0.0382246	0.035038
7.56375e-05	0.0372151	0.0370018
7.56844e-05	0.0362111	0.039017
7.57313e-05	0.0352133	0.0410811
7.57783e-05	0.0342225	0.0421307
7.58252e-05	0.0332395	0.0431915
7.58722e-05	0.0322652	0.0453454
7.59193e-05	0.0313004	0.0475399
7.59663e-05	0.0303459	0.0497722
7.60134e-05	0.0294027	0.0520391
7.60605e-05	0.0284715	0.0543375
7.61077e-05	0.0275533	0.0566641
7.61549e-05	0.0266488	0.0590156
7.62021e-05	0.025759	0.0613886
7.62493e-05	0.0248848	0.0637794
7.62966e-05	0.024027	0.0649805
7.63439e-05	0.0231866	0.0661847
7.63912e-05	0.0223644	0.0686007
7.64385e-05	0.0215613	0.0710238
7.64859e-05	0.0207783	0.0734503
7.65333e-05	0.0200162	0.0758764
7.65808e-05	0.019276	0.0782984
7.66282e-05	0.0185585	0.0807125
7.66757e-05	0.0178648	0.0831149
7.67232e-05	0.0171957	0.0855019
7.67708e-05	0.0165521	0.0878697
7.68184e-05	0.0159349	0.0890452
7.6866e-05	0.0153452	0.0890452
7.69137e-05	0.0147837	0.0902146
7.69613e-05	0.0142515	0.0925328
7.7009e-05	0.0137495	0.0948207
7.70568e-05	0.0132785	0.0970748
7.71045e-05	0.0128394	0.0992914
7.71523e-05	0.0124333	0.101467
7.72001e-05	0.012061	0.103599
7.7248e-05	0.0117234	0.105683
7.72959e-05	0.0114215	0.107716
7.73438e-05	0.0111561	0.109695
7.73917e-05	0.0109281	0.110663
7.74397e-05	0.0107384	0.111617
7.74877e-05	0.0105879	0.11348
7.75357e-05	0.0104774	0.11528
7.75838e-05	0.0104079	0.117015
7.76319e-05	0.0103802	0.118682
7.768e-05	0.0103951	0.120279
7.77282e-05	0.0104535	0.121804
7.77763e-05	0.0105561	0.123255
7.78245e-05	0.0107039	0.124629
7.78728e-05	0.0108976	0.125925
7.79211e-05	0.0111379	0.126544
7.79694e-05	0.0114257	0.127142
7.80177e-05	0.0117617	0.128277
7.8066e-05	0.0121467	0.12933
7.81144e-05	0.0125813	0.1303
7.81629e-05	0.0130663	0.131184
7.82113e-05	0.0136024	0.131984
7.82598e-05	0.0141902	0.132696
7.83083e-05	0.0148303	0.133323
7.83568e-05	0.0155235	0.133862
7.84054e-05	0.0162702	0.134314
7.8454e-05	0.0170711	0.134507
7.85026e-05	0.0179267	0.134678
7.85513e-05	0.0188375	0.134955
7.86e-05	0.0198041	0.135145
7.86487e-05	0.0208269	0.135249
7.86975e-05	0.0219063	0.135266
7.87462e-05	0.0230428	0.135197
7.8795e-05	0.0242367	0.135044
7.88439e-05	0.0254884	0.134808
7.88928e-05	0.0267983	0.134489
7.89417e-05	0.0281665	0.134088
7.89906e-05	0.0295935	0.133857
7.90396e-05	0.0310792	0.133607
7.90885e-05	0.0326241	0.133048
7.91376e-05	0.0342281	0.132412
7.91866e-05	0.0358915	0.131701
7.92357e-05	0.0376142	0.130917
7.92848e-05	0.0393964	0.130061
7.9334e-05	0.041238	0.129137
7.93831e-05	0.0431389	0.128145
7.94323e-05	0.0450991	0.127089
7.94816e-05	0.0471184	0.125971
7.95308e-05	0.0491967	0.12539
7.95801e-05	0.0513338	0.124794
7.96295e-05	0.0535293	0.123559
7.96788e-05	0.0557831	0.122271
7.97282e-05	0.0580947	0.120932
7.97776e-05	0.0604637	0.119545
7.98271e-05	0.0628898	0.118113
7.98766e-05	0.0653723	0.116639
7.99261e-05	0.0679109	0.115127
7.99756e-05	0.070505	0.11358
8.00252e-05	0.0731538	0.112001
8.00748e-05	0.0758568	0.111202
8.01244e-05	0.0786132	0.110395
8.01741e-05	0.0814223	0.108765
8.02238e-05	0.0842832	0.107114
8.02735e-05	0.0871952	0.105446
8.03233e-05	0.0901573	0.103766
8.03731e-05	0.0931686	0.102077
8.04229e-05	0.096228	0.100384
8.04727e-05	0.0993347	0.0986908
8.05226e-05	0.102487	0.0970014
8.05725e-05	0.105685	0.0953202
8.06225e-05	0.108927	0.0944841
8.06724e-05	0.112211	0.0936518
8.07225e-05	0.115536	0.0920004
8.07725e-05	0.118902	0.0903706
8.08226e-05	0.122306	0.0887669
8.08727e-05	0.125748	0.087194
8.09228e-05	0.129225	0.0856565
8.09729e-05	0.132738	0.0841591
8.10231e-05	0.136283	0.0827064
8.10734e-05	0.139859	0.0813032
8.11236e-05	0.143466	0.0799543
8.11739e-05	0.147101	0.0793016
8.12242e-05	0.150763	0.0786644
8.12746e-05	0.15445	0.0774383
8.13249e-05	0.15816	0.0762807
8.13753e-05	0.161893	0.0751965
8.14258e-05	0.165645	0.0741903
8.14763e-05	0.169415	0.0732669
8.15268e-05	0.173202	0.0724309
8.15773e-05	0.177004	0.071687
8.16279e-05	0.180818	0.0710398
8.16785e-05	0.184644	0.0704937
8.17291e-05	0.188479	0.07026
8.17797e-05	0.192321	0.0700532
8.18304e-05	0.196168	0.0697227
8.18812e-05	0.200019	0.0695064
8.19319e-05	0.203872	0.0694085
8.19827e-05	0.207724	0.069433
8.20335e-05	0.211574	0.0695838
8.20844e-05	0.215419	0.0698646
8.21352e-05	0.219259	0.0702791
8.21862e-05	0.223091	0.0708307
8.22371e-05	0.226912	0.0715226
8.22881e-05	0.230722	0.0719221
8.23391e-05	0.234517	0.0719221
8.23901e-05	0.238297	0.0723579
8.24412e-05	0.242059	0.0733394
8.24923e-05	0.245802	0.0744699
8.25434e-05	0.249523	0.0757516
8.25946e-05	0.25322	0.0771869
8.26458e-05	0.256892	0.0787775
8.2697e-05	0.260537	0.0805252
8.27483e-05	0.264152	0.0824314
8.27996e-05	0.267736	0.084497
8.28509e-05	0.271288	0.086723
8.29022e-05	0.274805	0.0878963
8.29536e-05	0.278286	0.0891098
8.3005e-05	0.281728	0.0916576
8.30565e-05	0.28513	0.0943663
8.3108e-05	0.288491	0.0972353
8.31595e-05	0.291808	0.100264
8.3211e-05	0.29508	0.103451
8.32626e-05	0.298305	0.106795
8.33142e-05	0.301481	0.110294
8.33659e-05	0.304608	0.113945
8.34175e-05	0.307683	0.117747
8.34693e-05	0.310705	0.119704
8.3521e-05	0.313672	0.121697
8.35728e-05	0.316583	0.12579
8.36246e-05	0.319437	0.130024
8.36764e-05	0.322231	0.134394
8.37283e-05	0.324965	0.138896
8.37802e-05	0.327637	0.143526
8.38321e-05	0.330246	0.148278
8.38841e-05	0.33279	0.153147
8.39361e-05	0.335269	0.158127
8.39881e-05	0.337681	0.163213
8.40401e-05	0.340024	0.165793
8.40922e-05	0.342299	0.168398
8.41444e-05	0.344503	0.173675
8.41965e-05	0.346635	0.179039
8.42487e-05	0.348696	0.184481
8.43009e-05	0.350682	0.189995
8.43532e-05	0.352594	0.195572
8.44055e-05	0.354431	0.201206
8.44578e-05	0.356191	0.206888
8.45101e-05	0.357875	0.212611
8.45625e-05	0.35948	0.218365
8.46149e-05	0.361006	0.221252
8.46674e-05	0.362453	0.224144
8.47199e-05	0.36382	0.229937
8.47724e-05	0.365106	0.235738
8.48249e-05	0.36631	0.241537
8.48775e-05	0.367432	0.247325
8.49301e-05	0.368471	0.253094
8.49828e-05	0.369428	0.258836
8.50354e-05	0.3703	0.264542
8.50882e-05	0.371089	0.270203
8.51409e-05	0.371793	0.27581
8.51937e-05	0.372412	0.278591
8.52465e-05	0.372946	0.281356
8.52993e-05	0.373394	0.286831
8.53522e-05	0.373757	0.292229
8.54051e-05	0.374033	0.29754
8.5458e-05	0.374224	0.302756
8.5511e-05	0.374328	0.307871
8.5564e-05	0.374346	0.312876
8.5617e-05	0.374278	0.317764
8.56701e-05	0.374124	0.322528
8.57232e-05	0.373883	0.32716
8.57764e-05	0.373555	0.329425
8.58295e-05	0.373142	0.331655
8.58827e-05	0.372643	0.336005
8.5936e-05	0.372058	0.340204
8.59892e-05	0.371387	0.344247
8.60425e-05	0.370631	0.348127
8.60959e-05	0.36979	0.351839
8.61492e-05	0.368865	0.355378
8.62026e-05	0.367855	0.358739
8.62561e-05	0.366762	0.361916
8.63095e-05	0.365586	0.364907
8.6363e-05	0.364327	0.366331
8.64166e-05	0.362986	0.367706
8.64701e-05	0.361563	0.37031
8.65237e-05	0.36006	0.372715
8.65773e-05	0.358477	0.374918
8.6631e-05	0.356814	0.376917
8.66847e-05	0.355074	0.378707
8.67384e-05	0.353255	0.380288
8.67922e-05	0.35136	0.381656
8.6846e-05	0.34939	0.38281
8.68998e-05	0.347345	0.383748
8.69537e-05	0.345226	0.384135
8.70076e-05	0.343035	0.384469
8.70615e-05	0.340773	0.384972
8.71155e-05	0.33844	0.385256
8.71695e-05	0.336039	0.38532
8.72235e-05	0.333571	0.385164
8.72776e-05	0.331036	0.384789
8.73317e-05	0.328437	0.384194
8.73858e-05	0.325774	0.38338
8.744e-05	0.323051	0.382347
8.74942e-05	0.320267	0.381097
8.75484e-05	0.317424	0.38039
8.76027e-05	0.314526	0.37963
8.7657e-05	0.311572	0.377948
8.77113e-05	0.308565	0.376053
8.77657e-05	0.305507	0.373946
8.78201e-05	0.3024	0.37163
8.78745e-05	0.299245	0.369107
8.7929e-05	0.296045	0.366379
8.79835e-05	0.292802	0.363449
8.8038e-05	0.289518	0.360321
8.80926e-05	0.286196	0.356996
8.81472e-05	0.282836	0.355262
8.82019e-05	0.279443	0.355262
8.82565e-05	0.276017	0.35348
8.83112e-05	0.272562	0.349774
8.8366e-05	0.269081	0.345884
8.84207e-05	0.265574	0.341813
8.84756e-05	0.262046	0.337565
8.85304e-05	0.258499	0.333145
8.85853e-05	0.254935	0.328557
8.86402e-05	0.251358	0.323807
8.86951e-05	0.247769	0.318899
8.87501e-05	0.244173	0.313839
8.88051e-05	0.240571	0.311253
8.88602e-05	0.236967	0.308632
8.89152e-05	0.233364	0.303283
8.89704e-05	0.229765	0.2978
8.90255e-05	0.226172	0.292187
8.90807e-05	0.222589	0.286451
8.91359e-05	0.21902	0.280599
8.91912e-05	0.215467	0.274637
8.92464e-05	0.211933	0.268572
8.93018e-05	0.208423	0.262411
8.93571e-05	0.204939	0.256162
8.94125e-05	0.201484	0.253006
8.94679e-05	0.198062	0.249831
8.95234e-05	0.194677	0.243428
8.95789e-05	0.191332	0.236959
8.96344e-05	0.188029	0.230432
8.969e-05	0.184774	0.223857
8.97456e-05	0.181569	0.21724
8.98012e-05	0.178418	0.210592
8.98568e-05	0.175324	0.20392
8.99125e-05	0.172292	0.197233
8.99683e-05	0.169324	0.190542
9.0024e-05	0.166424	0.187197
9.00798e-05	0.163595	0.183854
9.01357e-05	0.160842	0.17718
9.01915e-05	0.158168	0.170529
9.02475e-05	0.155577	0.163911
9.03034e-05	0.153071	0.157335
9.03594e-05	0.150655	0.150812
9.04154e-05	0.148332	0.144351
9.04714e-05	0.146106	0.137964
9.05275e-05	0.143979	0.13166
9.05836e-05	0.141957	0.125449
9.06398e-05	0.140041	0.122382
9.06959e-05	0.138236	0.119343
9.07522e-05	0.136544	0.113351
9.08084e-05	0.13497	0.107485
9.08647e-05	0.133516	0.101755
9.0921e-05	0.132186	0.0961709
9.09774e-05	0.130982	0.0907444
9.10338e-05	0.129908	0.085486
9.10902e-05	0.128967	0.0832298
9.11467e-05	0.128162	0.0804062
9.12032e-05	0.127496	0.0755155
9.12597e-05	0.126972	0.0708246
9.13163e-05	0.126592	0.0685574
9.13729e-05	0.126359	0.0663439
9.14295e-05	0.126275	0.0620838
9.14862e-05	0.126344	0.0580544
9.15429e-05	0.126568	0.054266
9.15996e-05	0.126948	0.0507284
9.16564e-05	0.127487	0.0474515
9.17132e-05	0.128188	0.0444447
9.17701e-05	0.129051	0.0417174
9.18269e-05	0.13008	0.0392788
9.18839e-05	0.131276	0.0371376
9.19408e-05	0.13264	0.0361812
9.19978e-05	0.134174	0.0353024
9.20548e-05	0.135879	0.0337813
9.21119e-05	0.137757	0.0325824
9.2169e-05	0.139808	0.031713
9.22261e-05	0.142035	0.0311804
9.22833e-05	0.144437	0.0309913
9.23405e-05	0.147015	0.031152
9.23977e-05	0.149771	0.0316685
9.2455e-05	0.152704	0.032546
9.25123e-05	0.155814	0.0337897
9.25697e-05	0.159103	0.0345502
9.2627e-05	0.162569	0.0354038
9.26844e-05	0.166214	0.0373925
9.27419e-05	0.170035	0.039759
9.27994e-05	0.174034	0.0425063
9.28569e-05	0.17821	0.0456366
9.29145e-05	0.182562	0.0491517
9.29721e-05	0.187088	0.0530528
9.30297e-05	0.191789	0.0573405
9.30874e-05	0.196662	0.0620147
9.31451e-05	0.201707	0.067075
9.32028e-05	0.206922	0.0697495
9.32606e-05	0.212306	0.07252
9.33184e-05	0.217857	0.078348
9.33762e-05	0.223572	0.0845566
9.34341e-05	0.229451	0.0911429
9.3492e-05	0.235491	0.0981032
9.355e-05	0.241689	0.105433
9.36079e-05	0.248043	0.113129
9.3666e-05	0.254552	0.121184
9.3724e-05	0.261211	0.129593
9.37821e-05	0.268018	0.13835
9.38403e-05	0.274971	0.142856
9.38984e-05	0.282067	0.147447
9.39566e-05	0.289301	0.156877
9.40149e-05	0.296672	0.166633
9.40731e-05	0.304175	0.176705
9.41314e-05	0.311808	0.187085
9.41898e-05	0.319566	0.197764
9.42482e-05	0.327446	0.208731
9.43066e-05	0.335445	0.219977
9.43651e-05	0.343558	0.23149
9.44235e-05	0.351782	0.243261
9.44821e-05	0.360113	0.249239
9.45406e-05	0.368546	0.249239
9.45992e-05	0.377078	0.255277
9.46579e-05	0.385704	0.267528
9.47166e-05	0.39442	0.280001
9.47753e-05	0.403222	0.292684
9.4834e-05	0.412105	0.305566
9.48928e-05	0.421065	0.318633
9.49516e-05	0.430098	0.331873
9.50105e-05	0.439199	0.345273
9.50694e-05	0.448363	0.35882
9.51283e-05	0.457586	0.372502
9.51873e-05	0.466864	0.379388
9.52463e-05	0.476191	0.386304
9.53053e-05	0.485563	0.400213
9.53644e-05	0.494976	0.414218
9.54235e-05	0.504424	0.428303
9.54826e-05	0.513904	0.442456
9.55418e-05	0.523409	0.456664
9.5601e-05	0.532937	0.470914
9.56603e-05	0.542481	0.485191
9.57196e-05	0.552037	0.499484
9.57789e-05	0.561601	0.51378
9.58383e-05	0.571167	0.520924
9.58977e-05	0.580732	0.528065
9.59571e-05	0.59029	0.542326
9.60166e-05	0.599836	0.556552
9.60761e-05	0.609367	0.570729
9.61357e-05	0.618877	0.584846
9.61953e-05	0.628362	0.59889
9.62549e-05	0.637818	0.612849
9.63146e-05	0.647239	0.626712
9.63743e-05	0.656621	0.640467
9.6434e-05	0.665959	0.654102
9.64938e-05	0.67525	0.660872
9.65536e-05	0.684489	0.667607
9.66134e-05	0.693671	0.68097
9.66733e-05	0.702792	0.694181
9.67332e-05	0.711847	0.707228
9.67932e-05	0.720833	0.720103
9.68532e-05	0.729744	0.732793
9.69132e-05	0.738578	0.745291
9.69733e-05	0.747329	0.757585
9.70334e-05	0.755993	0.769667
9.70936e-05	0.764567	0.781527
9.71538e-05	0.773046	0.787371
9.7214e-05	0.781427	0.793156
9.72742e-05	0.789704	0.804545
9.73345e-05	0.797875	0.815686
9.73949e-05	0.805935	0.82657
9.74552e-05	0.813881	0.837189
9.75156e-05	0.821708	0.847535
9.75761e-05	0.829413	0.857599
9.76366e-05	0.836993	0.867376
9.76971e-05	0.844442	0.876856
9.77576e-05	0.851759	0.886034
9.78182e-05	0.858939	0.890507
9.78789e-05	0.865979	0.894901
9.79395e-05	0.872875	0.903451
9.80002e-05	0.879624	0.911678
9.8061e-05	0.886222	0.919575
9.81218e-05	0.892666	0.927135
9.81826e-05	0.898952	0.934353
9.82435e-05	0.905078	0.941223
9.83044e-05	0.91104	0.947739
9.83653e-05	0.916835	0.953896
9.84263e-05	0.92246	0.959688
9.84873e-05	0.927911	0.962446
9.85483e-05	0.933186	0.96511
9.86094e-05	0.938282	0.970158
9.86705e-05	0.943196	0.974826
9.87317e-05	0.947924	0.97911
9.87929e-05	0.952464	0.983006
9.88541e-05	0.956814	0.98651
9.89154e-05	0.96097	0.989618
9.89767e-05	0.96493	0.992326
9.90381e-05	0.968691	0.99463
9.90994e-05	0.972251	0.996528
9.91609e-05	0.975607	0.997324
9.92223e-05	0.978757	0.998017
9.92838e-05	0.981698	0.999093
9.93454e-05	0.984429	0.999755
9.9407e-05	0.986946	1
9.94686e-05	0.989248	0.999826
9.95302e-05	0.991332	0.999232
9.95919e-05	0.993197	0.998216
9.96537e-05	0.99484	0.996777
9.97154e-05	0.996261	0.994915
9.97772e-05	0.997456	0.992628
9.98391e-05	0.998424	0.991326
9.9901e-05	0.999164	0.989918
9.99629e-05	0.999675	0.986784
0.000100025	0.999954	0.983226
0.000100087	1	0.979246
0.000100149	0.999812	0.974846
0.000100211	0.99939	0.970026
0.000100273	0.998731	0.96479
0.000100335	0.997836	0.959139
0.000100397	0.996702	0.953077
0.00010046	0.99533	0.946607
0.000100522	0.993719	0.94322
0.000100584	0.991869	0.939733
0.000100647	0.989779	0.932459
0.000100709	0.987449	0.92479
0.000100771	0.984879	0.916732
0.000100834	0.982069	0.90829
0.000100896	0.979019	0.899471
0.000100959	0.97573	0.89028
0.000101021	0.972202	0.880726
0.000101084	0.968436	0.870816
0.000101147	0.964432	0.860558
0.000101209	0.960193	0.855301
0.000101272	0.955718	0.855301
0.000101335	0.951009	0.849961
0.000101398	0.946068	0.839034
0.000101461	0.940896	0.827787
0.000101524	0.935496	0.81623
0.000101586	0.929869	0.804373
0.000101649	0.924017	0.792228
0.000101712	0.917943	0.779805
0.000101775	0.911649	0.767119
0.000101839	0.905138	0.754179
0.000101902	0.898414	0.741
0.000101965	0.891478	0.734325
0.000102028	0.884336	0.727595
0.000102091	0.876989	0.713977
0.000102155	0.869442	0.700161
0.000102218	0.861698	0.68616
0.000102281	0.853762	0.671989
0.000102345	0.845639	0.657664
0.000102408	0.837331	0.643199
0.000102472	0.828845	0.62861
0.000102535	0.820185	0.613913
0.000102599	0.811356	0.599124
0.000102662	0.802363	0.591699
0.000102726	0.793211	0.584258
0.00010279	0.783907	0.569331
0.000102853	0.774456	0.554361
0.000102917	0.764863	0.539362
0.000102981	0.755135	0.524352
0.000103045	0.745278	0.509347
0.000103109	0.735298	0.494363
0.000103172	0.725203	0.479415
0.000103236	0.714997	0.464521
0.0001033	0.70469	0.449696
0.000103364	0.694286	0.442315
0.000103428	0.683793	0.434956
0.000103493	0.673219	0.420316
0.000103557	0.66257	0.405792
0.000103621	0.651854	0.391398
0.000103685	0.641078	0.377149
0.000103749	0.63025	0.36306
0.000103814	0.619377	0.349145
0.000103878	0.608467	0.335416
0.000103942	0.597527	0.321888
0.000104007	0.586566	0.308573
0.000104071	0.57559	0.301999
0.000104136	0.564608	0.295483
0.0001042	0.553626	0.28263
0.000104265	0.542654	0.270026
0.00010433	0.531698	0.257681
0.000104394	0.520766	0.245606
0.000104459	0.509866	0.23381
0.000104524	0.499005	0.222302
0.000104589	0.488192	0.211092
0.000104653	0.477432	0.200187
0.000104718	0.466734	0.189595
0.000104783	0.456104	0.184418
0.000104848	0.445551	0.179322
0.000104913	0.435081	0.169376
0.000104978	0.4247	0.159762
0.000105043	0.414416	0.150484
0.000105108	0.404236	0.141548
0.000105173	0.394165	0.132959
0.000105239	0.384211	0.124718
0.000105304	0.374379	0.11683
0.000105369	0.364676	0.109296
0.000105434	0.355106	0.102119
0.0001055	0.345677	0.0986649
0.000105565	0.336393	0.0953002
0.000105631	0.32726	0.08884
0.000105696	0.318283	0.082739
0.000105762	0.309466	0.0769969
0.000105827	0.300815	0.0716132
0.000105893	0.292334	0.0665868
0.000105958	0.284026	0.0619162
0.000106024	0.275897	0.0575994
0.00010609	0.26795	0.053634
0.000106156	0.260189	0.0500173
0.000106221	0.252616	0.0483387
0.000106287	0.245236	0.046746
0.000106353	0.238051	0.0438168
0.000106419	0.231063	0.0412257
0.000106485	0.224277	0.0389685
0.000106551	0.217692	0.0370407
0.000106617	0.211313	0.0354374
0.000106683	0.20514	0.0341536
0.000106749	0.199175	0.0331838
0.000106815	0.19342	0.0325225
0.000106882	0.187876	0.0321637
0.000106948	0.182544	0.0320959
0.000107014	0.177424	0.0321014
0.000107081	0.172518	0.0323292
0.000107147	0.167826	0.0328405
0.000107213	0.163348	0.0336288
0.00010728	0.159083	0.0346871
0.000107346	0.155033	0.0360083
0.000107413	0.151196	0.0375854
0.000107479	0.147572	0.0394109
0.000107546	0.144161	0.0414775
0.000107613	0.140961	0.0437775
0.000107679	0.137972	0.0450126
0.000107746	0.135192	0.0463033
0.000107813	0.13262	0.0490471
0.00010788	0.130255	0.0520012
0.000107947	0.128095	0.0551574
0.000108014	0.126138	0.058508
0.00010808	0.124383	0.0620447
0.000108147	0.122827	0.0657595
0.000108215	0.121469	0.0696443
0.000108282	0.120306	0.0736908
0.000108349	0.119335	0.0778907
0.000108416	0.118555	0.0800457
0.000108483	0.117962	0.0800457
0.00010855	0.117555	0.0822359
0.000108618	0.117329	0.086718
0.000108685	0.117283	0.0913287
0.000108752	0.117414	0.0960598
0.00010882	0.117718	0.100903
0.000108887	0.118192	0.10585
0.000108955	0.118833	0.110892
0.000109022	0.119638	0.116021
0.00010909	0.120603	0.121228
0.000109157	0.121726	0.126507
0.000109225	0.123001	0.12917
0.000109293	0.124426	0.131847
0.00010936	0.125998	0.137241
0.000109428	0.127712	0.142681
0.000109496	0.129565	0.148159
0.000109564	0.131552	0.153666
0.000109632	0.13367	0.159194
0.0001097	0.135916	0.164735
0.000109768	0.138284	0.170282
0.000109836	0.140771	0.175825
0.000109904	0.143373	0.181358
0.000109972	0.146086	0.184118
0.00011004	0.148905	0.186873
0.000110108	0.151827	0.192361
0.000110177	0.154846	0.197815
0.000110245	0.157959	0.203228
0.000110313	0.161161	0.208592
0.000110382	0.164448	0.213899
0.00011045	0.167815	0.219142
0.000110519	0.171257	0.224315
0.000110587	0.174771	0.229409
0.000110656	0.178352	0.234418
0.000110724	0.181994	0.236888
0.000110793	0.185694	0.239334
0.000110862	0.189447	0.244152
0.00011093	0.193247	0.248865
0.000110999	0.197091	0.253466
0.000111068	0.200973	0.257949
0.000111137	0.204889	0.262307
0.000111206	0.208834	0.266536
0.000111274	0.212802	0.270628
0.000111343	0.21679	0.274579
0.000111412	0.220791	0.278383
0.000111482	0.224802	0.280228
0.000111551	0.228817	0.282035
0.00011162	0.232832	0.28553
0.000111689	0.236841	0.288863
0.000111758	0.24084	0.29203
0.000111827	0.244823	0.295026
0.000111897	0.248786	0.297847
0.000111966	0.252723	0.30049
0.000112036	0.256631	0.302952
0.000112105	0.260503	0.305228
0.000112174	0.264335	0.307316
0.000112244	0.268122	0.308289
0.000112314	0.27186	0.309214
0.000112383	0.275543	0.310918
0.000112453	0.279167	0.312427
0.000112523	0.282726	0.313739
0.000112592	0.286217	0.314853
0.000112662	0.289635	0.315767
0.000112732	0.292975	0.316481
0.000112802	0.296232	0.316993
0.000112872	0.299402	0.317304
0.000112942	0.302481	0.317415
0.000113012	0.305465	0.317394
0.000113082	0.308349	0.317324
0.000113152	0.311129	0.317033
0.000113222	0.313801	0.316543
0.000113292	0.316361	0.315856
0.000113362	0.318806	0.314973
0.000113433	0.321132	0.313896
0.000113503	0.323334	0.312627
0.000113573	0.325411	0.311168
0.000113644	0.327358	0.309524
0.000113714	0.329173	0.307697
0.000113785	0.330852	0.306715
0.000113855	0.332393	0.30569
0.000113926	0.333792	0.303507
0.000113996	0.335048	0.301152
0.000114067	0.336158	0.298629
0.000114138	0.33712	0.295944
0.000114209	0.337932	0.2931
0.000114279	0.338593	0.290102
0.00011435	0.339099	0.286956
0.000114421	0.339451	0.283666
0.000114492	0.339647	0.280239
0.000114563	0.339686	0.278476
0.000114634	0.339567	0.276681
0.000114705	0.339289	0.272996
0.000114776	0.338853	0.269191
0.000114847	0.338257	0.265272
0.000114918	0.337503	0.261246
0.00011499	0.336589	0.257118
0.000115061	0.335518	0.252895
0.000115132	0.334288	0.248583
0.000115204	0.332902	0.24419
0.000115275	0.331361	0.239721
0.000115346	0.329665	0.23746
0.000115418	0.327816	0.235183
0.000115489	0.325816	0.230583
0.000115561	0.323667	0.225928
0.000115633	0.32137	0.221223
0.000115704	0.318929	0.216477
0.000115776	0.316346	0.211694
0.000115848	0.313623	0.206882
0.00011592	0.310763	0.202047
0.000115992	0.30777	0.197196
0.000116063	0.304646	0.192334
0.000116135	0.301395	0.189902
0.000116207	0.298021	0.189902
0.000116279	0.294527	0.187469
0.000116351	0.290917	0.182605
0.000116424	0.287195	0.177749
0.000116496	0.283365	0.172908
0.000116568	0.279431	0.168085
0.00011664	0.275398	0.163288
0.000116713	0.271271	0.158522
0.000116785	0.267053	0.153791
0.000116857	0.262749	0.149102
0.00011693	0.258365	0.144458
0.000117002	0.253904	0.142155
0.000117075	0.249372	0.139866
0.000117147	0.244773	0.135329
0.00011722	0.240113	0.130852
0.000117293	0.235397	0.126439
0.000117365	0.230629	0.122095
0.000117438	0.225815	0.117824
0.000117511	0.220959	0.113628
0.000117584	0.216066	0.109512
0.000117657	0.211142	0.10548
0.000117729	0.206192	0.101534
0.000117802	0.201221	0.0995946
0.000117875	0.196233	0.0976778
0.000117948	0.191233	0.0939139
0.000118022	0.186227	0.0902451
0.000118095	0.181218	0.086674
0.000118168	0.176213	0.0832028
0.000118241	0.171215	0.0798337
0.000118314	0.16623	0.0765687
0.000118388	0.161261	0.0734097
0.000118461	0.156314	0.0703582
0.000118535	0.151392	0.0674157
0.000118608	0.1465	0.0659857
0.000118682	0.141642	0.0645835
0.000118755	0.136823	0.0618627
0.000118829	0.132046	0.0592544
0.000118902	0.127314	0.0567592
0.000118976	0.122633	0.0543779
0.00011905	0.118005	0.052111
0.000119124	0.113434	0.0499588
0.000119198	0.108924	0.0479214
0.000119271	0.104477	0.045999
0.000119345	0.100098	0.0441914
0.000119419	0.0957881	0.0433305
0.000119493	0.0915516	0.0424983
0.000119567	0.0873909	0.0409195
0.000119642	0.0833087	0.0394543
0.000119716	0.0793075	0.0381022
0.00011979	0.0753898	0.0368623
0.000119864	0.0715579	0.0357338
0.000119938	0.0678139	0.0347155
0.000120013	0.06416	0.0338064
0.000120087	0.060598	0.0330052
0.000120162	0.0571298	0.0323105
0.000120236	0.0537569	0.0320026
0.000120311	0.050481	0.0317207
0.000120385	0.0473035	0.0312344
0.00012046	0.0442256	0.0308496
0.000120535	0.0412486	0.0305647
0.000120609	0.0383735	0.0303776
0.000120684	0.0356012	0.0302864
0.000120759	0.0329326	0.0302889
0.000120834	0.0303683	0.0303829
0.000120909	0.027909	0.030566
0.000120983	0.0255551	0.0308359
0.000121058	0.0233069	0.0310027
0.000121134	0.0211648	0.0311902
0.000121209	0.0191288	0.0316261
0.000121284	0.017199	0.032141
0.000121359	0.0153752	0.0327323
0.000121434	0.0136574	0.0333971
0.000121509	0.0120452	0.0341326
0.000121585	0.0105382	0.0349357
0.00012166	0.00913591	0.0358035
0.000121735	0.00783779	0.036733
0.000121811	0.00664312	0.0377209
0.000121886	0.00555112	0.0382358
0.000121962	0.0045609	0.0387642
0.000122038	0.00367151	0.0398595
0.000122113	0.00288188	0.0410037
0.000122189	0.00219086	0.0421933
0.000122265	0.0015972	0.0434251
0.00012234	0.00109959	0.0446957
0.000122416	0.000696618	0.0460015
0.000122492	0.000386784	0.0473393
0.000122568	0.000168518	0.0487055
0.000122644	4.01676e-05	0.0500966
0.00012272	0	0.0508004
0.000122796	4.62079e-05	0.0515091
0.000122872	0.000176909	0.0529396
0.000122948	0.000390148	0.0543846
0.000123025	0.000683899	0.0558405
0.000123101	0.00105607	0.0573039
0.000123177	0.00150449	0.0587713
0.000123254	0.00202694	0.0602392
0.00012333	0.00262112	0.0617043
0.000123406	0.00328469	0.063163
0.000123483	0.00401524	0.0646122
0.000123559	0.00481028	0.0653321
0.000123636	0.00566731	0.0660484
0.000123713	0.00658375	0.0674684
0.000123789	0.00755697	0.068869
0.000123866	0.00858431	0.070247
0.000123943	0.00966305	0.0715993
0.00012402	0.0107904	0.0729229
0.000124097	0.0119636	0.074215
0.000124173	0.0131799	0.0754725
0.00012425	0.0144363	0.0766928
0.000124327	0.0157299	0.0778731
0.000124405	0.0170579	0.0784475
0.000124482	0.0184173	0.0784475
0.000124559	0.0198051	0.079011
0.000124636	0.0212184	0.0801038
0.000124713	0.0226541	0.0811493
0.000124791	0.0241093	0.0821451
0.000124868	0.025581	0.0830892
0.000124945	0.0270662	0.0839794
0.000125023	0.0285618	0.084814
0.0001251	0.0300649	0.0855911
0.000125178	0.0315725	0.086309
0.000125255	0.0330816	0.0869663
0.000125333	0.0345894	0.0872718
0.000125411	0.0360928	0.0875616
0.000125488	0.037589	0.0880937
0.000125566	0.0390752	0.0885614
0.000125644	0.0405485	0.0889638
0.000125722	0.0420063	0.0893001
0.0001258	0.0434456	0.0895696
0.000125878	0.044864	0.0897718
0.000125956	0.0462587	0.0899063
0.000126034	0.0476272	0.0899728
0.000126112	0.0489671	0.0899714
0.00012619	0.0502759	0.0899451
0.000126268	0.0515514	0.0899019
0.000126347	0.0527911	0.0897647
0.000126425	0.053993	0.0895599
0.000126503	0.0551549	0.0892881
0.000126582	0.0562748	0.0889499
0.00012666	0.0573509	0.0885459
0.000126739	0.0583813	0.0880771
0.000126817	0.0593643	0.0875443
0.000126896	0.0602983	0.0869487
0.000126975	0.0611817	0.0862915
0.000127053	0.0620131	0.0859401
0.000127132	0.0627914	0.0855739
0.000127211	0.0635151	0.0847974
0.00012729	0.0641834	0.0839635
0.000127369	0.0647952	0.0830739
0.000127448	0.0653497	0.0821301
0.000127527	0.0658462	0.0811341
0.000127606	0.066284	0.0800876
0.000127685	0.0666626	0.0789926
0.000127764	0.0669817	0.0778512
0.000127843	0.067241	0.0766653
0.000127922	0.0674404	0.0760564
0.000128002	0.0675798	0.0754371
0.000128081	0.0676592	0.0741689
0.00012816	0.067679	0.0728627
0.00012824	0.0676394	0.0715209
0.000128319	0.0675407	0.0701458
0.000128399	0.0673836	0.0687397
0.000128478	0.0671686	0.067305
0.000128558	0.0668965	0.065844
0.000128638	0.066568	0.0643591
0.000128717	0.0661842	0.0628527
0.000128797	0.0657459	0.0620922
0.000128877	0.0652544	0.0613272
0.000128957	0.0647108	0.059785
0.000129037	0.0641163	0.0582284
0.000129117	0.0634723	0.0566599
0.000129197	0.0627802	0.0550818
0.000129277	0.0620415	0.0534964
0.000129357	0.0612578	0.0519061
0.000129437	0.0604306	0.0503131
0.000129518	0.0595616	0.0487196
0.000129598	0.0586526	0.0471281
0.000129678	0.0577053	0.0463336
0.000129759	0.0567216	0.0455405
0.000129839	0.0557032	0.043959
0.000129919	0.0546521	0.0423859
0.00013	0.0535702	0.040823
		0.0392724
		0.0377362
		0.0362162
		0.0347142
		0.033232
		0.0317715
		0.0310499
		0.0303343
		0.0289219
		0.0275361
		0.0261783
		0.0248499
		0.0235523
		0.0222869
		0.0210549
		0.0198575
		0.0186958
		0.0181287
		0.0175709
		0.0164837
		0.0154354
		0.0144266
		0.0134582
		0.0125309
		0.0116455
		0.0108026
		0.0100026
		0.00924618
		0.0088844
		0.00853365
		0.00786541
		0.00724176
		0.00666296
		0.00612918
		0.00564055
		0.00519713
		0.00479894
		0.00444591
		0.00413794
		0.00400081
		0.00400081
		0.00387487
		0.00365647
		0.00348246
		0.00335251
		0.00326624
		0.00322319
		0.00322289
		0.00326478
		0.00334827
		0.00347272
		0.00355008
		0.00363742
		0.00384165
		0.0040846
		0.00436545
		0.00468331
		0.00503726
		0.00542633
		0.00584952
		0.00630577
		0.00679401
		0.00704977
		0.00731311
		0.00786191
		0.00843921
		0.0090438
		0.00967441
		0.0103298
		0.0110086
		0.0117094
		0.0124311
		0.013172
		0.0135493
		0.0139309
		0.0147064
		0.015497
		0.0163012
		0.0171176
		0.0179447
		0.0187812
		0.0196254
		0.0204759
		0.0213313
		0.0217604
		0.0221901
		0.0230509
		0.0239121
		0.0247723
		0.0256302
		0.0264842
		0.0273331
		0.0281755
		0.02901
		0.0298353
		0.0302441
		0.0306501
		0.0314531
		0.0322432
		0.0330192
		0.0337798
		0.0345241
		0.0352509
		0.0359591
		0.0366479
		0.0373163
		0.0376426
		0.0379634
		0.0385883
		0.0391903
		0.0397686
		0.0403226
		0.0408515
		0.0413549
		0.0418322
		0.0422828
		0.0427064
		0.042908
		0.0454609
		0.0452303
		0.0425751
		0.0425751
		0.0381287
		0.0326281
		0.0267729
		0.0211357
		0.0161202

## Sheet: 0.3mHz
f_hz	fitted_signal_normalized	true_signal_normalized	note
0.000255002	0.000275297	0.000970716	FWHM = 9.1 μHz
0.000255081	0.000297302	0.000897608
0.000255159	0.000323136	0.000869638
0.000255237	0.000352975	0.000847806
0.000255315	0.000386992	0.000823772
0.000255393	0.000425354	0.000827861
0.000255471	0.000468225	0.0008623
0.00025555	0.000515764	0.000929163
0.000255628	0.000568124	0.00103035
0.000255706	0.000625453	0.00116758
0.000255785	0.00068789	0.00134233
0.000255863	0.000755571	0.00155585
0.000255941	0.00082862	0.00180916
0.00025602	0.000907155	0.00195097
0.000256098	0.000991285	0.00210297
0.000256176	0.00108111	0.00243774
0.000256255	0.00117672	0.00281359
0.000256333	0.00127819	0.00323037
0.000256412	0.0013856	0.00368757
0.00025649	0.001499	0.00418439
0.000256569	0.00161844	0.00471965
0.000256648	0.00174394	0.00529189
0.000256726	0.00187555	0.00589927
0.000256805	0.00201326	0.00653966
0.000256883	0.00215706	0.00687147
0.000256962	0.00230696	0.00721058
0.000257041	0.0024629	0.00790926
0.00025712	0.00262486	0.00863262
0.000257198	0.00279277	0.00937732
0.000257277	0.00296655	0.0101397
0.000257356	0.00314613	0.010916
0.000257435	0.0033314	0.0117022
0.000257514	0.00352225	0.0124939
0.000257592	0.00371854	0.0132868
0.000257671	0.00392013	0.0140764
0.00025775	0.00412686	0.0144685
0.000257829	0.00433856	0.0148581
0.000257908	0.00455503	0.0156273
0.000257987	0.00477607	0.0163793
0.000258066	0.00500146	0.0171095
0.000258145	0.00523098	0.0178133
0.000258224	0.00546437	0.0184862
0.000258303	0.00570137	0.019124
0.000258382	0.00594172	0.0197225
0.000258462	0.00618512	0.0202776
0.000258541	0.00643128	0.0207857
0.00025862	0.00667988	0.0210211
0.000258699	0.0069306	0.0212434
0.000258778	0.0071831	0.0216475
0.000258858	0.00743705	0.0219951
0.000258937	0.00769208	0.0222839
0.000259016	0.00794782	0.0225115
0.000259095	0.00820391	0.0226764
0.000259175	0.00845995	0.0227772
0.000259254	0.00871556	0.022813
0.000259334	0.00897034	0.0227832
0.000259413	0.00922388	0.0226878
0.000259492	0.00947576	0.0226156
0.000259572	0.00972558	0.0225271
0.000259651	0.00997291	0.0223018
0.000259731	0.0102173	0.0220132
0.000259811	0.0104584	0.0216628
0.00025989	0.0106957	0.0212527
0.00025997	0.0109289	0.0207851
0.000260049	0.0111573	0.020263
0.000260129	0.0113808	0.0196892
0.000260209	0.0115987	0.0190675
0.000260288	0.0118108	0.0184014
0.000260368	0.0120165	0.018053
0.000260448	0.0122155	0.017695
0.000260528	0.0124074	0.0169527
0.000260607	0.0125917	0.0161791
0.000260687	0.012768	0.0153789
0.000260767	0.012936	0.014557
0.000260847	0.0130953	0.0137186
0.000260927	0.0132455	0.0128689
0.000261007	0.0133863	0.0120131
0.000261087	0.0135173	0.0111567
0.000261167	0.0136382	0.0103049
0.000261247	0.0137487	0.00988246
0.000261327	0.0138484	0.00988246
0.000261407	0.0139371	0.00946313
0.000261487	0.0140146	0.00863656
0.000261567	0.0140805	0.00783037
0.000261647	0.0141346	0.00704957
0.000261727	0.0141768	0.00629899
0.000261807	0.0142067	0.00558325
0.000261887	0.0142244	0.0049067
0.000261968	0.0142295	0.00427344
0.000262048	0.0142219	0.0036872
0.000262128	0.0142017	0.0031514
0.000262208	0.0141686	0.00290337
0.000262289	0.0141226	0.00266905
0.000262369	0.0140636	0.00224276
0.000262449	0.0139918	0.00187468
0.00026253	0.013907	0.00156652
0.00026261	0.0138093	0.0013195
0.000262691	0.0136988	0.00113433
0.000262771	0.0135756	0.00101123
0.000262851	0.0134397	0.000949889
0.000262932	0.0132914	0.000949464
0.000263012	0.0131308	0.0010086
0.000263093	0.0129581	0.00105994
0.000263174	0.0127735	0.00112543
0.000263254	0.0125773	0.00129756
0.000263335	0.0123697	0.00152213
0.000263415	0.0121512	0.0017958
0.000263496	0.0119219	0.00211477
0.000263577	0.0116823	0.00247484
0.000263658	0.0114328	0.00287144
0.000263738	0.0111738	0.00329962
0.000263819	0.0109056	0.00375419
0.0002639	0.0106289	0.00422965
0.000263981	0.0103441	0.00447345
0.000264062	0.0100516	0.00472034
0.000264142	0.00975211	0.00522043
0.000264223	0.00944613	0.00572401
0.000264304	0.00913426	0.00622512
0.000264385	0.0088171	0.00671783
0.000264466	0.00849529	0.0071963
0.000264547	0.00816949	0.00765479
0.000264628	0.00784037	0.00808781
0.000264709	0.00750863	0.00849007
0.00026479	0.00717497	0.00885661
0.000264871	0.00684013	0.00902504
0.000264953	0.00650485	0.00918284
0.000265034	0.00616989	0.00946456
0.000265115	0.00583601	0.00969803
0.000265196	0.00550401	0.00988002
0.000265277	0.00517467	0.0100078
0.000265359	0.00484881	0.0100793
0.00026544	0.00452723	0.0100929
0.000265521	0.00421074	0.0100478
0.000265602	0.00390018	0.00994374
0.000265684	0.00359636	0.00978112
0.000265765	0.00330012	0.00967817
0.000265847	0.00301228	0.00956106
0.000265928	0.00273366	0.00928537
0.000266009	0.0024651	0.00895653
0.000266091	0.0022074	0.00857773
0.000266172	0.00196137	0.00815281
0.000266254	0.00172782	0.0076863
0.000266335	0.00150754	0.00718337
0.000266417	0.00130131	0.00664982
0.000266499	0.00110988	0.00609204
0.00026658	0.000934015	0.00551698
0.000266662	0.000774435	0.00522529
0.000266744	0.000631853	0.00493212
0.000266825	0.000506959	0.00434543
0.000266907	0.000400417	0.00376531
0.000266989	0.000312867	0.00320054
0.00026707	0.000244922	0.00266023
0.000267152	0.000197166	0.00215375
0.000267234	0.000170152	0.00169067
0.000267316	0.000164401	0.00128071
0.000267398	0.0001804	0.00093361
0.00026748	0.000218599	0.000659127
0.000267562	0.000279412	0.000552134
0.000267644	0.000363213	0.000466899
0.000267726	0.000470336	0.000366389
0.000267807	0.000601072	0.000366793
0.00026789	0.000755672	0.000476952
0.000267972	0.000934337	0.000705269
0.000268054	0.00113723	0.00105962
0.000268136	0.00136445	0.00154725
0.000268218	0.00161608	0.00217473
0.0002683	0.00189211	0.00294781
0.000268382	0.00219252	0.00387138
0.000268464	0.00251722	0.00439088
0.000268547	0.00286608	0.0049494
0.000268629	0.00323889	0.00618477
0.000268711	0.00363542	0.00757932
0.000268793	0.00405537	0.00913372
0.000268876	0.0044984	0.0108474
0.000268958	0.00496409	0.0127187
0.00026904	0.00545201	0.0147443
0.000269123	0.00596163	0.01692
0.000269205	0.00649241	0.0192399
0.000269288	0.00704372	0.0216971
0.00026937	0.0076149	0.0229745
0.000269453	0.00820524	0.024283
0.000269535	0.00881397	0.026988
0.000269618	0.00944028	0.029801
0.0002697	0.0100833	0.0327098
0.000269783	0.0107421	0.035701
0.000269866	0.0114158	0.0387601
0.000269948	0.0121033	0.0418716
0.000270031	0.0128037	0.0450188
0.000270114	0.0135157	0.0481847
0.000270196	0.0142384	0.0513511
0.000270279	0.0149704	0.0529287
0.000270362	0.0157108	0.0529287
0.000270445	0.0164581	0.0544994
0.000270527	0.0172112	0.0576106
0.00027061	0.0179688	0.0606652
0.000270693	0.0187295	0.0636438
0.000270776	0.019492	0.0665266
0.000270859	0.020255	0.0692942
0.000270942	0.0210171	0.0719273
0.000271025	0.0217769	0.0744071
0.000271108	0.0225329	0.0767153
0.000271191	0.0232839	0.0788342
0.000271274	0.0240283	0.0798175
0.000271357	0.0247647	0.0807472
0.00027144	0.0254917	0.0824384
0.000271523	0.0262079	0.0838932
0.000271607	0.0269119	0.0850981
0.00027169	0.0276023	0.0860411
0.000271773	0.0282776	0.0867115
0.000271856	0.0289365	0.0871004
0.000271939	0.0295777	0.0872004
0.000272023	0.0301997	0.0870059
0.000272106	0.0308013	0.0865133
0.000272189	0.0313812	0.0861545
0.000272273	0.031938	0.0857207
0.000272356	0.0324707	0.0846284
0.00027244	0.032978	0.0832386
0.000272523	0.0334587	0.0815557
0.000272606	0.0339117	0.0795863
0.00027269	0.034336	0.0773391
0.000272773	0.0347305	0.0748252
0.000272857	0.0350943	0.0720576
0.000272941	0.0354265	0.0690518
0.000273024	0.0357261	0.0658256
0.000273108	0.0359925	0.064136
0.000273191	0.0362248	0.0623989
0.000273275	0.0364223	0.0587938
0.000273359	0.0365845	0.0550348
0.000273443	0.0367107	0.0511483
0.000273526	0.0368006	0.047163
0.00027361	0.0368536	0.0431096
0.000273694	0.0368694	0.0390207
0.000273778	0.0368478	0.034931
0.000273862	0.0367886	0.0308767
0.000273945	0.0366916	0.0268958
0.000274029	0.0365567	0.0249452
0.000274113	0.036384	0.0230279
0.000274197	0.0361737	0.019314
0.000274281	0.0359258	0.0157961
0.000274365	0.0356407	0.0125177
0.000274449	0.0353187	0.00952269
0.000274533	0.0349603	0.00685596
0.000274617	0.0345659	0.00456271
0.000274701	0.0341361	0.00268836
0.000274786	0.0336716	0.00127829
0.00027487	0.0331732	0.000377596
0.000274954	0.0326417	0.000132202
0.000275038	0.0320779	3.07826e-05
0.000275122	0.031483	0.000281509
0.000275207	0.030858	0.00117229
0.000275291	0.0302039	0.00274422
0.000275375	0.0295221	0.00503665
0.00027546	0.0288139	0.00808693
0.000275544	0.0280806	0.0119301
0.000275628	0.0273238	0.0165985
0.000275713	0.0265448	0.0221219
0.000275797	0.0257453	0.0285265
0.000275882	0.024927	0.0320667
0.000275966	0.0240917	0.0358355
0.000276051	0.023241	0.0440683
0.000276135	0.0223768	0.0532406
0.00027622	0.0215012	0.0633638
0.000276304	0.0206159	0.0744455
0.000276389	0.0197231	0.0864887
0.000276474	0.0188248	0.0994923
0.000276558	0.0179232	0.11345
0.000276643	0.0170203	0.128353
0.000276728	0.0161185	0.144185
0.000276812	0.0152198	0.152443
0.000276897	0.0143267	0.160927
0.000276982	0.0134413	0.178555
0.000277067	0.012566	0.197041
0.000277152	0.0117032	0.216353
0.000277237	0.0108551	0.236453
0.000277322	0.0100241	0.257302
0.000277406	0.00921268	0.278855
0.000277491	0.00842308	0.301064
0.000277576	0.00765768	0.323877
0.000277661	0.00691884	0.347239
0.000277746	0.00620889	0.359109
0.000277832	0.00553014	0.371094
0.000277917	0.00488487	0.395381
0.000278002	0.00427534	0.420038
0.000278087	0.00370376	0.444999
0.000278172	0.0031723	0.470199
0.000278257	0.00268309	0.495569
0.000278342	0.0022382	0.521039
0.000278428	0.00183965	0.54654
0.000278513	0.00148937	0.572
0.000278598	0.00118925	0.597346
0.000278684	0.000941095	0.609954
0.000278769	0.000746614	0.622507
0.000278854	0.000607446	0.647411
0.00027894	0.000525132	0.671985
0.000279025	0.000501117	0.696158
0.000279111	0.000536747	0.719859
0.000279196	0.000633255	0.743017
0.000279282	0.000791769	0.765563
0.000279367	0.0010133	0.78743
0.000279453	0.00129873	0.808551
0.000279538	0.00164883	0.82886
0.000279624	0.00206424	0.838691
0.00027971	0.00254545	0.838691
0.000279795	0.00309285	0.848296
0.000279881	0.00370666	0.866796
0.000279967	0.00438697	0.884303
0.000280052	0.00513372	0.90076
0.000280138	0.00594673	0.916114
0.000280224	0.00682564	0.930312
0.00028031	0.00776996	0.943309
0.000280396	0.00877903	0.955058
0.000280481	0.00985207	0.965519
0.000280567	0.0109881	0.974653
0.000280653	0.0121861	0.978713
0.000280739	0.0134447	0.982428
0.000280825	0.0147626	0.988812
0.000280911	0.0161382	0.993781
0.000280997	0.0175697	0.997313
0.000281083	0.0190554	0.99939
0.000281169	0.0205933	1
0.000281256	0.0221812	0.999136
0.000281342	0.0238168	0.996795
0.000281428	0.0254978	0.99298
0.000281514	0.0272215	0.987698
0.0002816	0.0289853	0.984511
0.000281687	0.0307865	0.980963
0.000281773	0.032622	0.972791
0.000281859	0.0344889	0.963206
0.000281945	0.036384	0.952237
0.000282032	0.0383041	0.939918
0.000282118	0.0402458	0.926288
0.000282205	0.0422057	0.91139
0.000282291	0.0441802	0.895274
0.000282377	0.0461659	0.877993
0.000282464	0.0481589	0.859605
0.00028255	0.0501556	0.850015
0.000282637	0.0521521	0.840172
0.000282724	0.0541447	0.819761
0.00028281	0.0561293	0.79844
0.000282897	0.0581022	0.776284
0.000282983	0.0600594	0.753367
0.00028307	0.0619969	0.729769
0.000283157	0.0639107	0.705569
0.000283243	0.0657969	0.680849
0.00028333	0.0676514	0.655693
0.000283417	0.0694704	0.630184
0.000283504	0.0712499	0.617323
0.000283591	0.072986	0.604406
0.000283677	0.0746748	0.578443
0.000283764	0.0763127	0.552377
0.000283851	0.0778957	0.526292
0.000283938	0.0794203	0.500267
0.000284025	0.0808829	0.474381
0.000284112	0.0822799	0.448709
0.000284199	0.0836079	0.423326
0.000284286	0.0848636	0.398302
0.000284373	0.0860439	0.373704
0.00028446	0.0871456	0.361585
0.000284547	0.0881657	0.349596
0.000284635	0.0891015	0.326037
0.000284722	0.0899503	0.303084
0.000284809	0.0907095	0.280789
0.000284896	0.0913768	0.259198
0.000284983	0.0919501	0.238355
0.000285071	0.0924271	0.218299
0.000285158	0.0928062	0.199064
0.000285245	0.0930857	0.18068
0.000285333	0.0932641	0.163172
0.00028542	0.0933402	0.154753
0.000285508	0.0933128	0.14656
0.000285595	0.0931813	0.130863
0.000285682	0.0929449	0.116091
0.00028577	0.0926032	0.102252
0.000285857	0.0921562	0.0893516
0.000285945	0.0916038	0.0773889
0.000286033	0.0909465	0.0663603
0.00028612	0.0901847	0.0562585
0.000286208	0.0893193	0.0470728
0.000286295	0.0883513	0.0387889
0.000286383	0.087282	0.0349799
0.000286471	0.0861131	0.0313897
0.000286559	0.0848463	0.0248549
0.000286646	0.0834838	0.0191616
0.000286734	0.0820279	0.0142842
0.000286822	0.0804812	0.0101948
0.00028691	0.0788467	0.00686318
0.000286998	0.0771275	0.00425716
0.000287086	0.0753271	0.00234275
0.000287174	0.0734491	0.00108431
0.000287261	0.0714976	0.000444745
0.000287349	0.0694767	0.000345105
0.000287437	0.0673911	0.00038572
0.000287525	0.0652453	0.00086784
0.000287614	0.0630446	0.00185084
0.000287702	0.0607942	0.00329378
0.00028779	0.0584995	0.00515525
0.000287878	0.0561665	0.00739354
0.000287966	0.0538012	0.00996685
0.000288054	0.0514097	0.0128335
0.000288142	0.0489987	0.0159519
0.000288231	0.0465749	0.0192813
0.000288319	0.0441453	0.0210124
0.000288407	0.0417169	0.0227813
0.000288496	0.0392972	0.0264123
0.000288584	0.0368938	0.030136
0.000288672	0.0345144	0.033915
0.000288761	0.0321669	0.0377133
0.000288849	0.0298595	0.0414965
0.000288938	0.0276003	0.0452318
0.000289026	0.0253979	0.0488881
0.000289115	0.0232606	0.0524363
0.000289203	0.0211971	0.0558492
0.000289292	0.0192161	0.0574971
0.00028938	0.0173266	0.0574971
0.000289469	0.0155373	0.059102
0.000289558	0.0138572	0.0621717
0.000289646	0.0122953	0.0650379
0.000289735	0.0108607	0.0676825
0.000289824	0.00956228	0.0700896
0.000289913	0.00840914	0.0722458
0.000290001	0.00741025	0.0741401
0.00029009	0.00657455	0.075764
0.000290179	0.00591094	0.0771111
0.000290268	0.0054282	0.0781776
0.000290357	0.00513504	0.0786049
0.000290446	0.00504005	0.0789616
0.000290535	0.00515167	0.0794637
0.000290624	0.0054782	0.0796863
0.000290713	0.00602776	0.079634
0.000290802	0.00680827	0.0793132
0.000290891	0.00782744	0.0787318
0.00029098	0.00909277	0.0778997
0.000291069	0.0106115	0.0768278
0.000291158	0.0123906	0.0755287
0.000291247	0.0144367	0.0740159
0.000291337	0.0167563	0.0731839
0.000291426	0.0193554	0.072304
0.000291515	0.0222397	0.0704084
0.000291604	0.0254147	0.0683453
0.000291694	0.0288853	0.0661313
0.000291783	0.0326562	0.0637835
0.000291872	0.0367317	0.0613191
0.000291962	0.0411157	0.0587558
0.000292051	0.0458115	0.0561107
0.000292141	0.0508221	0.0534014
0.00029223	0.0561503	0.0506447
0.00029232	0.061798	0.0492538
0.000292409	0.067767	0.0478573
0.000292499	0.0740584	0.0450555
0.000292588	0.0806731	0.0422549
0.000292678	0.0876113	0.0394706
0.000292767	0.0948727	0.0367167
0.000292857	0.102457	0.0340069
0.000292947	0.110362	0.0313538
0.000293037	0.118588	0.0287692
0.000293126	0.127131	0.0262639
0.000293216	0.135988	0.023848
0.000293306	0.145158	0.0226763
0.000293396	0.154636	0.0215303
0.000293486	0.164419	0.0193186
0.000293575	0.174501	0.01722
0.000293665	0.184877	0.0152403
0.000293755	0.195543	0.0133842
0.000293845	0.206492	0.0116557
0.000293935	0.217718	0.0100575
0.000294025	0.229213	0.00859153
0.000294115	0.240971	0.00725859
0.000294205	0.252984	0.00605862
0.000294295	0.265243	0.00550824
0.000294386	0.277741	0.00499067
0.000294476	0.290467	0.00405291
0.000294566	0.303413	0.00324268
0.000294656	0.316569	0.00255655
0.000294746	0.329925	0.00199037
0.000294837	0.34347	0.00153932
0.000294927	0.357193	0.00119795
0.000295017	0.371083	0.000960255
0.000295108	0.385128	0.000819747
0.000295198	0.399318	0.000769494
0.000295288	0.413638	0.000775947
0.000295379	0.428078	0.000802205
0.000295469	0.442624	0.000910286
0.00029556	0.457263	0.00108592
0.00029565	0.471982	0.00132111
0.000295741	0.486768	0.00160779
0.000295831	0.501606	0.00193785
0.000295922	0.516484	0.00230324
0.000296013	0.531386	0.002696
0.000296103	0.546299	0.00310835
0.000296194	0.561209	0.00353274
0.000296285	0.5761	0.00374716
0.000296376	0.590958	0.00396191
0.000296466	0.605768	0.00438894
0.000296557	0.620516	0.00480732
0.000296648	0.635187	0.00521097
0.000296739	0.649765	0.00559428
0.00029683	0.664236	0.00595217
0.000296921	0.678585	0.0062801
0.000297012	0.692797	0.00657409
0.000297102	0.706857	0.00683076
0.000297193	0.720749	0.00704732
0.000297284	0.73446	0.00713985
0.000297376	0.747974	0.00722159
0.000297467	0.761278	0.00735199
0.000297558	0.774355	0.00743754
0.000297649	0.787192	0.00747786
0.00029774	0.799775	0.00747312
0.000297831	0.81209	0.00742406
0.000297922	0.824122	0.00733192
0.000298014	0.835858	0.00719846
0.000298105	0.847286	0.00702589
0.000298196	0.85839	0.00681685
0.000298288	0.86916	0.00669958
0.000298379	0.879581	0.00657435
0.00029847	0.889642	0.00630176
0.000298562	0.899331	0.00600274
0.000298653	0.908636	0.00568121
0.000298745	0.917545	0.00534129
0.000298836	0.926049	0.00498728
0.000298928	0.934136	0.00462359
0.000299019	0.941795	0.00425471
0.000299111	0.949019	0.00388516
0.000299202	0.955796	0.00351943
0.000299294	0.962119	0.0033394
0.000299386	0.967978	0.0033394
0.000299477	0.973367	0.00316198
0.000299569	0.978278	0.00281717
0.000299661	0.982703	0.00248923
0.000299753	0.986637	0.00218221
0.000299844	0.990073	0.00189997
0.000299936	0.993007	0.00164615
0.000300028	0.995435	0.00142413
0.00030012	0.997351	0.00123699
0.000300212	0.998752	0.00108751
0.000300304	0.999636	0.000978168
0.000300396	1	0.000939218
0.000300488	0.999843	0.000911066
0.00030058	0.999164	0.00088797
0.000300672	0.997962	0.00091027
0.000300764	0.996237	0.000978984
0.000300856	0.993992	0.00109474
0.000300948	0.991227	0.0012578
0.00030104	0.987944	0.001468
0.000301133	0.984147	0.00172485
0.000301225	0.97984	0.00202743
0.000301317	0.975026	0.00237448
0.000301409	0.96971	0.00256419
0.000301502	0.963899	0.00276438
0.000301594	0.957598	0.00319515
0.000301686	0.950815	0.00366449
0.000301779	0.943556	0.00413477
0.000301871	0.935831	0.00416979
0.000301964	0.927648	0.00470814
0.000302056	0.919017	0.00527636
0.000302149	0.909947	0.00587104
0.000302241	0.900449	0.00648854
0.000302334	0.890535	0.00712503
0.000302426	0.880217	0.00777653
0.000302519	0.869506	0.00810662
0.000302612	0.858416	0.0084389
0.000302704	0.846959	0.00910795
0.000302797	0.83515	0.00977938
0.00030289	0.823003	0.0104489
0.000302983	0.810533	0.0111122
0.000303075	0.797754	0.0117649
0.000303168	0.784682	0.012403
0.000303261	0.771334	0.0130222
0.000303354	0.757724	0.0136187
0.000303447	0.743869	0.0141886
0.00030354	0.729787	0.0144625
0.000303633	0.715493	0.0147283
0.000303726	0.701005	0.0152345
0.000303819	0.686341	0.015704
0.000303912	0.671517	0.016134
0.000304005	0.65655	0.0165218
0.000304098	0.641459	0.0168652
0.000304191	0.626261	0.0171623
0.000304284	0.610974	0.0174115
0.000304377	0.595614	0.0176115
0.000304471	0.580199	0.0177613
0.000304564	0.564747	0.0178173
0.000304657	0.549274	0.0178605
0.00030475	0.533798	0.0179089
0.000304844	0.518335	0.0179065
0.000304937	0.502902	0.0178538
0.000305031	0.487515	0.0177517
0.000305124	0.47219	0.0176013
0.000305217	0.456943	0.0174039
0.000305311	0.441789	0.0171614
0.000305404	0.426744	0.0168757
0.000305498	0.411821	0.016549
0.000305592	0.397035	0.0163711
0.000305685	0.3824	0.0161839
0.000305779	0.367928	0.0157829
0.000305872	0.353634	0.0153489
0.000305966	0.339529	0.0148849
0.00030606	0.325625	0.014394
0.000306154	0.311935	0.0138795
0.000306247	0.298467	0.0133446
0.000306341	0.285234	0.0127927
0.000306435	0.272245	0.0122273
0.000306529	0.25951	0.0116516
0.000306623	0.247036	0.011361
0.000306717	0.234834	0.0110691
0.00030681	0.222909	0.0104831
0.000306904	0.21127	0.00989678
0.000306998	0.199923	0.00931338
0.000307092	0.188875	0.00873595
0.000307187	0.178131	0.00816742
0.000307281	0.167695	0.00761059
0.000307375	0.157574	0.00706809
0.000307469	0.14777	0.00654239
0.000307563	0.138286	0.00603578
0.000307657	0.129127	0.00579028
0.000307751	0.120295	0.00555032
0.000307846	0.11179	0.00508791
0.00030794	0.103615	0.00465019
0.000308034	0.0957713	0.00423862
0.000308129	0.0882582	0.00385441
0.000308223	0.0810761	0.00349854
0.000308317	0.0742243	0.00317178
0.000308412	0.0677018	0.00287464
0.000308506	0.0615072	0.00260742
0.000308601	0.0556385	0.00237019
0.000308695	0.0500933	0.00226279
0.00030879	0.0448687	0.0021628
0.000308884	0.0399617	0.00198489
0.000308979	0.0353684	0.00183587
0.000309074	0.0310849	0.00171498
0.000309168	0.0271066	0.00162125
0.000309263	0.0234289	0.00155355
0.000309358	0.0200464	0.00151057
0.000309452	0.0169536	0.00149087
0.000309547	0.0141448	0.00149287
0.000309642	0.0116135	0.00151486
0.000309737	0.00935341	0.00153279
0.000309832	0.00735762	0.00153279
0.000309927	0.00561905	0.00155504
0.000310022	0.00413032	0.00161152
0.000310116	0.00288382	0.00168237
0.000310211	0.00187168	0.00176558
0.000310306	0.00108583	0.00185913
0.000310401	0.000517989	0.00196099
0.000310497	0.000159685	0.00206914
0.000310592	2.27995e-06	0.00218157
0.000310687	3.69846e-05	0.00229633
0.000310782	0.000254874
0.000310877	0.000646911
0.000310972	0.00120396
0.000311068	0.00191679
0.000311163	0.00277615
0.000311258	0.00377269
0.000311353	0.0048971
0.000311449	0.00614002
0.000311544	0.00749211
0.00031164	0.00894408
0.000311735	0.0104867
0.000311831	0.0121107
0.000311926	0.0138072
0.000312022	0.0155669
0.000312117	0.0173812
0.000312213	0.0192413
0.000312308	0.0211386
0.000312404	0.0230648
0.0003125	0.0250115
0.000312595	0.0269708
0.000312691	0.0289349
0.000312787	0.0308963
0.000312883	0.0328476
0.000312979	0.0347818
0.000313074	0.036692
0.00031317	0.0385718
0.000313266	0.0404149
0.000313362	0.0422154
0.000313458	0.0439675
0.000313554	0.0456661
0.00031365	0.0473061
0.000313746	0.0488828
0.000313842	0.0503919
0.000313938	0.0518293
0.000314035	0.0531913
0.000314131	0.0544746
0.000314227	0.0556761
0.000314323	0.0567932
0.000314419	0.0578234
0.000314516	0.0587648
0.000314612	0.0596156
0.000314708	0.0603744
0.000314805	0.0610403
0.000314901	0.0616124
0.000314998	0.0620903
0.000315094	0.0624738
0.000315191	0.0627632
0.000315287	0.0629587
0.000315384	0.0630612
0.00031548	0.0630716
0.000315577	0.0629911
0.000315674	0.0628212
0.00031577	0.0625636
0.000315867	0.0622202
0.000315964	0.0617931
0.00031606	0.0612846
0.000316157	0.0606973
0.000316254	0.0600338
0.000316351	0.059297
0.000316448	0.0584898
0.000316545	0.0576154
0.000316642	0.0566769
0.000316739	0.0556778
0.000316836	0.0546215
0.000316933	0.0535114
0.00031703	0.0523512
0.000317127	0.0511446
0.000317224	0.0498951
0.000317321	0.0486066
0.000317418	0.0472827
0.000317516	0.0459273
0.000317613	0.0445441
0.00031771	0.0431369
0.000317807	0.0417093
0.000317905	0.0402651
0.000318002	0.0388079
0.000318099	0.0373414
0.000318197	0.035869
0.000318294	0.0343944
0.000318392	0.0329208
0.000318489	0.0314517
0.000318587	0.0299903
0.000318684	0.0285397
0.000318782	0.027103
0.00031888	0.0256832
0.000318977	0.0242831
0.000319075	0.0229055
0.000319173	0.0215529
0.000319271	0.0202278
0.000319368	0.0189327
0.000319466	0.0176697
0.000319564	0.0164409
0.000319662	0.0152483
0.00031976	0.0140937
0.000319858	0.0129788
0.000319956	0.0119052
0.000320054	0.0108741
0.000320152	0.00988701
0.00032025	0.00894488
0.000320348	0.0080487
0.000320446	0.0071993
0.000320544	0.00639734
0.000320642	0.00564335
0.00032074	0.00493771
0.000320839	0.00428067
0.000320937	0.00367233
0.000321035	0.00311264
0.000321134	0.00260143
0.000321232	0.00213839
0.00032133	0.00172308
0.000321429	0.00135494
0.000321527	0.00103325
0.000321626	0.000757225
0.000321724	0.000525916
0.000321823	0.000338285
0.000321921	0.00019318
0.00032202	8.93463e-05
0.000322118	2.54341e-05
0.000322217	0
0.000322316	1.15151e-05
0.000322414	5.83705e-05
0.000322513	0.000138884
0.000322612	0.000251305
0.000322711	0.000393825
0.00032281	0.000564578
0.000322909	0.000761655
0.000323007	0.000983105
0.000323106	0.00122695
0.000323205	0.00149117
0.000323304	0.00177375
0.000323403	0.00207266
0.000323502	0.00238585
0.000323601	0.0027113
0.000323701	0.00304697
0.0003238	0.00339087
0.000323899	0.00374102
0.000323998	0.00409547
0.000324097	0.00445232
0.000324197	0.00480972
0.000324296	0.00516586
0.000324395	0.00551898
0.000324494	0.00586742
0.000324594	0.00620955
0.000324693	0.00654383
0.000324793	0.00686882
0.000324892	0.00718313
0.000324992	0.00748548
0.000325091	0.00777468
0.000325191	0.00804963
0.00032529	0.00830932
0.00032539	0.00855285
0.00032549	0.00877943
0.000325589	0.00898836
0.000325689	0.00917904
0.000325789	0.009351
0.000325889	0.00950384
0.000325988	0.0096373
0.000326088	0.0097512
0.000326188	0.00984546
0.000326288	0.00992013
0.000326388	0.00997533
0.000326488	0.0100113
0.000326588	0.0100283
0.000326688	0.0100269
0.000326788	0.0100074
0.000326888	0.00997056
0.000326988	0.00991695
0.000327088	0.00984733
0.000327189	0.00976254
0.000327289	0.00966344
0.000327389	0.00955099
0.000327489	0.00942619
0.00032759	0.0092901
0.00032769	0.00914383
0.00032779	0.00898853
0.000327891	0.00882537
0.000327991	0.00865558
0.000328091	0.0084804
0.000328192	0.0083011
0.000328292	0.00811897
0.000328393	0.00793528
0.000328494	0.00775135
0.000328594	0.00756846
0.000328695	0.00738793
0.000328796	0.00721102
0.000328896	0.00703901
0.000328997	0.00687315
0.000329098	0.00671468
0.000329198	0.00656479
0.000329299	0.00642465
0.0003294	0.00629539
0.000329501	0.00617811
0.000329602	0.00607386
0.000329703	0.00598364
0.000329804	0.0059084
0.000329905	0.00584904
0.000330006	0.00580641
0.000330107	0.00578129
0.000330208	0.0057744
0.000330309	0.0057864
0.00033041	0.0058179
0.000330512	0.0058694
0.000330613	0.00594138
0.000330714	0.00603422
0.000330815	0.00614824
0.000330917	0.00628367
0.000331018	0.00644068
0.000331119	0.00661938
0.000331221	0.00681978
0.000331322	0.00704183
0.000331424	0.0072854
0.000331525	0.00755028
0.000331627	0.0078362
0.000331728	0.0081428
0.00033183	0.00846966
0.000331932	0.00881629
0.000332033	0.00918211
0.000332135	0.0095665
0.000332237	0.00996875
0.000332338	0.0103881
0.00033244	0.0108237
0.000332542	0.0112747
0.000332644	0.0117401
0.000332746	0.0122188
0.000332848	0.01271
0.00033295	0.0132123
0.000333052	0.0137248
0.000333154	0.0142461
0.000333256	0.014775
0.000333358	0.0153103
0.00033346	0.0158506
0.000333562	0.0163946
0.000333664	0.0169409
0.000333766	0.0174881
0.000333868	0.0180349
0.000333971	0.0185797
0.000334073	0.0191212
0.000334175	0.019658
0.000334278	0.0201886
0.00033438	0.0207115
0.000334482	0.0212254
0.000334585	0.0217289
0.000334687	0.0222206
0.00033479	0.0226992
0.000334892	0.0231632
0.000334995	0.0236115
0.000335098	0.0240428
0.0003352	0.0244558
0.000335303	0.0248493
0.000335406	0.0252224
0.000335508	0.0255738
0.000335611	0.0259026
0.000335714	0.0262079
0.000335817	0.0264887
0.000335919	0.0267442
0.000336022	0.0269738
0.000336125	0.0271766
0.000336228	0.0273521
0.000336331	0.0274998
0.000336434	0.0276192
0.000336537	0.0277099
0.00033664	0.0277717
0.000336743	0.0278042
0.000336847	0.0278075
0.00033695	0.0277814
0.000337053	0.027726
0.000337156	0.0276413
0.000337259	0.0275276
0.000337363	0.0273851
0.000337466	0.0272141
0.000337569	0.0270151
0.000337673	0.0267886
0.000337776	0.0265351
0.00033788	0.0262552
0.000337983	0.0259497
0.000338087	0.0256193
0.00033819	0.0252648
0.000338294	0.0248871
0.000338397	0.0244872
0.000338501	0.024066
0.000338605	0.0236246
0.000338708	0.0231641
0.000338812	0.0226855
0.000338916	0.0221901
0.00033902	0.021679
0.000339123	0.0211535
0.000339227	0.0206148
0.000339331	0.0200641
0.000339435	0.0195029
0.000339539	0.0189323
0.000339643	0.0183537
0.000339747	0.0177684
0.000339851	0.0171778
0.000339955	0.0165831
0.000340059	0.0159857
0.000340164	0.0153868
0.000340268	0.0147879
0.000340372	0.0141901
0.000340476	0.0135948
0.00034058	0.0130031
0.000340685	0.0124163
0.000340789	0.0118356
0.000340893	0.0112621
0.000340998	0.0106969
0.000341102	0.0101412
0.000341207	0.00959601
0.000341311	0.00906228
0.000341416	0.008541
0.00034152	0.0080331
0.000341625	0.00753943
0.00034173	0.00706082
0.000341834	0.00659803
0.000341939	0.00615179
0.000342044	0.00572275
0.000342148	0.00531153
0.000342253	0.00491866
0.000342358	0.00454466
0.000342463	0.00418995
0.000342568	0.00385493
0.000342673	0.0035399
0.000342778	0.00324514
0.000342883	0.00297085
0.000342988	0.00271718
0.000343093	0.00248423
0.000343198	0.00227202
0.000343303	0.00208054
0.000343408	0.0019097
0.000343513	0.00175938
0.000343618	0.0016294
0.000343724	0.00151951
0.000343829	0.00142943
0.000343934	0.00135883
0.00034404	0.00130731
0.000344145	0.00127446
0.00034425	0.00125981
0.000344356	0.00126284
0.000344461	0.001283
0.000344567	0.00131971
0.000344672	0.00137234
0.000344778	0.00144024
0.000344883	0.00152274
0.000344989	0.00161912
0.000345095	0.00172866
0.0003452	0.0018506
0.000345306	0.00198418
0.000345412	0.00212862
0.000345518	0.00228311
0.000345623	0.00244686
0.000345729	0.00261905
0.000345835	0.00279888
0.000345941	0.00298552

## Sheet: 1.0mHz
f_hz	fitted_signal_normalized	true_signal_normalized	note
0.00079896	0.00561255	0.00051352	FWHM = 40.7 μHz
0.000799291	0.00566005	0.00022033
0.000799623	0.00571078	5.70855e-05
0.000799955	0.00576475	3.97149e-05
0.000800287	0.00582199	0.00017905
0.000800619	0.0058825	0.000309291
0.000800952	0.00594629	0.0004801
0.000801284	0.00601336	0.000941506
0.000801617	0.0060837	0.00155522
0.000801949	0.00615731	0.00230644
0.000802282	0.00623417	0.0031739
0.000802615	0.00631426	0.00413042
0.000802948	0.00639756	0.00514381
0.000803282	0.00648405	0.00617811
0.000803615	0.00657368	0.00719503
0.000803949	0.00666642	0.00815559
0.000804283	0.00676221	0.0086028
0.000804616	0.00686102	0.00902188
0.00080495	0.00696278	0.00975878
0.000805284	0.00706743	0.00983199
0.000805619	0.0071749	0.0103356
0.000805953	0.00728511	0.0107274
0.000806288	0.00739799	0.0109165
0.000806622	0.00751344	0.0108929
0.000806957	0.00763138	0.0106551
0.000807292	0.0077517	0.0102101
0.000807627	0.0078743	0.00957347
0.000807962	0.00799907	0.00876855
0.000808298	0.00812589	0.00831233
0.000808633	0.00825463	0.00782606
0.000808969	0.00838517	0.006783
0.000809305	0.00851738	0.00568152
0.000809641	0.00865111	0.0045677
0.000809977	0.00878621	0.00349009
0.000810313	0.00892254	0.00249823
0.000810649	0.00905994	0.00164105
0.000810986	0.00919825	0.000965193
0.000811323	0.0093373	0.000513335
0.000811659	0.00947692	0.000322457
0.000811996	0.00961694	0.000334473
0.000812333	0.00975718	0.000422177
0.00081267	0.00989744	0.000833172
0.000813008	0.0100376	0.00156577
0.000813345	0.0101773	0.00261879
0.000813683	0.0103166	0.00397877
0.000814021	0.0104551	0.00561956
0.000814358	0.0105927	0.00750252
0.000814697	0.0107291	0.00957723
0.000815035	0.0108643	0.0117829
0.000815373	0.0109979	0.0140502
0.000815711	0.0111297	0.0151836
0.00081605	0.0112597	0.0163038
0.000816389	0.0113875	0.0184655
0.000816728	0.011513	0.0204569
0.000817067	0.0116359	0.0222032
0.000817406	0.0117561	0.0236364
0.000817745	0.0118733	0.024698
0.000818085	0.0119875	0.0253421
0.000818424	0.0120983	0.0255371
0.000818764	0.0122056	0.0252677
0.000819104	0.0123091	0.0245354
0.000819444	0.0124089	0.0240009
0.000819784	0.0125045	0.0233591
0.000820124	0.012596	0.021775
0.000820465	0.012683	0.0198351
0.000820805	0.0127655	0.0176067
0.000821146	0.0128433	0.0151701
0.000821487	0.0129163	0.0126165
0.000821828	0.0129842	0.0100457
0.000822169	0.0130471	0.00756321
0.00082251	0.0131047	0.00527695
0.000822852	0.0131569	0.00329399
0.000823193	0.0132037	0.00244858
0.000823535	0.0132449	0.00171691
0.000823877	0.0132805	0.000640024
0.000824219	0.0133104	0.000145441
0.000824561	0.0133344	0.000299279
0.000824903	0.0133527	0.00114798
0.000825245	0.013365	0.00271501
0.000825588	0.0133714	0.00499817
0.000825931	0.0133719	0.00796765
0.000826273	0.0133665	0.0115651
0.000826616	0.013355	0.015704
0.00082696	0.0133377	0.0179421
0.000827303	0.0133144	0.0202711
0.000827646	0.0132852	0.0251293
0.00082799	0.0132503	0.030122
0.000828333	0.0132095	0.0350783
0.000828677	0.0131631	0.0398195
0.000829021	0.0131111	0.0400477
0.000829365	0.0130535	0.040501
0.00082971	0.0129906	0.04095
0.000830054	0.0129224	0.0413947
0.000830399	0.0128492	0.0418348
0.000830743	0.0127709	0.0422702
0.000831088	0.0126878	0.0427006
0.000831433	0.0126001	0.043126
0.000831778	0.012508	0.0435461
0.000832123	0.0124117	0.0439607
0.000832469	0.0123113	0.0441659
0.000832814	0.0122071	0.0443697
0.00083316	0.0120994	0.044773
0.000833506	0.0119884	0.0451703
0.000833852	0.0118744	0.0455615
0.000834198	0.0117576	0.0459464
0.000834544	0.0116383	0.0463249
0.000834891	0.0115168	0.0466968
0.000835237	0.0113935	0.0470619
0.000835584	0.0112686	0.0474202
0.000835931	0.0111425	0.0477713
0.000836278	0.0110155	0.0479442
0.000836625	0.0108879	0.0481153
0.000836972	0.0107602	0.0484519
0.00083732	0.0106326	0.0487809
0.000837667	0.0105056	0.0491023
0.000838015	0.0103795	0.0494159
0.000838363	0.0102548	0.0497215
0.000838711	0.0101317	0.050019
0.000839059	0.0100108	0.0503083
0.000839407	0.0098924	0.0505893
0.000839756	0.00977695	0.0508617
0.000840104	0.00966487	0.0509947
0.000840453	0.00955657	0.0511255
0.000840802	0.00945248	0.0513806
0.000841151	0.00935304	0.0516268
0.0008415	0.00925867	0.0518639
0.000841849	0.00916983	0.052092
0.000842199	0.00908694	0.0523108
0.000842548	0.00901044	0.0525203
0.000842898	0.00894078	0.0527203
0.000843248	0.00887839	0.0529107
0.000843598	0.00882372	0.0530915
0.000843948	0.00877719	0.0531783
0.000844298	0.00873924	0.0532625
0.000844649	0.0087103	0.0534237
0.000844999	0.0086908	0.0535749
0.00084535	0.00868115	0.053716
0.000845701	0.00868179	0.053847
0.000846052	0.0086931	0.0539678
0.000846403	0.0087155	0.0540783
0.000846755	0.00874937	0.0541784
0.000847106	0.0087951	0.054268
0.000847458	0.00885307	0.0543472
0.00084781	0.00892364	0.0543828
0.000848161	0.00900714	0.0544157
0.000848513	0.00910394	0.0544736
0.000848866	0.00921434	0.0545208
0.000849218	0.00933865	0.0545573
0.000849571	0.00947717	0.0545829
0.000849923	0.00963018	0.0545917
0.000850276	0.00979792	0.0545977
0.000850629	0.00998065	0.0546016
0.000850982	0.0101786	0.0545945
0.000851335	0.0103919	0.0545765
0.000851689	0.0106208	0.0545474
0.000852042	0.0108654	0.0545288
0.000852396	0.0111259	0.0545074
0.00085275	0.0114023	0.0544563
0.000853104	0.0116948	0.0543941
0.000853458	0.0120034	0.0543208
0.000853812	0.0123281	0.0542364
0.000854166	0.012669	0.054141
0.000854521	0.0130259	0.0540344
0.000854876	0.0133989	0.0539167
0.000855231	0.0137878	0.053788
0.000855586	0.0141925	0.0536481
0.000855941	0.0146129	0.053574
0.000856296	0.0150487	0.0534972
0.000856651	0.0154999	0.0533353
0.000857007	0.015966	0.0531623
0.000857363	0.0164469	0.0529783
0.000857719	0.0169422	0.0527834
0.000858075	0.0174515	0.0525776
0.000858431	0.0179745	0.0523608
0.000858787	0.0185108	0.0521333
0.000859144	0.0190598	0.0518949
0.0008595	0.0196211	0.0516459
0.000859857	0.0201942	0.0515174
0.000860214	0.0207785	0.0513862
0.000860571	0.0213733	0.0511158
0.000860928	0.0219782	0.050835
0.000861286	0.0225924	0.0505437
0.000861643	0.0232152	0.050242
0.000862001	0.0238459	0.04993
0.000862359	0.0244837	0.0496078
0.000862716	0.0251279	0.0492755
0.000863075	0.0257776	0.0489332
0.000863433	0.0264319	0.048581
0.000863791	0.0270901	0.0484012
0.00086415	0.0277512	0.0482189
0.000864508	0.0284143	0.0478472
0.000864867	0.0290784	0.0474659
0.000865226	0.0297426	0.0470751
0.000865585	0.0304059	0.046675
0.000865945	0.0310672	0.0462657
0.000866304	0.0317256	0.0458473
0.000866664	0.03238	0.0454199
0.000867024	0.0330294	0.0449838
0.000867383	0.0336727	0.044539
0.000867743	0.0343088	0.0443134
0.000868104	0.0349367	0.0440858
0.000868464	0.0355552	0.0436242
0.000868825	0.0361634	0.0431544
0.000869185	0.03676	0.0426766
0.000869546	0.0373442	0.042191
0.000869907	0.0379146	0.0416978
0.000870268	0.0384704	0.041197
0.000870629	0.0390104	0.040689
0.000870991	0.0395336	0.0401738
0.000871352	0.040039	0.0396518
0.000871714	0.0405256	0.0393882
0.000872076	0.0409922	0.039123
0.000872438	0.0414381	0.0385877
0.0008728	0.0418622	0.0380462
0.000873162	0.0422635	0.0374985
0.000873525	0.0426413	0.036945
0.000873887	0.0429946	0.0363858
0.00087425	0.0433226	0.0358212
0.000874613	0.0436245	0.0352514
0.000874976	0.0438994	0.0346766
0.000875339	0.0441468	0.0340971
0.000875702	0.0443659	0.0338056
0.000876066	0.044556	0.0335131
0.000876429	0.0447165	0.0329249
0.000876793	0.0448469	0.0323327
0.000877157	0.0449467	0.0317368
0.000877521	0.0450153	0.0311374
0.000877886	0.0450524	0.0305348
0.00087825	0.0450576	0.0299293
0.000878614	0.0450305	0.0293211
0.000878979	0.0449709	0.0287105
0.000879344	0.0448786	0.0280978
0.000879709	0.0447534	0.0277908
0.000880074	0.0445952	0.0274833
0.00088044	0.044404	0.0268673
0.000880805	0.0441797	0.02625
0.000881171	0.0439224	0.0256318
0.000881536	0.0436323	0.025013
0.000881902	0.0433094	0.0243938
0.000882268	0.042954	0.0237746
0.000882635	0.0425665	0.0231557
0.000883001	0.0421471	0.0225374
0.000883367	0.0416963	0.02192
0.000883734	0.0412144	0.0216117
0.000884101	0.0407021	0.0213038
0.000884468	0.0401599	0.0206893
0.000884835	0.0395885	0.0200766
0.000885202	0.0389885	0.0194661
0.00088557	0.0383606	0.0188583
0.000885937	0.0377057	0.0182533
0.000886305	0.0370246	0.0176517
0.000886673	0.0363182	0.0170536
0.000887041	0.0355876	0.0164595
0.000887409	0.0348336	0.0158697
0.000887778	0.0340574	0.0155765
0.000888146	0.0332602	0.0152845
0.000888515	0.032443	0.0147044
0.000888884	0.0316071	0.0141297
0.000889253	0.0307537	0.0135608
0.000889622	0.0298842	0.012998
0.000889991	0.029	0.012719
0.00089036	0.0281024	0.0124417
0.00089073	0.027193	0.0118923
0.0008911	0.0262731	0.0113501
0.00089147	0.0253443	0.0108156
0.00089184	0.0244082	0.0102891
0.00089221	0.0234665	0.010029
0.00089258	0.0225206	0.00977102
0.000892951	0.0215724	0.00926172
0.000893321	0.0206236	0.00876162
0.000893692	0.0196758	0.0082711
0.000894063	0.0187309	0.00779055
0.000894434	0.0177905	0.00732038
0.000894805	0.0168567	0.00686098
0.000895177	0.0159311	0.00641275
0.000895548	0.0150156	0.00597611
0.00089592	0.0141121	0.00555144
0.000896292	0.0132225	0.00534373
0.000896664	0.0123486	0.00513917
0.000897036	0.0114924	0.0047397
0.000897409	0.0106557	0.00435343
0.000897781	0.00984043	0.00398079
0.000898154	0.00904851	0.00362219
0.000898527	0.0082818	0.00327803
0.0008989	0.00754219	0.00294874
0.000899273	0.00683153	0.00263473
0.000899646	0.00615166	0.00233643
0.000900019	0.0055044	0.00205424
0.000900393	0.00489156	0.00191932
0.000900767	0.0043149	0.00178859
0.000901141	0.00377615	0.00153991
0.000901515	0.00327702	0.0013086
0.000901889	0.00281915	0.0010951
0.000902263	0.00240415	0.000899821
0.000902638	0.00203358	0.000723193
0.000903013	0.00170896	0.000565635
0.000903387	0.00143171	0.000427572
0.000903762	0.00120322	0.000309426
0.000904137	0.00102482	0.000211619
0.000904513	0.000897727	0.000170475
0.000904888	0.000823125	0.000134575
0.000905264	0.000802093	7.87162e-05
0.00090564	0.000835633	4.44641e-05
0.000906016	0.000924657	3.22404e-05
0.000906392	0.00106998	4.24658e-05
0.000906768	0.00127233	7.55603e-05
0.000907144	0.00153233	0.000131943
0.000907521	0.00185048	0.000212032
0.000907897	0.00222721	0.000316244
0.000908274	0.00266281	0.000444995
0.000908651	0.00315745	0.000518702
0.000909029	0.00371121	0.000598699
0.000909406	0.00432403	0.000777769
0.000909783	0.00499574	0.000982617
0.000910161	0.00572602	0.00121365
0.000910539	0.00651446	0.00147128
0.000910917	0.00736048	0.00175591
0.000911295	0.00826341	0.00206794
0.000911673	0.00922242	0.00240777
0.000912052	0.0102366	0.00277581
0.00091243	0.0113048	0.00317245
0.000912809	0.0124258	0.00338162
0.000913188	0.0135983	0.00359808
0.000913567	0.0148208	0.0040531
0.000913946	0.0160918	0.00453788
0.000914325	0.0174093	0.00505282
0.000914705	0.0187717	0.00559831
0.000915085	0.0201769	0.0061747
0.000915464	0.0216228	0.00678239
0.000915844	0.0231072	0.00742174
0.000916225	0.0246277	0.00809312
0.000916605	0.0261819	0.0087969
0.000916985	0.0277671	0.00916105
0.000917366	0.0293809	0.00953343
0.000917747	0.0310203	0.0103031
0.000918128	0.0326825	0.0111062
0.000918509	0.0343646	0.0119431
0.00091889	0.0360636	0.0128141
0.000919272	0.0377763	0.0137197
0.000919653	0.0394995	0.01466
0.000920035	0.0412302	0.0156355
0.000920417	0.0429648	0.0166465
0.000920799	0.0447002	0.0176933
0.000921181	0.0464329	0.0182302
0.000921563	0.0481595	0.0187762
0.000921946	0.0498766	0.0198955
0.000922329	0.0515807	0.0210515
0.000922711	0.0532683	0.0222445
0.000923094	0.0549359	0.0234748
0.000923478	0.0565802	0.0247426
0.000923861	0.0581975	0.0260484
0.000924244	0.0597845	0.0273922
0.000924628	0.0613378	0.0287745
0.000925012	0.0628539	0.0301954
0.000925396	0.0643296	0.0309204
0.00092578	0.0657615	0.0316552
0.000926164	0.0671464	0.0331542
0.000926549	0.0684812	0.0346925
0.000926933	0.0697627	0.0362705
0.000927318	0.0709879	0.0378883
0.000927703	0.072154	0.0395462
0.000928088	0.073258	0.0412443
0.000928473	0.0742973	0.0429829
0.000928859	0.0752692	0.0447622
0.000929244	0.0761712	0.0465824
0.00092963	0.077001	0.0475078
0.000930016	0.0777561	0.0484435
0.000930402	0.0784346	0.0503459
0.000930788	0.0790344	0.0522896
0.000931174	0.0795536	0.0542749
0.000931561	0.0799906	0.0563018
0.000931948	0.0803437	0.057331
0.000932335	0.0806116	0.0583706
0.000932722	0.080793	0.0604812
0.000933109	0.0808868	0.062634
0.000933496	0.0808921	0.0648289
0.000933883	0.0808082	0.0670661
0.000934271	0.0806345	0.0682006
0.000934659	0.0803706	0.0693457
0.000935047	0.0800163	0.0716677
0.000935435	0.0795716	0.0740323
0.000935823	0.0790367	0.0764394
0.000936212	0.0784119	0.0788893
0.0009366	0.0776978	0.0813819
0.000936989	0.0768952	0.0839172
0.000937378	0.0760049	0.0864953
0.000937767	0.0750282	0.0891162
0.000938156	0.0739664	0.09178
0.000938546	0.0728211	0.093128
0.000938935	0.071594	0.0944866
0.000939325	0.0702871	0.097236
0.000939715	0.0689027	0.100028
0.000940105	0.067443	0.102863
0.000940495	0.0659108	0.105741
0.000940886	0.0643089	0.108662
0.000941276	0.0626402	0.111625
0.000941667	0.0609081	0.114631
0.000942058	0.059116	0.117679
0.000942449	0.0572676	0.12077
0.00094284	0.0553667	0.122331
0.000943232	0.0534176	0.123903
0.000943623	0.0514245	0.127078
0.000944015	0.0493919	0.130295
0.000944407	0.0473246	0.133555
0.000944799	0.0452275	0.136856
0.000945191	0.0431059	0.140199
0.000945583	0.040965	0.143584
0.000945976	0.0388104	0.14701
0.000946368	0.0366478	0.150477
0.000946761	0.0344833	0.153986
0.000947154	0.032323	0.155755
0.000947547	0.0301731	0.157535
0.000947941	0.0280403	0.161125
0.000948334	0.0259311	0.164755
0.000948728	0.0238525	0.168426
0.000949121	0.0218114	0.172136
0.000949515	0.019815	0.175887
0.00094991	0.0178707	0.179677
0.000950304	0.0159858	0.183506
0.000950698	0.014168	0.187374
0.000951093	0.012425	0.191281
0.000951488	0.0107646	0.193249
0.000951883	0.00919467	0.195226
0.000952278	0.00772326	0.199209
0.000952673	0.00635843	0.203231
0.000953069	0.00510833	0.207289
0.000953464	0.00398116	0.211385
0.00095386	0.00298515	0.215518
0.000954256	0.00212854	0.219687
0.000954652	0.00141962	0.223892
0.000955048	0.000866617	0.228133
0.000955445	0.00047778	0.232409
0.000955841	0.000261296	0.234561
0.000956238	0.000225302	0.236721
0.000956635	0.000377858	0.241067
0.000957032	0.000726937	0.245447
0.000957429	0.0012804	0.249861
0.000957827	0.00204598	0.254308
0.000958224	0.00303126	0.258789
0.000958622	0.00424368	0.263301
0.00095902	0.00569047	0.267846
0.000959418	0.00737866	0.272423
0.000959816	0.00931509	0.277031
0.000960215	0.0115063	0.279346
0.000960613	0.0139587	0.281669
0.000961012	0.0166782	0.286338
0.000961411	0.0196707	0.291036
0.00096181	0.0229415	0.295764
0.000962209	0.0264958	0.30052
0.000962609	0.0303383	0.305304
0.000963008	0.0344735	0.310117
0.000963408	0.0389054	0.314956
0.000963808	0.0436375	0.319822
0.000964208	0.0486731	0.324715
0.000964608	0.0540151	0.327171
0.000965009	0.0596657	0.329633
0.000965409	0.065627	0.334576
0.00096581	0.0719003	0.339543
0.000966211	0.0784868	0.344535
0.000966612	0.0853868	0.349549
0.000967013	0.0926005	0.354587
0.000967414	0.100128	0.359647
0.000967816	0.107967	0.364728
0.000968218	0.116117	0.36983
0.00096862	0.124576	0.374953
0.000969022	0.133342	0.377522
0.000969424	0.142411	0.380096
0.000969826	0.151781	0.385258
0.000970229	0.161447	0.390438
0.000970632	0.171405	0.395637
0.000971034	0.18165	0.400852
0.000971438	0.192176	0.406085
0.000971841	0.202979	0.411333
0.000972244	0.214051	0.416597
0.000972648	0.225386	0.421876
0.000973051	0.236976	0.427169
0.000973455	0.248814	0.429821
0.000973859	0.260892	0.432476
0.000974264	0.273202	0.437795
0.000974668	0.285734	0.443127
0.000975073	0.298479	0.44847
0.000975477	0.311428	0.453824
0.000975882	0.32457	0.456504
0.000976287	0.337896	0.459188
0.000976693	0.351395	0.464561
0.000977098	0.365055	0.469944
0.000977504	0.378865	0.475334
0.000977909	0.392815	0.480732
0.000978315	0.406891	0.483434
0.000978721	0.421083	0.486137
0.000979128	0.435377	0.491548
0.000979534	0.449762	0.496964
0.000979941	0.464225	0.502385
0.000980347	0.478753	0.50781
0.000980754	0.493333	0.513238
0.000981161	0.507952	0.518669
0.000981569	0.522597	0.524102
0.000981976	0.537254	0.529536
0.000982384	0.551909	0.53497
0.000982792	0.566551	0.537687
0.0009832	0.581164	0.540404
0.000983608	0.595735	0.543785
0.000984016	0.610251	0.545838
0.000984424	0.624697	0.551269
0.000984833	0.63906	0.556699
0.000985242	0.653327	0.562125
0.000985651	0.667484	0.567547
0.00098606	0.681516	0.572965
0.000986469	0.695411	0.578378
0.000986879	0.709155	0.583785
0.000987288	0.722733	0.589185
0.000987698	0.736134	0.591883
0.000988108	0.749342	0.594578
0.000988518	0.762346	0.599963
0.000988929	0.775132	0.605339
0.000989339	0.787686	0.610706
0.00098975	0.799997	0.616063
0.000990161	0.81205	0.621408
0.000990572	0.823834	0.626742
0.000990983	0.835336	0.632064
0.000991394	0.846543	0.637373
0.000991806	0.857444	0.642667
0.000992217	0.868027	0.645309
0.000992629	0.878279	0.647948
0.000993041	0.888189	0.653213
0.000993453	0.897746	0.658463
0.000993866	0.90694	0.663695
0.000994278	0.915758	0.668911
0.000994691	0.92419	0.674109
0.000995104	0.932227	0.679288
0.000995517	0.939859	0.684447
0.00099593	0.947074	0.689587
0.000996344	0.953865	0.694706
0.000996757	0.960223	0.697257
0.000997171	0.966137	0.699803
0.000997585	0.971601	0.704878
0.000997999	0.976607	0.709931
0.000998413	0.981146	0.71496
0.000998828	0.985212	0.719964
0.000999242	0.988798	0.724944
0.000999657	0.991898	0.729899
0.00100007	0.994506	0.734827
0.00100049	0.996617	0.739728
0.0010009	0.998226	0.744602
0.00100132	0.999328	0.747028
0.00100173	0.999921	0.749447
0.00100215	1	0.754264
0.00100257	0.999564	0.759051
0.00100298	0.998609	0.763808
0.0010034	0.997136	0.768534
0.00100381	0.995142	0.773228
0.00100423	0.992628	0.777891
0.00100465	0.989594	0.78252
0.00100506	0.986042	0.787117
0.00100548	0.981972	0.791679
0.0010059	0.977389	0.793947
0.00100632	0.972294	0.796206
0.00100673	0.966691	0.800699
0.00100715	0.960586	0.805155
0.00100757	0.953983	0.809575
0.00100799	0.946889	0.813957
0.00100841	0.93931	0.818302
0.00100883	0.931253	0.822609
0.00100924	0.922728	0.826876
0.00100966	0.913742	0.831105
0.00101008	0.904306	0.835292
0.0010105	0.894429	0.837371
0.00101092	0.884122	0.83944
0.00101134	0.873398	0.843546
0.00101176	0.862269	0.84761
0.00101218	0.850747	0.851631
0.0010126	0.838846	0.85561
0.00101302	0.826581	0.859545
0.00101344	0.813966	0.863435
0.00101386	0.801016	0.867281
0.00101428	0.787748	0.871082
0.0010147	0.774177	0.874837
0.00101513	0.76032	0.876698
0.00101555	0.746195	0.878546
0.00101597	0.731819	0.882208
0.00101639	0.71721	0.885823
0.00101681	0.702387	0.88939
0.00101723	0.687367	0.892908
0.00101766	0.67217	0.896377
0.00101808	0.656815	0.899797
0.0010185	0.641319	0.903167
0.00101892	0.625704	0.906487
0.00101935	0.609987	0.909756
0.00101977	0.594189	0.911371
0.00102019	0.578327	0.912974
0.00102062	0.562422	0.916139
0.00102104	0.546492	0.919253
0.00102146	0.530557	0.922313
0.00102189	0.514634	0.925321
0.00102231	0.498743	0.926805
0.00102274	0.482901	0.928275
0.00102316	0.467126	0.931175
0.00102359	0.451436	0.93402
0.00102401	0.435847	0.93681
0.00102444	0.420377	0.939545
0.00102486	0.405042	0.940892
0.00102529	0.389857	0.942224
0.00102571	0.374838	0.944847
0.00102614	0.36	0.947414
0.00102656	0.345356	0.949923
0.00102699	0.330921	0.952375
0.00102742	0.316707	0.954769
0.00102784	0.302728	0.957106
0.00102827	0.288994	0.959383
0.0010287	0.275518	0.961602
0.00102912	0.26231	0.963762
0.00102955	0.24938	0.964819
0.00102998	0.236738	0.965862
0.00103041	0.224391	0.967902
0.00103083	0.212349	0.969882
0.00103126	0.200619	0.971802
0.00103169	0.189207	0.973661
0.00103212	0.17812	0.975459
0.00103255	0.167363	0.977195
0.00103297	0.156942	0.978869
0.0010334	0.14686	0.980482
0.00103383	0.13712	0.982032
0.00103426	0.127727	0.982784
0.00103469	0.118683	0.98352
0.00103512	0.109989	0.984945
0.00103555	0.101646	0.986307
0.00103598	0.0936561	0.987605
0.00103641	0.0860184	0.988841
0.00103684	0.0787328	0.990012
0.00103727	0.0717982	0.991119
0.0010377	0.0652133	0.992163
0.00103813	0.0589761	0.993142
0.00103856	0.0530842	0.994056
0.00103899	0.0475346	0.994489
0.00103942	0.0423241	0.994906
0.00103986	0.0374487	0.995691
0.00104029	0.0329042	0.99641
0.00104072	0.0286861	0.997065
0.00104115	0.0247892	0.997654
0.00104158	0.0212082	0.998178
0.00104202	0.0179373	0.998636
0.00104245	0.0149703	0.999028
0.00104288	0.0123007	0.999354
0.00104331	0.00992194	0.999615
0.00104375	0.00782676	0.99972
0.00104418	0.00600783	0.999809
0.00104461	0.00445753	0.999938
0.00104505	0.00316796	1
0.00104548	0.00213097	0.999996
0.00104592	0.00133821	0.999926
0.00104635	0.000781113	0.999789
0.00104678	0.000450901	0.999586
0.00104722	0.000338629	0.999316
0.00104765	0.000435186	0.998981
0.00104809	0.000731309	0.998578
0.00104852	0.0012176	0.998352
0.00104896	0.00188455	0.99811
0.00104939	0.00272254	0.997575
0.00104983	0.00372186	0.996973
0.00105026	0.00487275	0.996305
0.0010507	0.00616536	0.995571
0.00105114	0.00758984	0.994771
0.00105157	0.00913628	0.993905
0.00105201	0.0107948	0.992972
0.00105245	0.0125555	0.991974
0.00105288	0.0144086	0.99091
0.00105332	0.0163441	0.990353
0.00105376	0.0183524	0.989779
0.00105419	0.0204238	0.988584
0.00105463	0.0225488	0.987322
0.00105507	0.0247177	0.985996
0.00105551	0.0269214	0.984604
0.00105595	0.0291505	0.983147
0.00105638	0.0313962	0.981625
0.00105682	0.0336495	0.980038
0.00105726	0.0359017	0.978387
0.0010577	0.0381445	0.976672
0.00105814	0.0403696	0.97579
0.00105858	0.0425691	0.974892
0.00105902	0.0447352	0.973049
0.00105946	0.0468605	0.971141
0.0010599	0.0489379	0.969171
0.00106034	0.0509605	0.967137
0.00106078	0.0529218	0.96504
0.00106122	0.0548155	0.962881
0.00106166	0.0566359	0.96066
0.0010621	0.0583773	0.958376
0.00106254	0.0600346	0.956031
0.00106298	0.061603	0.954835
0.00106342	0.0630782	0.953624
0.00106386	0.0644559	0.951156
0.00106431	0.0657327	0.948627
0.00106475	0.0669052	0.946038
0.00106519	0.0679705	0.94339
0.00106563	0.0689262	0.940681
0.00106607	0.0697701	0.937913
0.00106652	0.0705007	0.935086
0.00106696	0.0711165	0.932201
0.0010674	0.0716167	0.929257
0.00106784	0.0720008	0.927764
0.00106829	0.0722686	0.926256
0.00106873	0.0724205	0.923198
0.00106918	0.0724569	0.920083
0.00106962	0.0723789	0.916912
0.00107006	0.0721878	0.913685
0.00107051	0.0718852	0.91205
0.00107095	0.0714732	0.910402
0.0010714	0.0709541	0.907064
0.00107184	0.0703304	0.903673
0.00107229	0.0696051	0.900227
0.00107273	0.0687813	0.896727
0.00107318	0.0678625	0.894958
0.00107362	0.0668522	0.893175
0.00107407	0.0657546	0.889571
0.00107451	0.0645735	0.885914
0.00107496	0.0633134	0.882207
0.00107541	0.0619787	0.878449
0.00107585	0.060574	0.87464
0.0010763	0.0591041	0.870782
0.00107674	0.0575738	0.866875
0.00107719	0.0559882	0.86292
0.00107764	0.0543523	0.858916
0.00107809	0.0526713	0.856897
0.00107853	0.0509503	0.854866
0.00107898	0.0491945	0.850769
0.00107943	0.0474093	0.846626
0.00107988	0.0455998	0.842438
0.00108033	0.0437712	0.838205
0.00108077	0.0419287	0.833928
0.00108122	0.0400775	0.829608
0.00108167	0.0382226	0.825245
0.00108212	0.036369	0.82084
0.00108257	0.0345217	0.816393
0.00108302	0.0326855	0.814155
0.00108347	0.030865	0.811906
0.00108392	0.0290648	0.807379
0.00108437	0.0272893	0.802813
0.00108482	0.025543	0.798208
0.00108527	0.0238298	0.793566
0.00108572	0.0221538	0.788886
0.00108617	0.0205187	0.78417
0.00108662	0.0189283	0.779418
0.00108707	0.0173859	0.774631
0.00108752	0.0158949	0.76981
0.00108797	0.0144582	0.767387
0.00108843	0.0130787	0.764956
0.00108888	0.0117592	0.760068
0.00108933	0.0105019	0.755149
0.00108978	0.00930927	0.750199
0.00109023	0.00818321	0.745219
0.00109069	0.00712556	0.740208
0.00109114	0.0061379	0.735169
0.00109159	0.00522163	0.730102
0.00109205	0.00437789	0.725008
0.0010925	0.00360762	0.719887
0.00109295	0.00291155	0.717317
0.00109341	0.00229019	0.71474
0.00109386	0.00174382	0.709568
0.00109431	0.00127254	0.704373
0.00109477	0.000876211	0.699154
0.00109522	0.000554496	0.693912
0.00109568	0.000306856	0.688649
0.00109613	0.000132551	0.683365
0.00109659	3.06417e-05	0.678061
0.00109704	0	0.672737
0.0010975	3.93086e-05	0.667395
0.00109795	0.000147069	0.664718
0.00109841	0.000321604	0.662036
0.00109886	0.00056107	0.656659
0.00109932	0.000863454	0.651267
0.00109978	0.00122659	0.645859
0.00110023	0.00164816	0.640437
0.00110069	0.0021257	0.635002
0.00110115	0.00265662	0.629553
0.0011016	0.00323818	0.624093
0.00110206	0.00386756	0.618622
0.00110252	0.0045418	0.61314
0.00110298	0.00525784	0.610396
0.00110343	0.00601254	0.607649
0.00110389	0.00680269	0.602149
0.00110435	0.00762498	0.596642
0.00110481	0.00847605	0.591127
0.00110527	0.0093525	0.585606
0.00110573	0.0102509	0.58008
0.00110619	0.0111677	0.574549
0.00110664	0.0120995	0.569015
0.0011071	0.0130428	0.563477
0.00110756	0.013994	0.557937
0.00110802	0.0149497	0.555167
0.00110848	0.0159065	0.552396
0.00110894	0.0168608	0.546854
0.0011094	0.0178094	0.541313
0.00110986	0.0187488	0.535772
0.00111032	0.019676	0.530233
0.00111079	0.0205877	0.524697
0.00111125	0.0214808	0.519164
0.00111171	0.0223523	0.513635
0.00111217	0.0231995	0.508111
0.00111263	0.0240195	0.502593
0.00111309	0.0248097	0.499836
0.00111356	0.0255676	0.497081
0.00111402	0.0262909	0.491576
0.00111448	0.0269773	0.486079
0.00111494	0.0276249	0.48059
0.00111541	0.0282317	0.475112
0.00111587	0.0287959	0.469643
0.00111633	0.0293161	0.464185
0.00111679	0.0297909	0.458738
0.00111726	0.030219	0.453304
0.00111772	0.0305993	0.447883
0.00111819	0.0309311	0.445177
0.00111865	0.0312137	0.442475
0.00111911	0.0314465	0.437082
0.00111958	0.0316292	0.431704
0.00112004	0.0317617	0.426341
0.00112051	0.0318441	0.420995
0.00112097	0.0318764	0.418329
0.00112144	0.0318591	0.415667
0.0011219	0.0317927	0.410355
0.00112237	0.0316779	0.405063
0.00112284	0.0315156	0.399789
0.0011233	0.0313068	0.394535
0.00112377	0.0310525	0.391916
0.00112423	0.0307541	0.389301
0.0011247	0.0304131	0.384089
0.00112517	0.0300309	0.378897
0.00112564	0.0296092	0.373728
0.0011261	0.0291497	0.368582
0.00112657	0.0286545	0.363459
0.00112704	0.0281253	0.35836
0.00112751	0.0275644	0.353285
0.00112797	0.0269737	0.348236
0.00112844	0.0263555	0.343212
0.00112891	0.0257122	0.34071
0.00112938	0.0250459	0.338214
0.00112985	0.0243591	0.333243
0.00113032	0.0236541	0.328299
0.00113079	0.0229334	0.323383
0.00113126	0.0221995	0.318495
0.00113172	0.0214548	0.313636
0.00113219	0.0207018	0.308806
0.00113266	0.0199429	0.304006
0.00113313	0.0191806	0.299236
0.00113361	0.0184174	0.294497
0.00113408	0.0176557	0.292139
0.00113455	0.0168978	0.289789
0.00113502	0.0161461	0.285113
0.00113549	0.0154029	0.280468
0.00113596	0.0146705	0.275856
0.00113643	0.013951	0.271277
0.0011369	0.0132466	0.266731
0.00113737	0.0125594	0.262218
0.00113785	0.0118913	0.25774
0.00113832	0.0112443	0.253296
0.00113879	0.0106201	0.248887
0.00113926	0.0100206	0.246695
0.00113974	0.0094473	0.244513
0.00114021	0.00890185	0.240174
0.00114068	0.00838569	0.235872
0.00114116	0.00790015	0.231605
0.00114163	0.00744647	0.227375
0.0011421	0.0070258	0.223182
0.00114258	0.00663914	0.219026
0.00114305	0.0062874	0.214907
0.00114353	0.00597137	0.210826
0.001144	0.00569171	0.206783
0.00114448	0.00544898	0.204775
0.00114495	0.00524359	0.202778
0.00114543	0.00507585	0.198811
0.0011459	0.00494595	0.194883
0.00114638	0.00485392	0.190994
0.00114685	0.00479972	0.187144
0.00114733	0.00478313	0.183334
0.00114781	0.00480386	0.179563
0.00114828	0.00486146	0.175831
0.00114876	0.00495538	0.17214
0.00114924	0.00508495	0.168489
0.00114971	0.00524938	0.166678
0.00115019	0.00544776	0.164878
0.00115067	0.00567908	0.161307
0.00115115	0.00594222	0.157777
0.00115162	0.00623596	0.154288
0.0011521	0.00655899	0.15084
0.00115258	0.00690987	0.147432
0.00115306	0.00728712	0.144066
0.00115354	0.00768913	0.14074
0.00115402	0.00811424	0.137456
0.00115449	0.00856072	0.134214
0.00115497	0.00902676	0.132608
0.00115545	0.00951049	0.131012
0.00115593	0.01001	0.127853
0.00115641	0.0105233	0.124734
0.00115689	0.0110485	0.121658
0.00115737	0.0115834	0.118622
0.00115785	0.0121261	0.115629
0.00115833	0.0126745	0.112677
0.00115882	0.0132264	0.109767
0.0011593	0.0137799	0.106899
0.00115978	0.014333	0.104072
0.00116026	0.0148834	0.102674
0.00116074	0.0154293	0.101287
0.00116122	0.0159687	0.0985436
0.0011617	0.0164996	0.0958418
0.00116219	0.0170201	0.0931816
0.00116267	0.0175285	0.090563
0.00116315	0.018023	0.0879858
0.00116363	0.0185018	0.0854501
0.00116412	0.0189634	0.0829558
0.0011646	0.0194062	0.0805027
0.00116508	0.0198289	0.0780908
0.00116557	0.02023	0.0769003
0.00116605	0.0206084	0.0757201
0.00116654	0.0209628	0.0733904
0.00116702	0.0212922	0.0711016
0.0011675	0.0215958	0.0688537
0.00116799	0.0218726	0.0666464
0.00116847	0.022122	0.0644797
0.00116896	0.0223434	0.0623534
0.00116944	0.0225364	0.0602675
0.00116993	0.0227004	0.0582217
0.00117041	0.0228354	0.0562159
0.0011709	0.0229412	0.0552279
0.00117139	0.0230177	0.0542499
0.00117187	0.023065	0.0523236
0.00117236	0.0230834	0.0504368
0.00117285	0.0230731	0.0485894
0.00117333	0.0230345	0.0467811
0.00117382	0.0229681	0.0458916
0.00117431	0.0228745	0.0450118
0.00117479	0.0227544	0.0432812
0.00117528	0.0226085	0.0415892
0.00117577	0.0224376	0.0399355
0.00117626	0.0222428	0.03832
0.00117675	0.0220249	0.0375265
0.00117723	0.021785	0.0367424
0.00117772	0.0215243	0.0352025
0.00117821	0.0212438	0.0337001
0.0011787	0.0209447	0.032235
0.00117919	0.0206284	0.0308068
0.00117968	0.0202961	0.0294154
0.00118017	0.0199491	0.0280604
0.00118066	0.0195887	0.0267418
0.00118115	0.0192163	0.0254591
0.00118164	0.0188333	0.0242121
0.00118213	0.0184411	0.023602
0.00118262	0.018041	0.0230006
0.00118311	0.0176344	0.0218243
0.0011836	0.0172227	0.0206829
0.00118409	0.0168073	0.0195761
0.00118459	0.0163896	0.0185037
0.00118508	0.0159709	0.0174652
0.00118557	0.0155525	0.0164606
0.00118606	0.0151358	0.0154894
0.00118655	0.0147219	0.0145513
0.00118705	0.0143122	0.0136461
0.00118754	0.0139078	0.0132057
0.00118803	0.0135099	0.0127733
0.00118853	0.0131197	0.0119329
0.00118902	0.0127381	0.0111243
0.00118951	0.0123664	0.0103472
0.00119001	0.0120054	0.00960148
0.0011905	0.011656	0.00888663
0.00119099	0.0113193	0.00820237
0.00119149	0.0109959	0.00754837
0.00119198	0.0106867	0.00692429
0.00119248	0.0103924	0.00632979
0.00119297	0.0101136	0.00604352
0.00119347	0.00985093	0.00576452
0.00119396	0.0096049	0.00522814
0.00119446	0.00937596	0.00472031
0.00119495	0.00916452	0.00424066
0.00119545	0.00897089	0.00378885
0.00119595	0.00879534	0.00336451
0.00119644	0.00863804	0.0029673
0.00119694	0.00849911	0.00259685
0.00119744	0.00837861	0.0022528
0.00119793	0.0082765	0.00193478
0.00119843	0.0081927	0.00178541
0.00119893	0.00812703	0.00164242
0.00119943	0.00807926	0.00137536
0.00119992	0.00804908	0.00113323
0.00120042	0.00803613	0.000915654
0.00120092	0.00803996	0.000722258
0.00120142	0.00806007	0.000552666
0.00120192	0.00809588	0.000406504
0.00120242	0.00814677	0.000283391
0.00120292	0.00821204	0.000182949
0.00120341	0.00829093	0.000104797
0.00120391	0.00838265	7.396e-05
0.00120441	0.00848635	4.85527e-05
0.00120491	0.00860111	1.38342e-05
0.00120541	0.00872598	2.57291e-07
0.00120591	0.00885999	7.43745e-06
		3.49893e-05
		8.25267e-05
		0.000149663
		0.000236011
		0.000341184
		0.000464793
		0.000533389
		0.000606449
		0.000765766
		0.000942353
		0.00113582
		0.00134579
		0.00157186
		0.00181364
		0.00207076
		0.00234282
		0.00262944
		0.00277808
		0.00293022
		0.00324479
		0.00357276
		0.00391374
		0.00426735
		0.00463321
		0.00501094
		0.00540015
		0.00580047
		0.00621152
		0.00642095
		0.00663293
		0.00706431
		0.0075053
		0.00795552
		0.0084146
		0.00888218
		0.00935788
		0.00984135
		0.0103322
		0.0108301
		0.0110816
		0.0113347
		0.0118456
		0.0123625
		0.012885
		0.0134127
		0.0136785
		0.0139454
		0.0144827
		0.0150241
		0.0155695
		0.0161185
		0.0163942
		0.0166706
		0.0172257
		0.0177833
		0.0183431
		0.0189049
		0.0194683
		0.0200329
		0.0205986
		0.0211648
		0.0217315
		0.0220149
		0.0222982
		0.0228646
		0.0234306
		0.0239956
		0.0245596
		0.0251222
		0.025683
		0.026242
		0.0267986
		0.0273528
		0.0276289
		0.0279043
		0.0284527
		0.0289978
		0.0295394
		0.0300772
		0.0306109
		0.0311405
		0.0316655
		0.0321858
		0.0327011
		0.0329568
		0.0332112
		0.033716
		0.0342151
		0.0347085
		0.0351958
		0.0356768
		0.0361515
		0.0366196
		0.0370808
		0.0375351
		0.0377596
		0.0379823
		0.0384221
		0.0388545
		0.0392792
		0.0396961
		0.040105
		0.0405059
		0.0408985
		0.0412827
		0.0416584
		0.041843
		0.0420254
		0.0423837
		0.0427331
		0.0430735
		0.0434049
		0.043727
		0.0440397
		0.0443431
		0.044637
		0.0449213
		0.0450599
		0.045196
		0.045461
		0.0457161
		0.0459614
		0.0461968
		0.0464221
		0.0466375
		0.0468428
		0.0470379
		0.047223
		0.0473116
		0.0473978
		0.0475624
		0.0477168
		0.0478609
		0.0479948
		0.0481184
		0.0482317
		0.0483347
		0.0484275
		0.04851
		0.0485474
		0.0485822
		0.0486442
		0.048696
		0.0487376
		0.048769
		0.0487903
		0.0488015
		0.0488026
		0.0487938
		0.0487749
		0.0487618
		0.0487462
		0.0487076
		0.0486593
		0.0486012
		0.0485334
		0.048496
		0.0484561
		0.0483692
		0.0482729
		0.0481673
		0.0480524
		0.0479915
		0.0479283
		0.0477951
		0.0476529
		0.0475018
		0.0473418
		0.0471732
		0.046996
		0.0468103
		0.0466162
		0.0464138
		0.0463096
		0.0462033
		0.0459847
		0.0457583
		0.045524
		0.0452821
		0.0450326
		0.0447757
		0.0445115
		0.0442402
		0.0439618
		0.04382
		0.0436766
		0.0433846
		0.043086
		0.0427809
		0.0424696
		0.042152
		0.0418284
		0.041499
		0.0411638
		0.040823
		0.0406505
		0.0404767
		0.0401252
		0.0397686
		0.0394069
		0.0390404
		0.0386693
		0.0382936
		0.0379136
		0.0375294
		0.0371411
		0.0369455
		0.032859
		0.028548
		0.0241666
		0.01986
		0.0157607
		0.0138259
		0.011985
		0.00863008
		0.00577242
		0.00346715
		0.00174766
		0.000626081
		9.4246e-05
		0.000125149
		0.000674768
		0.00168426
		0.00233962
		0.00308246
		0.00478867
		0.00671562
		0.00877259
		0.0108686
		0.0129157
		0.0148318
		0.0165435
		0.0179885
		0.0191177
		0.0195523
		0.0198961
		0.020304
		0.0203365
		0.0200035
		0.0193278
		0.0183442
		0.0170968
		0.0156369
		0.0140208
		0.0123069
		0.0114316
		0.0105538
		0.00881789
		0.00862652
		0.00715159
		0.00560167
		0.00420803
		0.00300276
		0.00200946
		0.00124297
		0.000709306
		0.000405957
		0.000337638
		0.000322337
		0.000440554
		0.000736348
		0.00118023
		0.00173877
		0.00237598
		0.00305481
		0.00373861
		0.00439256
		0.00498502
		0.00524946
		0.00548868
		0.00588155
		0.0061476
		0.00627721
		0.00626725
		0.00612092
		0.00584728
		0.00546058
		0.00497938
		0.00442556
		0.0041289
		0.00382324
		0.00319769
		0.00257426
		0.00197737
		0.00142961
		0.000950936
		0.000558039
		0.000263812
		7.70104e-05
		2.03897e-06
		6.66093e-06
		3.89009e-05
		0.000183292
		0.000426842
		0.000757488
		0.00115999
		0.00161653
		0.00210746
		0.00261207

## Sheet: 3.0mHz
f_hz	fitted_signal_normalized	true_signal_normalized	note
0.00291524	0.000947713	0.00345663	FWHM = 18.8 μHz
0.0029154	0.00105791	0.00278776
0.00291556	0.00117324	0.00188451
0.00291573	0.0012935	0.000960897
0.00291589	0.00141847	0.000261714
0.00291605	0.00154791	6.83341e-05
0.00291622	0.0016816	1.00274e-05
0.00291638	0.00181926	0.000354538
0.00291654	0.00196064	0.0013291
0.0029167	0.00210546	0.00283459
0.00291687	0.00225343	0.00464867
0.00291703	0.00240425	0.00646276
0.00291719	0.00255761	0.00654737
0.00291736	0.00271321	0.00671386
0.00291752	0.00287072	0.00687645
0.00291768	0.0030298	0.00703482
0.00291784	0.00319013	0.00718864
0.00291801	0.00335136	0.0073376
0.00291817	0.00351313	0.0074814
0.00291833	0.0036751	0.00761973
0.0029185	0.00383691	0.00775231
0.00291866	0.00399819	0.00787885
0.00291882	0.00415858	0.00793978
0.00291899	0.00431773	0.00799909
0.00291915	0.00447525	0.00811276
0.00291931	0.0046308	0.00821962
0.00291947	0.00478399	0.00831943
0.00291964	0.00493447	0.00841195
0.0029198	0.00508188	0.00849698
0.00291996	0.00522586	0.00857432
0.00292013	0.00536605	0.00864377
0.00292029	0.00550211	0.00870518
0.00292045	0.0056337	0.00875837
0.00292062	0.00576047	0.00878184
0.00292078	0.00588211	0.00880321
0.00292094	0.00599829	0.00883958
0.00292111	0.00610871	0.00886735
0.00292127	0.00621305	0.00888644
0.00292143	0.00631105	0.00889677
0.0029216	0.00640242	0.00889828
0.00292176	0.00648689	0.00889092
0.00292192	0.00656422	0.00887467
0.00292209	0.00663418	0.00884952
0.00292225	0.00669655	0.00881547
0.00292241	0.00675112	0.00879512
0.00292257	0.00679771	0.00877256
0.00292274	0.00683615	0.00872084
0.0029229	0.00686629	0.00866036
0.00292306	0.006888	0.00859121
0.00292323	0.00690116	0.00851349
0.00292339	0.0069057	0.00842731
0.00292355	0.00690153	0.00833282
0.00292372	0.00688861	0.00823017
0.00292388	0.00686691	0.00811953
0.00292404	0.00683643	0.0080011
0.00292421	0.00679719	0.00793902
0.00292437	0.00674922	0.00787507
0.00292453	0.0066926	0.00774168
0.0029247	0.0066274	0.00760118
0.00292486	0.00655375	0.00745381
0.00292502	0.00647177	0.00729986
0.00292519	0.00638163	0.0072205
0.00292535	0.00628351	0.00713961
0.00292551	0.00617762	0.00697338
0.00292568	0.0060642	0.00680149
0.00292584	0.0059435	0.00662428
0.00292601	0.00581579	0.00644209
0.00292617	0.00568139	0.00634924
0.00292633	0.00554063	0.00625529
0.0029265	0.00539384	0.00606427
0.00292666	0.00524142	0.00586941
0.00292682	0.00508374	0.00567111
0.00292699	0.00492123	0.00546979
0.00292715	0.00475433	0.00526586
0.00292731	0.0045835	0.00505978
0.00292748	0.00440921	0.00485196
0.00292764	0.00423197	0.00464288
0.0029278	0.00405228	0.00443297
0.00292797	0.00387069	0.00432786
0.00292813	0.00368773	0.00422271
0.00292829	0.00350399	0.00401257
0.00292846	0.00332004	0.00380301
0.00292862	0.00313647	0.00359452
0.00292878	0.0029539	0.00338758
0.00292895	0.00277293	0.00318266
0.00292911	0.00259421	0.00298025
0.00292928	0.00241836	0.00278082
0.00292944	0.00224604	0.00258487
0.0029296	0.00207789	0.00239287
0.00292977	0.00191458	0.0022985
0.00292993	0.00175676	0.00220529
0.00293009	0.00160511	0.00202261
0.00293026	0.00146028	0.0018453
0.00293042	0.00132295	0.0016738
0.00293058	0.00119378	0.00150858
0.00293075	0.00107343	0.00135008
0.00293091	0.000962567	0.00119873
0.00293108	0.00086183	0.00105496
0.00293124	0.000771871	0.000919188
0.0029314	0.000693325	0.000791808
0.00293157	0.000626818	0.000731388
0.00293173	0.000572965	0.000673211
0.00293189	0.000532367	0.000563772
0.00293206	0.000505612	0.000463849
0.00293222	0.000493272	0.000373787
0.00293239	0.000495899	0.000293911
0.00293255	0.000514031	0.000224532
0.00293271	0.000548181	0.000165938
0.00293288	0.000598845	0.000118402
0.00293304	0.000666493	8.21754e-05
0.00293321	0.000751572	5.74875e-05
0.00293337	0.000854505	4.95368e-05
0.00293353	0.000975686	4.45477e-05
0.0029337	0.00111548	4.35428e-05
0.00293386	0.00127424	5.4637e-05
0.00293402	0.00145225	7.7971e-05
0.00293419	0.00164981	0.000113662
0.00293435	0.00186715	0.000161802
0.00293452	0.00210449	0.000222459
0.00293468	0.002362	0.000295676
0.00293484	0.00263983	0.00038147
0.00293501	0.00293809	0.000479831
0.00293517	0.00325684	0.000533716
0.00293534	0.00359612	0.000590727
0.0029355	0.00395592	0.000714094
0.00293566	0.0043362	0.000849847
0.00293583	0.00473687	0.000997871
0.00293599	0.00515782	0.00115803
0.00293616	0.00559887	0.00133014
0.00293632	0.00605983	0.00151403
0.00293648	0.00654045	0.00170948
0.00293665	0.00704044	0.00191622
0.00293681	0.00755949	0.002134
0.00293698	0.00809722	0.00224694
0.00293714	0.00865323	0.00236253
0.0029373	0.00922707	0.00260146
0.00293747	0.00981824	0.00285047
0.00293763	0.0104262	0.00310918
0.0029378	0.0110504	0.00337719
0.00293796	0.0116903	0.0036541
0.00293812	0.0123451	0.00393945
0.00293829	0.0130143	0.00423279
0.00293845	0.013697	0.00453364
0.00293862	0.0143925	0.00484149
0.00293878	0.0151001	0.00499788
0.00293895	0.0158188	0.00515582
0.00293911	0.0165479	0.0054761
0.00293927	0.0172864	0.00580176
0.00293944	0.0180334	0.00613224
0.0029396	0.0187879	0.00646694
0.00293977	0.019549	0.00680526
0.00293993	0.0203157	0.00714659
0.00294009	0.0210868	0.00749029
0.00294026	0.0218613	0.00783573
0.00294042	0.0226383	0.00818226
0.00294059	0.0234164	0.00835573
0.00294075	0.0241947	0.00852922
0.00294092	0.0249719	0.00887596
0.00294108	0.0257469	0.00922179
0.00294124	0.0265186	0.00956604
0.00294141	0.0272857	0.00990805
0.00294157	0.0280471	0.0102471
0.00294174	0.0288016	0.0105826
0.0029419	0.0295479	0.0109138
0.00294207	0.0302849	0.01124
0.00294223	0.0310113	0.0115606
0.00294239	0.031726	0.0117185
0.00294256	0.0324277	0.0118749
0.00294272	0.0331153	0.0121822
0.00294289	0.0337876	0.0124819
0.00294305	0.0344433	0.0127734
0.00294322	0.0350815	0.013056
0.00294338	0.0357008	0.0131938
0.00294355	0.0363002	0.0133291
0.00294371	0.0368786	0.0135921
0.00294387	0.0374349	0.0138445
0.00294404	0.0379681	0.0140855
0.0029442	0.0384772	0.0143148
0.00294437	0.038961	0.0144248
0.00294453	0.0394188	0.0145317
0.0029447	0.0398496	0.0147358
0.00294486	0.0402524	0.0149265
0.00294503	0.0406266	0.0151035
0.00294519	0.0409711	0.0152661
0.00294535	0.0412853	0.0154141
0.00294552	0.0415685	0.015547
0.00294568	0.0418201	0.0156645
0.00294585	0.0420393	0.0157663
0.00294601	0.0422256	0.015852
0.00294618	0.0423786	0.0158887
0.00294634	0.0424977	0.0159213
0.00294651	0.0425826	0.0159741
0.00294667	0.0426328	0.0160101
0.00294684	0.0426483	0.0160291
0.002947	0.0426286	0.016031
0.00294716	0.0425736	0.0160157
0.00294733	0.0424833	0.0159831
0.00294749	0.0423577	0.0159332
0.00294766	0.0421966	0.015866
0.00294782	0.0420002	0.0157815
0.00294799	0.0417688	0.0157328
0.00294815	0.0415024	0.0156798
0.00294832	0.0412013	0.015561
0.00294848	0.040866	0.0154253
0.00294865	0.0404969	0.0152729
0.00294881	0.0400943	0.0151039
0.00294898	0.0396589	0.0149187
0.00294914	0.0391913	0.0147176
0.00294931	0.0386921	0.0145008
0.00294947	0.0381621	0.0142689
0.00294963	0.037602	0.0140221
0.0029498	0.0370128	0.0138933
0.00294996	0.0363954	0.013761
0.00295013	0.0357506	0.0134861
0.00295029	0.0350797	0.0131978
0.00295046	0.0343836	0.0128968
0.00295062	0.0336635	0.0125836
0.00295079	0.0329206	0.0122589
0.00295095	0.0321561	0.0119234
0.00295112	0.0313714	0.0115777
0.00295128	0.0305678	0.0112226
0.00295145	0.0297467	0.0108589
0.00295161	0.0289095	0.010674
0.00295178	0.0280576	0.0104873
0.00295194	0.0271927	0.0101087
0.00295211	0.0263162	0.00972392
0.00295227	0.0254297	0.00933384
0.00295244	0.0245348	0.00893936
0.0029526	0.0236331	0.00854141
0.00295277	0.0227263	0.00814093
0.00295293	0.0218161	0.0077389
0.0029531	0.0209041	0.00733629
0.00295326	0.019992	0.00693412
0.00295343	0.0190817	0.00673351
0.00295359	0.0181747	0.00653339
0.00295376	0.0172728	0.00613513
0.00295392	0.0163778	0.0057404
0.00295409	0.0154913	0.00535024
0.00295425	0.0146151	0.00496571
0.00295442	0.0137509	0.00458788
0.00295458	0.0129004	0.0042178
0.00295475	0.0120652	0.00385656
0.00295491	0.0112471	0.00350522
0.00295508	0.0104477	0.00316485
0.00295524	0.00966865	0.0029991
0.00295541	0.00891146	0.0028365
0.00295557	0.00817772	0.00252123
0.00295574	0.00746896	0.00222008
0.0029559	0.00678667	0.00193408
0.00295607	0.00613229	0.00166426
0.00295623	0.00550723	0.0014116
0.0029564	0.00491283	0.00117711
0.00295656	0.00435041	0.000961722
0.00295673	0.00382121	0.000766394
0.00295689	0.00332642	0.000592032
0.00295706	0.0028672	0.000512992
0.00295722	0.0024446	0.000439523
0.00295739	0.00205964	0.000309722
0.00295755	0.00171327	0.000203453
0.00295772	0.00140636	0.000121505
0.00295788	0.00113971	6.46317e-05
0.00295805	0.000914063	3.35475e-05
0.00295821	0.000730061	2.89272e-05
0.00295838	0.000588287	5.14031e-05
0.00295855	0.000489236	0.000101563
0.00295871	0.000433326	0.00017995
0.00295888	0.000420888	0.000229884
0.00295904	0.000452169	0.000287057
0.00295921	0.000527333	0.000423329
0.00295937	0.000646453	0.000589159
0.00295954	0.000809514	0.000784889
0.0029597	0.00101641	0.0010108
0.00295987	0.00126696	0.00126714
0.00296003	0.00156086	0.00155406
0.0029602	0.00189774	0.00187169
0.00296036	0.00227714	0.00222008
0.00296053	0.0026985	0.00259923
0.00296069	0.00316115	0.00280032
0.00296086	0.00366436	0.00300908
0.00296103	0.0042073	0.00344949
0.00296119	0.00478904	0.00392028
0.00296136	0.00540856	0.00442121
0.00296152	0.00606476	0.00495194
0.00296169	0.00675645	0.00522837
0.00296185	0.00748235	0.00551211
0.00296202	0.0082411	0.00610127
0.00296218	0.00903125	0.00671891
0.00296235	0.00985128	0.00736447
0.00296251	0.0106996	0.0080373
0.00296268	0.0115745	0.00838373
0.00296285	0.0124742	0.00873672
0.00296301	0.013397	0.00946196
0.00296318	0.0143408	0.0102122
0.00296334	0.0153039	0.0109866
0.00296351	0.016284	0.0117841
0.00296367	0.0172793	0.0126038
0.00296384	0.0182875	0.0134446
0.002964	0.0193064	0.0143054
0.00296417	0.0203339	0.015185
0.00296433	0.0213677	0.0160821
0.0029645	0.0224054	0.0165369
0.00296467	0.0234447	0.0169956
0.00296483	0.0244833	0.0179241
0.002965	0.0255188	0.0188661
0.00296516	0.0265488	0.0198203
0.00296533	0.0275708	0.0207852
0.00296549	0.0285824	0.0217592
0.00296566	0.0295813	0.0227409
0.00296583	0.0305649	0.0237286
0.00296599	0.031531	0.0247207
0.00296616	0.0324769	0.0257155
0.00296632	0.0334005	0.0262135
0.00296649	0.0342994	0.0267114
0.00296665	0.0351711	0.0277066
0.00296682	0.0360135	0.0286994
0.00296699	0.0368244	0.0296881
0.00296715	0.0376014	0.0306708
0.00296732	0.0383426	0.0316457
0.00296748	0.0390458	0.0326111
0.00296765	0.039709	0.0335652
0.00296781	0.0403303	0.034506
0.00296798	0.0409079	0.035432
0.00296815	0.04144	0.0358887
0.00296831	0.0419249	0.0363411
0.00296848	0.042361	0.0372316
0.00296864	0.042747	0.0381016
0.00296881	0.0430813	0.0389495
0.00296897	0.0433628	0.0397735
0.00296914	0.0435904	0.0405717
0.00296931	0.0437629	0.0413426
0.00296947	0.0438797	0.0420843
0.00296964	0.0439398	0.0427952
0.0029698	0.0439426	0.0434737
0.00296997	0.0438878	0.0438003
0.00297014	0.043775	0.0441182
0.0029703	0.043604	0.0447272
0.00297047	0.0433748	0.0452991
0.00297063	0.0430875	0.0458325
0.0029708	0.0427424	0.0463261
0.00297097	0.04234	0.0467784
0.00297113	0.041881	0.0471882
0.0029713	0.0413659	0.0475544
0.00297146	0.040796	0.0478756
0.00297163	0.0401722	0.048151
0.0029718	0.0394959	0.0482711
0.00297196	0.0387686	0.0483794
0.00297213	0.0379919	0.04856
0.00297229	0.0371677	0.0486919
0.00297246	0.0362978	0.0487743
0.00297263	0.0353846	0.0488067
0.00297279	0.0344304	0.0487884
0.00297296	0.0334377	0.048719
0.00297312	0.0324092	0.048598
0.00297329	0.0313477	0.0484252
0.00297346	0.0302564	0.0482004
0.00297362	0.0291383	0.0480685
0.00297379	0.0279969	0.0479236
0.00297395	0.0268357	0.0475947
0.00297412	0.0256583	0.0472138
0.00297429	0.0244687	0.0467814
0.00297445	0.0232707	0.0462976
0.00297462	0.0220685	0.045763
0.00297478	0.0208664	0.0451782
0.00297495	0.0196688	0.0445439
0.00297512	0.0184802	0.043861
0.00297528	0.0173053	0.0431303
0.00297545	0.0161487	0.0427474
0.00297562	0.0150156	0.042353
0.00297578	0.0139107	0.0415304
0.00297595	0.0128392	0.0406636
0.00297611	0.0118064	0.0397542
0.00297628	0.0108174	0.0388038
0.00297645	0.00987769	0.037814
0.00297661	0.00899263	0.0367868
0.00297678	0.00816771	0.0357241
0.00297695	0.0074085	0.0346279
0.00297711	0.00672059	0.0335005
0.00297728	0.00610963	0.0329259
0.00297744	0.00558129	0.0323443
0.00297761	0.00514127	0.0311617
0.00297778	0.0047953	0.0299553
0.00297794	0.0045491	0.0287278
0.00297811	0.0044084	0.0274822
0.00297828	0.00437894	0.0262212
0.00297844	0.00446641	0.0249481
0.00297861	0.0046765	0.023666
0.00297878	0.00501487	0.0223783
0.00297894	0.00548713	0.0210883
0.00297911	0.00609883	0.0204436
0.00297927	0.00685548	0.0197996
0.00297944	0.00776251	0.0185159
0.00297961	0.00882528	0.0172409
0.00297977	0.0100491	0.0159784
0.00297994	0.011439	0.0147324
0.00298011	0.0130003	0.0141169
0.00298027	0.0147378	0.013507
0.00298044	0.0166564	0.0123062
0.00298061	0.0187607	0.0111343
0.00298077	0.0210555	0.00999556
0.00298094	0.023545	0.00889438
0.00298111	0.0262337	0.00835925
0.00298127	0.0291256	0.00783519
0.00298144	0.0322246	0.00682251
0.00298161	0.0355345	0.0058609
0.00298177	0.0390589	0.00495501
0.00298194	0.0428013	0.0041095
0.0029821	0.0467646	0.00332911
0.00298227	0.050952	0.00261861
0.00298244	0.0553662	0.00198278
0.0029826	0.0600096	0.00142647
0.00298277	0.0648847	0.000954504
0.00298294	0.0699933	0.000751674
0.0029831	0.0753374	0.000571756
0.00298327	0.0809185	0.00028309
0.00298344	0.0867379	9.33742e-05
0.0029836	0.0927965	7.47175e-06
0.00298377	0.0990952	3.02309e-05
0.00298394	0.105634	0.00016648
0.0029841	0.112414	0.000421019
0.00298427	0.119435	0.000798614
0.00298444	0.126696	0.00130399
0.0029846	0.134196	0.00194181
0.00298477	0.141935	0.00231184
0.00298494	0.149912	0.00271671
0.0029851	0.158124	0.00363322
0.00298527	0.16657	0.00469583
0.00298544	0.175248	0.00590894
0.0029856	0.184155	0.00727686
0.00298577	0.193289	0.00880381
0.00298594	0.202646	0.0104939
0.00298611	0.212223	0.0123512
0.00298627	0.222016	0.0143794
0.00298644	0.232022	0.0165825
0.00298661	0.242236	0.0177508
0.00298677	0.252653	0.0189641
0.00298694	0.263269	0.0215276
0.00298711	0.274078	0.0242763
0.00298727	0.285074	0.0272136
0.00298744	0.296253	0.0303425
0.00298761	0.307608	0.0336657
0.00298777	0.319132	0.0371861
0.00298794	0.33082	0.0409062
0.00298811	0.342664	0.0448283
0.00298827	0.354656	0.0489546
0.00298844	0.366791	0.051095
0.00298861	0.379059	0.0532871
0.00298878	0.391454	0.0578276
0.00298894	0.403966	0.0625776
0.00298911	0.416589	0.0675385
0.00298928	0.429312	0.0727114
0.00298944	0.442128	0.0780974
0.00298961	0.455027	0.0836971
0.00298978	0.468001	0.089511
0.00298994	0.48104	0.0955395
0.00299011	0.494133	0.101783
0.00299028	0.507273	0.104984
0.00299045	0.520448	0.10824
0.00299061	0.53365	0.114911
0.00299078	0.546866	0.121796
0.00299095	0.560089	0.128893
0.00299111	0.573306	0.136202
0.00299128	0.586508	0.143721
0.00299145	0.599683	0.151448
0.00299161	0.612822	0.159381
0.00299178	0.625913	0.167519
0.00299195	0.638946	0.17586
0.00299212	0.651909	0.180105
0.00299228	0.664792	0.1844
0.00299245	0.677583	0.193137
0.00299262	0.690272	0.202068
0.00299278	0.702848	0.21119
0.00299295	0.715299	0.220499
0.00299312	0.727615	0.229991
0.00299329	0.739784	0.239663
0.00299345	0.751796	0.249511
0.00299362	0.76364	0.259529
0.00299379	0.775304	0.269714
0.00299395	0.786779	0.274868
0.00299412	0.798053	0.280061
0.00299429	0.809116	0.290565
0.00299446	0.819958	0.30122
0.00299462	0.830568	0.312022
0.00299479	0.840936	0.322964
0.00299496	0.851052	0.33404
0.00299513	0.860907	0.345246
0.00299529	0.870491	0.356574
0.00299546	0.879795	0.368019
0.00299563	0.888809	0.379573
0.0029958	0.897525	0.38539
0.00299596	0.905934	0.391231
0.00299613	0.914028	0.402985
0.0029963	0.921798	0.414829
0.00299646	0.929238	0.426755
0.00299663	0.936339	0.438756
0.0029968	0.943095	0.450824
0.00299697	0.949499	0.462953
0.00299713	0.955544	0.475135
0.0029973	0.961224	0.487361
0.00299747	0.966534	0.499624
0.00299764	0.971469	0.505767
0.0029978	0.976023	0.511917
0.00299797	0.980192	0.52423
0.00299814	0.983972	0.536557
0.00299831	0.987359	0.548888
0.00299847	0.99035	0.561216
0.00299864	0.992942	0.567376
0.00299881	0.995132	0.573532
0.00299898	0.996918	0.585828
0.00299914	0.998299	0.598095
0.00299931	0.999274	0.610325
0.00299948	0.999841	0.622509
0.00299965	1	0.628582
0.00299981	0.999751	0.63464
0.00299998	0.999095	0.646708
0.00300015	0.998033	0.658704
0.00300032	0.996565	0.670621
0.00300048	0.994693	0.68245
0.00300065	0.99242	0.694182
0.00300082	0.989747	0.705808
0.00300099	0.986678	0.717321
0.00300115	0.983216	0.728712
0.00300132	0.979364	0.739972
0.00300149	0.975127	0.74555
0.00300166	0.970507	0.751093
0.00300183	0.965511	0.762066
0.00300199	0.960144	0.772884
0.00300216	0.954409	0.783539
0.00300233	0.948314	0.794021
0.0030025	0.941864	0.804324
0.00300266	0.935065	0.814439
0.00300283	0.927925	0.824359
0.003003	0.920449	0.834075
0.00300317	0.912645	0.843581
0.00300333	0.90452	0.848252
0.0030035	0.896083	0.852868
0.00300367	0.887341	0.86193
0.00300384	0.878302	0.870759
0.00300401	0.868975	0.879349
0.00300417	0.859369	0.887692
0.00300434	0.849491	0.895781
0.00300451	0.839352	0.90361
0.00300468	0.828961	0.911173
0.00300484	0.818327	0.918464
0.00300501	0.80746	0.925476
0.00300518	0.796369	0.928876
0.00300535	0.785065	0.932204
0.00300552	0.773558	0.938641
0.00300568	0.761858	0.944783
0.00300585	0.749975	0.950625
0.00300602	0.737919	0.95616
0.00300619	0.725702	0.961385
0.00300636	0.713334	0.966296
0.00300652	0.700826	0.970886
0.00300669	0.688188	0.975154
0.00300686	0.675432	0.979094
0.00300703	0.662568	0.98094
0.0030072	0.649607	0.982703
0.00300736	0.63656	0.985978
0.00300753	0.623438	0.988916
0.0030077	0.610252	0.991514
0.00300787	0.597013	0.99377
0.00300804	0.583732	0.99568
0.0030082	0.57042	0.997244
0.00300837	0.557087	0.998459
0.00300854	0.543744	0.999324
0.00300871	0.530401	0.999838
0.00300888	0.517071	0.999963
0.00300904	0.503761	1
0.00300921	0.490485	0.99981
0.00300938	0.47725	0.999266
0.00300955	0.464068	0.998371
0.00300972	0.450948	0.997122
0.00300988	0.4379	0.995522
0.00301005	0.424934	0.993572
0.00301022	0.412059	0.991271
0.00301039	0.399284	0.988623
0.00301056	0.386619	0.985628
0.00301073	0.374072	0.984002
0.00301089	0.361651	0.98229
0.00301106	0.349366	0.97861
0.00301123	0.337223	0.975263
0.0030114	0.325232	0.97459
0.00301157	0.313399	0.970235
0.00301173	0.301732	0.965548
0.0030119	0.290237	0.960532
0.00301207	0.278923	0.95519
0.00301224	0.267794	0.949528
0.00301241	0.256857	0.94355
0.00301258	0.246119	0.937259
0.00301274	0.235584	0.933999
0.00301291	0.225257	0.930663
0.00301308	0.215145	0.923765
0.00301325	0.205251	0.916572
0.00301342	0.195579	0.909089
0.00301359	0.186134	0.901322
0.00301375	0.176919	0.893277
0.00301392	0.167937	0.884962
0.00301409	0.159192	0.876383
0.00301426	0.150686	0.867547
0.00301443	0.142421	0.858461
0.0030146	0.1344	0.853826
0.00301476	0.126623	0.849132
0.00301493	0.119093	0.839569
0.0030151	0.11181	0.82978
0.00301527	0.104775	0.819771
0.00301544	0.0979879	0.809552
0.00301561	0.0914497	0.799131
0.00301577	0.0851596	0.788515
0.00301594	0.0791172	0.777715
0.00301611	0.0733217	0.766739
0.00301628	0.0677718	0.755595
0.00301645	0.0624663	0.749963
0.00301662	0.0574035	0.744293
0.00301679	0.0525813	0.732841
0.00301695	0.0479977	0.72125
0.00301712	0.04365	0.709528
0.00301729	0.0395357	0.697684
0.00301746	0.0356518	0.69172
0.00301763	0.0319951	0.685729
0.0030178	0.0285621	0.67367
0.00301797	0.0253494	0.661519
0.00301813	0.022353	0.649284
0.0030183	0.0195689	0.636975
0.00301847	0.0169929	0.630796
0.00301864	0.0146206	0.624602
0.00301881	0.0124476	0.612173
0.00301898	0.010469	0.599699
0.00301915	0.00867994	0.587188
0.00301931	0.00707549	0.574651
0.00301948	0.00565049	0.562095
0.00301965	0.00439967	0.549532
0.00301982	0.00331766	0.536969
0.00301999	0.00239898	0.524416
0.00302016	0.00163806	0.511882
0.00302033	0.00102927	0.505624
0.00302049	0.000566879	0.499375
0.00302066	0.0002451	0.486905
0.00302083	5.81002e-05	0.474479
0.003021	0	0.462107
0.00302117	6.48867e-05	0.449796
0.00302134	0.000246824	0.437555
0.00302151	0.00053986	0.425391
0.00302168	0.000938039	0.413313
0.00302184	0.00143541	0.401328
0.00302201	0.00202603	0.389443
0.00302218	0.00270399	0.38354
0.00302235	0.0034634	0.377666
0.00302252	0.00429841	0.366003
0.00302269	0.00520323	0.354462
0.00302286	0.00617211	0.343049
0.00302303	0.00719938	0.33177
0.0030232	0.00827944	0.320631
0.00302336	0.00940675	0.309639
0.00302353	0.0105759	0.298798
0.0030237	0.0117815	0.288115
0.00302387	0.0130183	0.277595
0.00302404	0.0142812	0.272398
0.00302421	0.0155652	0.267242
0.00302438	0.0168653	0.257062
0.00302455	0.0181768	0.247058
0.00302472	0.0194951	0.237235
0.00302488	0.0208155	0.227597
0.00302505	0.0221338	0.218147
0.00302522	0.0234457	0.20889
0.00302539	0.0247471	0.199827
0.00302556	0.0260341	0.190963
0.00302573	0.027303	0.1823
0.0030259	0.02855	0.178044
0.00302607	0.0297718	0.173839
0.00302624	0.0309651	0.165585
0.00302641	0.0321267	0.157537
0.00302657	0.0332536	0.149699
0.00302674	0.0343432	0.142071
0.00302691	0.0353927	0.134655
0.00302708	0.0363998	0.127452
0.00302725	0.0373621	0.120462
0.00302742	0.0382776	0.113686
0.00302759	0.0391444	0.107124
0.00302776	0.0399606	0.103924
0.00302793	0.0407247	0.100777
0.0030281	0.0414353	0.0946436
0.00302827	0.0420912	0.0887242
0.00302843	0.0426912	0.0830179
0.0030286	0.0432345	0.0775239
0.00302877	0.0437204	0.0722413
0.00302894	0.0441482	0.0671688
0.00302911	0.0445175	0.062305
0.00302928	0.0448281	0.0576483
0.00302945	0.0450799	0.053197
0.00302962	0.0452729	0.0510478
0.00302979	0.0454072	0.0489491
0.00302996	0.0454834	0.0449024
0.00303013	0.0455017	0.0410547
0.0030303	0.0454628	0.0374035
0.00303047	0.0453676	0.0339462
0.00303063	0.0452167	0.03068
0.0030308	0.0450113	0.027602
0.00303097	0.0447525	0.0247091
0.00303114	0.0444414	0.0219982
0.00303131	0.0440794	0.0194659
0.00303148	0.043668	0.0182657
0.00303165	0.0432087	0.0171089
0.00303182	0.042703	0.0149235
0.00303199	0.0421527	0.0129061
0.00303216	0.0415597	0.011053
0.00303233	0.0409257	0.00936031
0.0030325	0.0402528	0.00782403
0.00303267	0.0395428	0.00644016
0.00303284	0.0387979	0.00520459
0.00303301	0.0380202	0.00411314
0.00303317	0.0372119	0.00316154
0.00303334	0.0363751	0.00273685
0.00303351	0.035512	0.0023455
0.00303368	0.034625	0.00166065
0.00303385	0.0337163	0.00110257
0.00303402	0.0327882	0.000666802
0.00303419	0.0318431	0.000348861
0.00303436	0.0308832	0.000144218
0.00303453	0.0299109	4.83276e-05
0.0030347	0.0289285	5.66206e-05
0.00303487	0.0279383	0.000164516
0.00303504	0.0269426	0.000367426
0.00303521	0.0259437	0.000503076
0.00303538	0.0249438	0.000660759
0.00303555	0.0239451	0.00103993
0.00303572	0.0229499	0.00150035
0.00303589	0.0219602	0.00203747
0.00303606	0.0209782	0.00264673
0.00303623	0.020006	0.00297701
0.0030364	0.0190455	0.00332363
0.00303657	0.0180987	0.00406365
0.00303673	0.0171675	0.00486236
0.0030369	0.0162537	0.00571534
0.00303707	0.015359	0.0066182
0.00303724	0.0144853	0.00708699
0.00303741	0.0136341	0.00756664
0.00303758	0.012807	0.00855638
0.00303775	0.0120054	0.00958321
0.00303792	0.0112308	0.010643
0.00303809	0.0104844	0.0117316
0.00303826	0.00976761	0.0128452
0.00303843	0.00908148	0.0139796
0.0030386	0.00842711	0.0151311
0.00303877	0.00780549	0.0162959
0.00303894	0.00721752	0.0174703
0.00303911	0.00666402	0.01806
0.00303928	0.00614572	0.0186508
0.00303945	0.00566325	0.0198338
0.00303962	0.00521716	0.0210159
0.00303979	0.00480793	0.0221938
0.00303996	0.00443591	0.0233643
0.00304013	0.00410141	0.0245244
0.0030403	0.00380461	0.025671
0.00304047	0.00354563	0.0268012
0.00304064	0.00332451	0.0279124
0.00304081	0.00314118	0.0290017
0.00304098	0.0029955	0.0295375
0.00304115	0.00288725	0.0300668
0.00304132	0.00281614	0.0311052
0.00304149	0.00278178	0.0321145
0.00304166	0.00278371	0.0330927
0.00304183	0.00282141	0.0340376
0.003042	0.00289428	0.0349474
0.00304217	0.00300164	0.0358201
0.00304234	0.00314275	0.0366542
0.00304251	0.00331682	0.0374481
0.00304268	0.00352297	0.0382003
0.00304285	0.00376028	0.0385604
0.00304302	0.00402777	0.0389095
0.00304319	0.0043244	0.0395746
0.00304336	0.0046491	0.0401944
0.00304353	0.00500072	0.040768
0.0030437	0.00537809	0.0412946
0.00304387	0.00577999	0.0417736
0.00304404	0.00620516	0.0422043
0.00304421	0.00665233	0.0425862
0.00304438	0.00712015	0.0429191
0.00304455	0.00760729	0.0432026
0.00304472	0.00811237	0.0433259
0.00304489	0.008634	0.0434367
0.00304506	0.00917076	0.0436215
0.00304523	0.00972123	0.0437568
0.0030454	0.010284	0.0438431
0.00304557	0.0108575	0.0438806
0.00304574	0.0114404	0.0438697
0.00304591	0.0120313	0.0438109
0.00304608	0.0126286	0.0437049
0.00304625	0.0132309	0.0435523
0.00304642	0.0138369	0.043354
0.00304659	0.014445	0.0432379
0.00304676	0.0150538	0.0431108
0.00304693	0.015662	0.0428236
0.0030471	0.0162682	0.0424935
0.00304727	0.016871	0.0421217
0.00304744	0.0174691	0.0417093
0.00304761	0.0180613	0.0412575
0.00304778	0.0186462	0.0407676
0.00304795	0.0192226	0.0402411
0.00304812	0.0197893	0.0396794
0.00304829	0.0203451	0.0390839
0.00304846	0.020889	0.038774
0.00304863	0.0214199	0.0384562
0.0030488	0.0219366	0.0377978
0.00304897	0.0224382	0.0371103
0.00304914	0.0229238	0.0363955
0.00304931	0.0233925	0.0356548
0.00304948	0.0238434	0.0348902
0.00304965	0.0242758	0.0341032
0.00304982	0.0246888	0.0332957
0.00304999	0.0250818	0.0324694
0.00305016	0.0254541	0.031626
0.00305034	0.0258052	0.0311984
0.00305051	0.0261345	0.0307673
0.00305068	0.0264416	0.0298952
0.00305085	0.026726	0.0290113
0.00305102	0.0269875	0.0281175
0.00305119	0.0272256	0.0272155
0.00305136	0.0274401	0.0263071
0.00305153	0.0276309	0.025394
0.0030517	0.0277978	0.024478
0.00305187	0.0279408	0.0235607
0.00305204	0.0280598	0.0226438
0.00305221	0.0281549	0.022186
0.00305238	0.0282261	0.0217289
0.00305255	0.0282737	0.0208178
0.00305272	0.0282977	0.0199118
0.00305289	0.0282986	0.0190127
0.00305306	0.0282765	0.0181219
0.00305323	0.0282318	0.0172409
0.0030534	0.028165	0.0163711
0.00305357	0.0280765	0.0155139
0.00305374	0.0279668	0.0146705
0.00305392	0.0278364	0.0138424
0.00305409	0.027686	0.0134344
0.00305426	0.0275161	0.0130307
0.00305443	0.0273274	0.0122366
0.0030546	0.0271207	0.0114612
0.00305477	0.0268967	0.0107056
0.00305494	0.0266561	0.00997087
0.00305511	0.0263998	0.00961159
0.00305528	0.0261286	0.00925787
0.00305545	0.0258434	0.00856753
0.00305562	0.025545	0.00790068
0.00305579	0.0252343	0.00725812
0.00305596	0.0249124	0.00664055
0.00305613	0.0245802	0.00634134
0.0030563	0.0242385	0.00604863
0.00305648	0.0238884	0.00548295
0.00305665	0.023531	0.00494406
0.00305682	0.0231671	0.00443242
0.00305699	0.0227977	0.00394844
0.00305716	0.022424	0.00349249
0.00305733	0.0220468	0.00306484
0.0030575	0.0216673	0.00266573
0.00305767	0.0212863	0.00229533
0.00305784	0.0209049	0.00195376
0.00305801	0.0205241	0.0017938
0.00305818	0.0201449	0.00164106
0.00305835	0.0197682	0.00135724
0.00305852	0.0193949	0.00110224
0.0030587	0.019026	0.000875935
0.00305887	0.0186624	0.000678169
0.00305904	0.018305	0.000508717
0.00305921	0.0179546	0.000367307
0.00305938	0.0176122	0.000253615
0.00305955	0.0172784	0.00016727
0.00305972	0.0169541	0.000107854
0.00305989	0.0166401	8.81005e-05
0.00306006	0.0163371	7.49014e-05
0.00306023	0.0160457	6.79037e-05
0.0030604	0.0157666	8.63096e-05
0.00306058	0.0155005	0.000129527
0.00306075	0.015248	0.000196925
0.00306092	0.0150095	0.000287834
0.00306109	0.0147856	0.000401552
0.00306126	0.0145768	0.00053734
0.00306143	0.0143835	0.00069443
0.0030616	0.014206	0.000872024
0.00306177	0.0140449	0.000968252
0.00306194	0.0139003	0.00106929
0.00306211	0.0137725	0.00128539
0.00306229	0.0136618	0.00151943
0.00306246	0.0135684	0.00177052
0.00306263	0.0134923	0.00203775
0.0030628	0.0134338	0.00232018
0.00306297	0.0133928	0.00261685
0.00306314	0.0133694	0.0029268
0.00306331	0.0133635	0.00324906
0.00306348	0.0133752	0.00358264
0.00306365	0.0134043	0.00375336
0.00306383	0.0134507	0.00392654
0.003064	0.0135141	0.00427977
0.00306417	0.0135945	0.00464132
0.00306434	0.0136915	0.00501018
0.00306451	0.0138048	0.00538536
0.00306468	0.0139342	0.00576584
0.00306485	0.0140792	0.00615064
0.00306502	0.0142395	0.00653875
0.00306519	0.0144147	0.00692918
0.00306537	0.0146043	0.00732097
0.00306554	0.0148078	0.00751707
0.00306571	0.0150248	0.00771315
0.00306588	0.0152547	0.00810476
0.00306605	0.0154969	0.00849486
0.00306622	0.0157508	0.00888253
0.00306639	0.0160159	0.00926688
0.00306656	0.0162916	0.009647
0.00306674	0.0165771	0.010022
0.00306691	0.0168718	0.0103912
0.00306708	0.0171751	0.0107535
0.00306725	0.0174862	0.0111083
0.00306742	0.0178045	0.0112827
0.00306759	0.0181292	0.0114548
0.00306776	0.0184596	0.0117923
0.00306794	0.0187949	0.01212
0.00306811	0.0191344	0.0124372
0.00306828	0.0194775	0.0127433
0.00306845	0.0198232	0.0130377
0.00306862	0.0201709	0.0133198
0.00306879	0.0205198	0.013589
0.00306896	0.0208692	0.0138448
0.00306913	0.0212182	0.0140866
0.00306931	0.0215663	0.0142022
0.00306948	0.0219125	0.0143142
0.00306965	0.0222562	0.0145269
0.00306982	0.0225967	0.0147245
0.00306999	0.0229332	0.0149066
0.00307016	0.0232651	0.0150729
0.00307034	0.0235916	0.0152231
0.00307051	0.0239121	0.0153569
0.00307068	0.0242258	0.0154742
0.00307085	0.0245322	0.0155749
0.00307102	0.0248307	0.0156587
0.00307119	0.0251205	0.0156942
0.00307136	0.0254012	0.0157256
0.00307154	0.0256721	0.0157755
0.00307171	0.0259327	0.0158084
0.00307188	0.0261824	0.0158244
0.00307205	0.0264208	0.0158235
0.00307222	0.0266474	0.0158058
0.00307239	0.0268617	0.0157713
0.00307257	0.0270632	0.0157204
0.00307274	0.0272517	0.015653
0.00307291	0.0274266	0.0155696
0.00307308	0.0275877	0.0155219
0.00307325	0.0277346	0.0154703
0.00307342	0.027867	0.0153555
0.0030736	0.0279846	0.0152254
0.00307377	0.0280873	0.0150803
0.00307394	0.0281747	0.0149208
0.00307411	0.0282467	0.0148357
0.00307428	0.0283032	0.0147471
0.00307445	0.028344	0.0145598
0.00307463	0.028369	0.0143592
0.0030748	0.0283782	0.0141458
0.00307497	0.0283716	0.0139201
0.00307514	0.028349	0.0138029
0.00307531	0.0283105	0.0136827
0.00307548	0.0282562	0.0134342
0.00307566	0.0281862	0.0131749
0.00307583	0.0281005	0.0129056
0.003076	0.0279993	0.0126269
0.00307617	0.0278827	0.0123393
0.00307634	0.0277509	0.0120434
0.00307652	0.0276042	0.01174
0.00307669	0.0274426	0.0114295
0.00307686	0.0272666	0.0111128
0.00307703	0.0270764	0.0109523
0.0030772	0.0268722	0.0107904
0.00307737	0.0266545	0.010463
0.00307755	0.0264234	0.0101314
0.00307772	0.0261795	0.00979604
0.00307789	0.0259231	0.00945775
0.00307806	0.0256545	0.00911717
0.00307823	0.0253743	0.00877497
0.00307841	0.0250828	0.00843183
0.00307858	0.0247804	0.00808841
0.00307875	0.0244677	0.00774537
0.00307892	0.0241452	0.0075742
0.00307909	0.0238132	0.00740337
0.00307927	0.0234723	0.00706305
0.00307944	0.023123	0.00672505
0.00307961	0.0227658	0.00638999
0.00307978	0.0224013	0.0060585
0.00307995	0.0220299	0.00573117
0.00308013	0.0216522	0.00540858
0.0030803	0.0212687	0.00509132
0.00308047	0.02088	0.00477994
0.00308064	0.0204866	0.00447497
0.00308081	0.0200891	0.00432505
0.00308099	0.0196879	0.00417693
0.00308116	0.0192836	0.00388633
0.00308133	0.0188767	0.00360364
0.0030815	0.0184679	0.00332932
0.00308168	0.0180575	0.00306382
0.00308185	0.0176461	0.00280754
0.00308202	0.0172342	0.00256087
0.00308219	0.0168224	0.0023242
0.00308236	0.0164111	0.00209785
0.00308254	0.0160007	0.00188215
		0.00177839
		0.0016774
		0.00148385
		0.00130176
		0.00113133
		0.000972772
		0.000826232
		0.000691854
		0.000569746
		0.000459994
		0.000362655
		0.000318651
		0.00027776
		0.000205315
		0.000145299
		9.76666e-05
		6.23458e-05
		3.92409e-05
		2.82314e-05
		2.91733e-05
		4.1899e-05
		6.62183e-05
		8.26601e-05
		0.000101919
		0.000148767
		0.000206509
		0.000274869
		0.000353554
		0.000442252
		0.000540633
		0.000648351
		0.000765044
		0.000890334
		0.000956081
		0.00102383
		0.00116513
		0.00131381
		0.00146945
		0.00163161
		0.00179985
		0.0019737
		0.00215271
		0.0023364
		0.00252432
		0.0026197
		0.00271597
		0.00291087
		0.00310855
		0.00330853
		0.00351031
		0.00371341
		0.00391737
		0.00412169
		0.0043259
		0.00452954
		0.004631
		0.00473214
		0.00493325
		0.00513241
		0.00532919
		0.00552315
		0.00561895
		0.00571388
		0.00590096
		0.00608399
		0.00626259
		0.00643637
		0.00652135
		0.00660499
		0.00676809
		0.00692533
		0.00707641
		0.00722103
		0.00735889
		0.00748972
		0.00761329
		0.00772935
		0.00783768
		0.00788889
		0.00793809
		0.0080304
		0.00811445
		0.00819009
		0.00825719
		0.00831566
		0.00836541
		0.00840637
		0.00843849
		0.00846174
		0.00847003
		0.00847611
		0.00848161
		0.00847825
		0.0084661
		0.00844521
		0.00841565
		0.00837753
		0.00833096
		0.00827607
		0.00821301
		0.00817847
		0.00814195
		0.00806305
		0.00797651
		0.00788254
		0.00778137
		0.00767322
		0.00755834
		0.007437
		0.00730946
		0.007176
		0.00710714
		0.00703692
		0.00689252
		0.0067431
		0.006589
		0.00643052
		0.006268
		0.00610178
		0.00593221
		0.00575962
		0.00558438
		0.00549587
		0.00367319
		0.0019854
		0.000727332
		8.82179e-05
		2.31889e-05
		0.000122232
		0.000747793
		0.00177369
		0.00294489
		0.0039975

## Sheet: 10.0mHz
f_hz	fitted_signal_normalized	true_signal_normalized	note
0.00987852	0.00747292	0.00694287	FWHM = 30.5 μHz
0.00987877	0.00749941	0.00676711
0.00987901	0.00752555	0.00651188
0.00987926	0.00755145	0.00620159
0.0098795	0.0075772	0.00586615
0.00987975	0.00760292	0.00553798
0.00987999	0.00762871	0.00524868
0.00988024	0.00765471	0.00502594
0.00988048	0.00768103	0.00494637
0.00988073	0.00770782	0.0048906
0.00988097	0.0077352	0.00485447
0.00988122	0.00776333	0.00491882
0.00988147	0.00779234	0.00507379
0.00988171	0.0078224	0.00529869
0.00988196	0.00785366	0.0055633
0.0098822	0.00788628	0.00583009
0.00988245	0.00792042	0.00605718
0.00988269	0.00795627	0.00620204
0.00988294	0.00799397	0.00622558
0.00988318	0.00803372	0.00618162
0.00988343	0.00807569	0.00609637
0.00988367	0.00812005	0.00579467
0.00988392	0.00816699	0.00531582
0.00988416	0.00821669	0.00467261
0.00988441	0.00826933	0.00389637
0.00988465	0.00832509	0.00303639
0.0098849	0.00838415	0.00215775
0.00988514	0.00844671	0.00133741
0.00988539	0.00851294	0.000658966
0.00988563	0.00858302	0.000206302
0.00988588	0.00865713	8.92314e-05
0.00988612	0.00873544	5.66727e-05
0.00988637	0.00881814	0.000273736
0.00988662	0.00890539	0.000901108
0.00988686	0.00899737	0.00195696
0.00988711	0.00909423	0.00343016
0.00988735	0.00919614	0.00527826
0.0098876	0.00930325	0.00742774
0.00988784	0.00941572	0.00977646
0.00988809	0.00953369	0.0121985
0.00988833	0.0096573	0.0145514
0.00988858	0.00978668	0.015655
0.00988882	0.00992197	0.0166849
0.00988907	0.0100633	0.0184517
0.00988931	0.0102107	0.0197185
0.00988956	0.0103644	0.0203781
0.0098898	0.0105245	0.0203597
0.00989005	0.010691	0.0196379
0.0098903	0.010864	0.0182394
0.00989054	0.0110436	0.016246
0.00989079	0.0112298	0.013794
0.00989103	0.0114228	0.011069
0.00989128	0.0116225	0.0096738
0.00989152	0.011829	0.00829799
0.00989177	0.0120424	0.00816273
0.00989201	0.0122626	0.0078939
0.00989226	0.0124896	0.00762755
0.0098925	0.0127235	0.00736396
0.00989275	0.0129642	0.00710339
0.009893	0.0132117	0.00684612
0.00989324	0.013466	0.0065924
0.00989349	0.0137269	0.00634253
0.00989373	0.0139946	0.00609676
0.00989398	0.0142688	0.00585538
0.00989422	0.0145495	0.00573641
0.00989447	0.0148366	0.00561864
0.00989471	0.0151301	0.00538683
0.00989496	0.0154297	0.00516021
0.0098952	0.0157354	0.00493906
0.00989545	0.016047	0.00472365
0.0098957	0.0163643	0.00451424
0.00989594	0.0166872	0.0043111
0.00989619	0.0170156	0.0041145
0.00989643	0.0173492	0.0039247
0.00989668	0.0176879	0.00374197
0.00989692	0.0180313	0.00365334
0.00989717	0.0183794	0.00356657
0.00989741	0.0187318	0.00339875
0.00989766	0.0190884	0.00323877
0.00989791	0.0194488	0.00308689
0.00989815	0.0198128	0.00294336
0.0098984	0.0201801	0.00280842
0.00989864	0.0205505	0.00268232
0.00989889	0.0209236	0.00256531
0.00989913	0.0212991	0.00245762
0.00989938	0.0216767	0.00235949
0.00989963	0.0220561	0.00231408
0.00989987	0.022437	0.00227114
0.00990012	0.0228189	0.00219281
0.00990036	0.0232015	0.00212472
0.00990061	0.0235846	0.00206709
0.00990085	0.0239676	0.00202013
0.0099011	0.0243502	0.00198405
0.00990134	0.0247321	0.00195906
0.00990159	0.0251127	0.00194535
0.00990184	0.0254919	0.00194312
0.00990208	0.025869	0.00195256
0.00990233	0.0262437	0.00196171
0.00990257	0.0266156	0.00197385
0.00990282	0.0269843	0.00200717
0.00990306	0.0273493	0.00205268
0.00990331	0.0277102	0.00211056
0.00990356	0.0280666	0.00218097
0.0099038	0.028418	0.00226405
0.00990405	0.0287639	0.00235995
0.00990429	0.0291041	0.00246882
0.00990454	0.0294379	0.00259078
0.00990478	0.029765	0.00272595
0.00990503	0.0300849	0.00279853
0.00990528	0.0303972	0.00287446
0.00990552	0.0307014	0.00303642
0.00990577	0.0309971	0.00321193
0.00990601	0.0312839	0.00340108
0.00990626	0.0315613	0.00360396
0.00990651	0.031829	0.00382066
0.00990675	0.0320864	0.00405124
0.009907	0.0323332	0.00429577
0.00990724	0.032569	0.0045543
0.00990749	0.0327934	0.00482687
0.00990773	0.0330059	0.00496844
0.00990798	0.0332063	0.00511354
0.00990823	0.0333941	0.00541432
0.00990847	0.033569	0.00572924
0.00990872	0.0337306	0.00605831
0.00990896	0.0338785	0.00640153
0.00990921	0.0340126	0.00675889
0.00990946	0.0341324	0.00713039
0.0099097	0.0342376	0.00751599
0.00990995	0.034328	0.00791567
0.00991019	0.0344033	0.00832938
0.00991044	0.0344633	0.00854148
0.00991069	0.0345078	0.00875707
0.00991093	0.0345364	0.00919867
0.00991118	0.0345491	0.00965412
0.00991142	0.0345456	0.0101233
0.00991167	0.0345258	0.0106062
0.00991191	0.0344896	0.0111027
0.00991216	0.0344368	0.0116126
0.00991241	0.0343675	0.0121359
0.00991265	0.0342814	0.0126724
0.0099129	0.0341785	0.0132219
0.00991314	0.0340589	0.0135016
0.00991339	0.0339225	0.0137844
0.00991364	0.0337694	0.0143597
0.00991388	0.0335996	0.0149475
0.00991413	0.0334132	0.0155478
0.00991437	0.0332103	0.0161603
0.00991462	0.032991	0.0167849
0.00991487	0.0327555	0.0174213
0.00991511	0.0325039	0.0180693
0.00991536	0.0322365	0.0187286
0.0099156	0.0319536	0.0193992
0.00991585	0.0316553	0.0197385
0.0099161	0.0313419	0.0200806
0.00991634	0.0310138	0.0207727
0.00991659	0.0306713	0.0214752
0.00991683	0.0303148	0.0221877
0.00991708	0.0299446	0.0229101
0.00991733	0.0295613	0.0232749
0.00991757	0.0291652	0.0236421
0.00991782	0.0287568	0.0243833
0.00991807	0.0283366	0.0251334
0.00991831	0.0279051	0.0258921
0.00991856	0.0274629	0.0266591
0.0099188	0.0270105	0.0270456
0.00991905	0.0265486	0.027434
0.0099193	0.0260777	0.0282165
0.00991954	0.0255986	0.0290063
0.00991979	0.0251118	0.0298029
0.00992003	0.024618	0.0306061
0.00992028	0.024118	0.0314153
0.00992053	0.0236124	0.0322304
0.00992077	0.0231021	0.0330508
0.00992102	0.0225877	0.0338761
0.00992126	0.0220701	0.034706
0.00992151	0.0215499	0.0351225
0.00992176	0.0210281	0.03554
0.009922	0.0205055	0.0363777
0.00992225	0.0199828	0.0372187
0.0099225	0.019461	0.0380626
0.00992274	0.0189408	0.0389089
0.00992299	0.0184232	0.0397571
0.00992323	0.017909	0.0406068
0.00992348	0.017399	0.0414576
0.00992373	0.0168942	0.042309
0.00992397	0.0163954	0.0431605
0.00992422	0.0159035	0.0435861
0.00992447	0.0154195	0.0440116
0.00992471	0.0149441	0.044862
0.00992496	0.0144783	0.045711
0.0099252	0.0140229	0.0465582
0.00992545	0.0135789	0.0474031
0.0099257	0.013147	0.0482453
0.00992594	0.0127282	0.0490841
0.00992619	0.0123232	0.0499192
0.00992644	0.011933	0.0507501
0.00992668	0.0115584	0.0515761
0.00992693	0.0112001	0.0519872
0.00992717	0.010859	0.0523969
0.00992742	0.0105358	0.0532119
0.00992767	0.0102313	0.0540207
0.00992791	0.00994622	0.0548226
0.00992816	0.00968131	0.0556172
0.00992841	0.00943723	0.056404
0.00992865	0.00921467	0.0571824
0.0099289	0.00901425	0.0579521
0.00992915	0.0088366	0.0587124
0.00992939	0.0086823	0.0594628
0.00992964	0.0085519	0.0598342
0.00992988	0.00844592	0.0602029
0.00993013	0.00836486	0.0609322
0.00993038	0.00830916	0.0616501
0.00993062	0.00827925	0.0623561
0.00993087	0.00827551	0.0630498
0.00993112	0.00829827	0.0637307
0.00993136	0.00834785	0.0643983
0.00993161	0.00842449	0.065052
0.00993186	0.00852844	0.0656915
0.0099321	0.00865985	0.0663162
0.00993235	0.00881888	0.0666228
0.0099326	0.0090056	0.0669256
0.00993284	0.00922006	0.0675194
0.00993309	0.00946227	0.0680971
0.00993333	0.00973216	0.0686581
0.00993358	0.0100297	0.0692021
0.00993383	0.0103546	0.0697286
0.00993407	0.0107068	0.0702372
0.00993432	0.011086	0.0707275
0.00993457	0.011492	0.0711991
0.00993481	0.0119243	0.0716515
0.00993506	0.0123827	0.0718704
0.00993531	0.0128666	0.0720843
0.00993555	0.0133756	0.0724973
0.0099358	0.0139091	0.0728899
0.00993605	0.0144665	0.0732619
0.00993629	0.0150473	0.0736128
0.00993654	0.0156507	0.0739424
0.00993679	0.0162759	0.0742502
0.00993703	0.0169223	0.074536
0.00993728	0.0175889	0.0747995
0.00993753	0.0182749	0.0750404
0.00993777	0.0189794	0.0751523
0.00993802	0.0197013	0.0752583
0.00993827	0.0204398	0.0754531
0.00993851	0.0211936	0.0756244
0.00993876	0.0219618	0.075772
0.009939	0.0227432	0.0758957
0.00993925	0.0235365	0.0759952
0.0099395	0.0243407	0.0760703
0.00993974	0.0251543	0.076121
0.00993999	0.0259763	0.0761469
0.00994024	0.0268051	0.0761479
0.00994048	0.0276395	0.076139
0.00994073	0.0284781	0.0761239
0.00994098	0.0293195	0.0760748
0.00994122	0.0301622	0.0760004
0.00994147	0.0310048	0.0759007
0.00994172	0.0318458	0.0757755
0.00994196	0.0326837	0.0756249
0.00994221	0.033517	0.0754487
0.00994246	0.0343442	0.075247
0.0099427	0.0351637	0.0750197
0.00994295	0.035974	0.0747668
0.0099432	0.0367735	0.0746308
0.00994344	0.0375607	0.0744884
0.00994369	0.038334	0.0741845
0.00994394	0.039092	0.0738552
0.00994419	0.0398329	0.0735005
0.00994443	0.0405553	0.0731206
0.00994468	0.0412576	0.0729213
0.00994493	0.0419385	0.0727156
0.00994517	0.0425962	0.0722856
0.00994542	0.0432294	0.0718308
0.00994567	0.0438367	0.0713513
0.00994591	0.0444165	0.0708473
0.00994616	0.0449676	0.0705863
0.00994641	0.0454884	0.0703192
0.00994665	0.0459778	0.069767
0.0099469	0.0464344	0.069191
0.00994715	0.046857	0.0685916
0.00994739	0.0472443	0.0679689
0.00994764	0.0475953	0.0673234
0.00994789	0.0479088	0.0666554
0.00994813	0.0481838	0.0659651
0.00994838	0.0484192	0.065253
0.00994863	0.0486142	0.0645195
0.00994887	0.0487679	0.0641449
0.00994912	0.0488795	0.063765
0.00994937	0.0489482	0.0629899
0.00994961	0.0489735	0.0621946
0.00994986	0.0489546	0.0613797
0.00995011	0.0488912	0.0605456
0.00995036	0.0487827	0.0596928
0.0099506	0.0486289	0.0588219
0.00995085	0.0484294	0.0579334
0.0099511	0.0481841	0.0570279
0.00995134	0.0478929	0.0561059
0.00995159	0.0475558	0.0556389
0.00995184	0.0471729	0.0551681
0.00995208	0.0467443	0.054215
0.00995233	0.0462704	0.0532474
0.00995258	0.0457516	0.0522659
0.00995282	0.0451882	0.0512712
0.00995307	0.0445809	0.0502639
0.00995332	0.0439304	0.0492448
0.00995357	0.0432373	0.0482146
0.00995381	0.0425028	0.0471741
0.00995406	0.0417276	0.046124
0.00995431	0.0409129	0.0455956
0.00995455	0.0400599	0.0450651
0.0099548	0.0391698	0.0439983
0.00995505	0.0382442	0.0429243
0.00995529	0.0372845	0.041844
0.00995554	0.0362922	0.0407582
0.00995579	0.0352692	0.0396678
0.00995604	0.0342172	0.0385737
0.00995628	0.0331383	0.0374768
0.00995653	0.0320343	0.0363779
0.00995678	0.0309074	0.0352781
0.00995702	0.0297599	0.0347281
0.00995727	0.0285941	0.0341782
0.00995752	0.0274125	0.0330793
0.00995776	0.0262174	0.0319822
0.00995801	0.0250117	0.030888
0.00995826	0.0237979	0.0297977
0.00995851	0.022579	0.0292543
0.00995875	0.0213577	0.0287122
0.009959	0.020137	0.0276326
0.00995925	0.0189202	0.02656
0.00995949	0.0177102	0.0254953
0.00995974	0.0165103	0.0244397
0.00995999	0.0153238	0.0239156
0.00996024	0.0141541	0.0233941
0.00996048	0.0130046	0.0223597
0.00996073	0.0118789	0.0213376
0.00996098	0.0107806	0.0203288
0.00996122	0.00971322	0.0193344
0.00996147	0.00868054	0.0183556
0.00996172	0.00768629	0.0173935
0.00996197	0.00673428	0.0164492
0.00996221	0.00582837	0.0155238
0.00996246	0.00497244	0.0146185
0.00996271	0.00417042	0.0141737
0.00996295	0.00342629	0.0137344
0.0099632	0.00274404	0.0128727
0.00996345	0.0021277	0.0120346
0.0099637	0.0015813	0.0112211
0.00996394	0.00110891	0.0104335
0.00996419	0.000714616	0.00967299
0.00996444	0.000402488	0.00894064
0.00996469	0.000176619	0.00823767
0.00996493	4.10961e-05	0.00756526
0.00996518	0	0.00692459
0.00996543	5.74021e-05	0.00661652
0.00996567	0.000217358	0.00631683
0.00996592	0.000483904	0.00574318
0.00996617	0.00086105	0.0052048
0.00996642	0.00135278	0.00470288
0.00996666	0.00196303	0.0042386
0.00996691	0.00269572	0.00381313
0.00996716	0.0035547	0.00342765
0.00996741	0.00454378	0.00308333
0.00996765	0.00566672	0.00278134
0.0099679	0.00692722	0.00252284
0.00996815	0.00832889	0.00241027
0.00996839	0.00987531	0.002309
0.00996864	0.0115699	0.00214096
0.00996889	0.0134162	0.00201988
0.00996914	0.0154174	0.0019469
0.00996938	0.0175768	0.00192316
0.00996963	0.0198974	0.00194979
0.00996988	0.0223823	0.0020279
0.00997013	0.0250345	0.00215861
0.00997037	0.0278567	0.00234303
0.00997062	0.0308517	0.00258224
0.00997087	0.0340219	0.00272274
0.00997112	0.0373699	0.00287734
0.00997136	0.040898	0.00322939
0.00997161	0.0446082	0.00363947
0.00997186	0.0485028	0.0041086
0.00997211	0.0525835	0.00463785
0.00997235	0.0568521	0.00492533
0.0099726	0.0613102	0.00522822
0.00997285	0.0659592	0.00588074
0.0099731	0.0708004	0.00659639
0.00997334	0.075835	0.00737616
0.00997359	0.0810637	0.00822102
0.00997384	0.0864876	0.00866815
0.00997409	0.092107	0.00913191
0.00997433	0.0979224	0.0101098
0.00997458	0.103934	0.0111555
0.00997483	0.110142	0.0122701
0.00997508	0.116546	0.0134543
0.00997532	0.123146	0.014709
0.00997557	0.129942	0.0160352
0.00997582	0.136931	0.0174335
0.00997607	0.144115	0.0189048
0.00997631	0.151491	0.02045
0.00997656	0.159059	0.0212504
0.00997681	0.166816	0.0220696
0.00997706	0.174761	0.0237646
0.0099773	0.182893	0.0255356
0.00997755	0.191208	0.0273832
0.0099778	0.199706	0.0293083
0.00997805	0.208382	0.0313114
0.00997829	0.217235	0.0333931
0.00997854	0.226262	0.035554
0.00997879	0.235459	0.0377948
0.00997904	0.244824	0.0401159
0.00997928	0.254352	0.0413068
0.00997953	0.26404	0.042518
0.00997978	0.273884	0.0450014
0.00998003	0.283881	0.0475666
0.00998027	0.294025	0.0502141
0.00998052	0.304312	0.0529443
0.00998077	0.314737	0.0557576
0.00998102	0.325297	0.0586543
0.00998126	0.335985	0.0616347
0.00998151	0.346797	0.0646992
0.00998176	0.357727	0.067848
0.00998201	0.368769	0.0694541
0.00998226	0.379918	0.0710813
0.0099825	0.391169	0.0743994
0.00998275	0.402514	0.0778024
0.009983	0.413948	0.0812904
0.00998325	0.425465	0.0848636
0.00998349	0.437058	0.0885221
0.00998374	0.44872	0.0922658
0.00998399	0.460444	0.0960947
0.00998424	0.472225	0.100009
0.00998449	0.484054	0.104008
0.00998473	0.495925	0.10604
0.00998498	0.507831	0.108093
0.00998523	0.519763	0.112263
0.00998548	0.531716	0.116517
0.00998572	0.54368	0.120856
0.00998597	0.55565	0.125279
0.00998622	0.567616	0.129787
0.00998647	0.579571	0.134378
0.00998671	0.591508	0.139053
0.00998696	0.603418	0.143811
0.00998721	0.615293	0.148652
0.00998746	0.627127	0.151103
0.00998771	0.638909	0.153575
0.00998795	0.650634	0.15858
0.0099882	0.662292	0.163666
0.00998845	0.673875	0.168833
0.0099887	0.685375	0.17408
0.00998895	0.696785	0.179407
0.00998919	0.708096	0.184812
0.00998944	0.7193	0.190296
0.00998969	0.730389	0.195857
0.00998994	0.741355	0.201495
0.00999018	0.75219	0.204343
0.00999043	0.762887	0.207209
0.00999068	0.773436	0.212998
0.00999093	0.783831	0.218861
0.00999118	0.794064	0.224798
0.00999142	0.804127	0.230807
0.00999167	0.814013	0.236887
0.00999192	0.823713	0.243038
0.00999217	0.833222	0.249258
0.00999242	0.842531	0.255546
0.00999266	0.851633	0.261901
0.00999291	0.860521	0.265104
0.00999316	0.869189	0.268323
0.00999341	0.877629	0.274809
0.00999366	0.885836	0.281359
0.0099939	0.893802	0.287971
0.00999415	0.901521	0.294644
0.0099944	0.908988	0.301377
0.00999465	0.916196	0.308168
0.0099949	0.923139	0.315016
0.00999514	0.929812	0.32192
0.00999539	0.93621	0.328878
0.00999564	0.942327	0.332377
0.00999589	0.948159	0.335889
0.00999614	0.9537	0.342951
0.00999638	0.958946	0.350062
0.00999663	0.963893	0.357222
0.00999688	0.968537	0.364428
0.00999713	0.972874	0.371679
0.00999738	0.976899	0.378973
0.00999762	0.980611	0.386308
0.00999787	0.984006	0.393684
0.00999812	0.98708	0.401097
0.00999837	0.989832	0.404818
0.00999862	0.992258	0.408547
0.00999886	0.994358	0.416032
0.00999911	0.996128	0.423549
0.00999936	0.997568	0.431097
0.00999961	0.998676	0.438674
0.00999986	0.999451	0.442473
0.0100001	0.999892	0.446279
0.0100004	1	0.453908
0.0100006	0.999773	0.461561
0.0100008	0.999212	0.469236
0.0100011	0.998318	0.47693
0.0100013	0.99709	0.480783
0.0100016	0.995529	0.484641
0.0100018	0.993638	0.492368
0.0100021	0.991417	0.500109
0.0100023	0.988868	0.507861
0.0100026	0.985994	0.515622
0.0100028	0.982795	0.523391
0.0100031	0.979275	0.531165
0.0100033	0.975437	0.538943
0.0100036	0.971284	0.546721
0.0100038	0.966818	0.554499
0.0100041	0.962044	0.558387
0.0100043	0.956966	0.562273
0.0100046	0.951586	0.570043
0.0100048	0.94591	0.577805
0.0100051	0.939942	0.585557
0.0100053	0.933687	0.593298
0.0100056	0.92715	0.601025
0.0100058	0.920335	0.608736
0.0100061	0.913249	0.616429
0.0100063	0.905896	0.624101
0.0100066	0.898283	0.631752
0.0100068	0.890415	0.635567
0.0100071	0.882299	0.639377
0.0100073	0.87394	0.646976
0.0100076	0.865346	0.654545
0.0100078	0.856523	0.662084
0.010008	0.847477	0.669589
0.0100083	0.838217	0.677058
0.0100085	0.828748	0.68449
0.0100088	0.819077	0.691882
0.010009	0.809213	0.699232
0.0100093	0.799163	0.706538
0.0100095	0.788934	0.710173
0.0100098	0.778534	0.713797
0.01001	0.767971	0.721008
0.0100103	0.757252	0.728169
0.0100105	0.746386	0.735276
0.0100108	0.73538	0.742329
0.010011	0.724242	0.749326
0.0100113	0.712981	0.756263
0.0100115	0.701604	0.763139
0.0100118	0.690121	0.769952
0.010012	0.678539	0.7767
0.0100123	0.666866	0.780049
0.0100125	0.65511	0.78338
0.0100128	0.643281	0.789992
0.010013	0.631386	0.796532
0.0100133	0.619433	0.803
0.0100135	0.607431	0.809392
0.0100138	0.595388	0.815707
0.010014	0.583312	0.821944
0.0100143	0.571212	0.828099
0.0100145	0.559095	0.834172
0.0100148	0.546969	0.840161
0.010015	0.534844	0.843123
0.0100153	0.522725	0.846063
0.0100155	0.510622	0.851877
0.0100157	0.498543	0.857602
0.010016	0.486494	0.863234
0.0100162	0.474484	0.868774
0.0100165	0.46252	0.874218
0.0100167	0.450609	0.879566
0.010017	0.438759	0.884815
0.0100172	0.426977	0.889965
0.0100175	0.41527	0.895013
0.0100177	0.403645	0.897498
0.010018	0.392108	0.899958
0.0100182	0.380667	0.904799
0.0100185	0.369327	0.909533
0.0100187	0.358095	0.914161
0.010019	0.346978	0.918679
0.0100192	0.335981	0.923087
0.0100195	0.325109	0.927384
0.0100197	0.314369	0.931568
0.01002	0.303766	0.935637
0.0100202	0.293306	0.939592
0.0100205	0.282993	0.941525
0.0100207	0.272831	0.94343
0.010021	0.262827	0.94715
0.0100212	0.252984	0.950751
0.0100215	0.243307	0.954232
0.0100217	0.2338	0.957592
0.010022	0.224466	0.960831
0.0100222	0.215309	0.963946
0.0100225	0.206332	0.966937
0.0100227	0.19754	0.969804
0.010023	0.188934	0.972544
0.0100232	0.180518	0.973867
0.0100235	0.172294	0.975159
0.0100237	0.164264	0.977646
0.010024	0.156432	0.980005
0.0100242	0.148797	0.982235
0.0100245	0.141363	0.984336
0.0100247	0.13413	0.986306
0.0100249	0.1271	0.988147
0.0100252	0.120275	0.989856
0.0100254	0.113654	0.991433
0.0100257	0.107238	0.992878
0.0100259	0.101028	0.993551
0.0100262	0.0950239	0.994191
0.0100264	0.0892257	0.995371
0.0100267	0.0836332	0.996418
0.0100269	0.078246	0.997331
0.0100272	0.0730634	0.998111
0.0100274	0.0680846	0.99845
0.0100277	0.0633086	0.998756
0.0100279	0.0587342	0.999267
0.0100282	0.05436	0.999645
0.0100284	0.0501844	0.999888
0.0100287	0.0462057	0.999996
0.0100289	0.042422	1
0.0100292	0.0388312	0.99997
0.0100294	0.0354311	0.99981
0.0100297	0.0322192	0.999516
0.0100299	0.0291931	0.999087
0.0100302	0.0263499	0.998525
0.0100304	0.023687	0.997829
0.0100307	0.0212012	0.997
0.0100309	0.0188895	0.996037
0.0100312	0.0167487	0.994942
0.0100314	0.0147754	0.993714
0.0100317	0.0129661	0.99305
0.0100319	0.0113173	0.992354
0.0100322	0.00982521	0.990862
0.0100324	0.00848613	0.98924
0.0100327	0.00729617	0.987487
0.0100329	0.00625137	0.985603
0.0100332	0.00534769	0.983591
0.0100334	0.00458103	0.98145
0.0100337	0.0039472	0.979181
0.0100339	0.00344198	0.976784
0.0100342	0.00306105	0.974262
0.0100344	0.00280009	0.972953
0.0100347	0.0026547	0.971613
0.0100349	0.00262045	0.96884
0.0100352	0.00269288	0.965942
0.0100354	0.00286751	0.962922
0.0100357	0.00313984	0.959779
0.0100359	0.00350534	0.956516
0.0100361	0.00395949	0.953132
0.0100364	0.00449775	0.94963
0.0100366	0.0051156	0.946009
0.0100369	0.00580851	0.942272
0.0100371	0.00657197	0.94036
0.0100374	0.0074015	0.938419
0.0100376	0.00829263	0.934452
0.0100379	0.00924092	0.930372
0.0100381	0.010242	0.926179
0.0100384	0.0112914	0.921876
0.0100386	0.0123849	0.917464
0.0100389	0.0135183	0.912944
0.0100391	0.0146872	0.908318
0.0100394	0.0158876	0.903586
0.0100396	0.0171152	0.898751
0.0100399	0.0183662	0.896295
0.0100401	0.0196366	0.893813
0.0100404	0.0209224	0.888775
0.0100406	0.0222199	0.883638
0.0100409	0.0235253	0.878403
0.0100411	0.024835	0.873073
0.0100414	0.0261454	0.867648
0.0100416	0.0274531	0.86213
0.0100419	0.0287548	0.856521
0.0100421	0.0300472	0.850823
0.0100424	0.0313271	0.845037
0.0100426	0.0325914	0.842112
0.0100429	0.0338373	0.839166
0.0100431	0.0350618	0.83321
0.0100434	0.0362623	0.827172
0.0100436	0.0374361	0.821053
0.0100439	0.0385807	0.814856
0.0100441	0.0396938	0.808581
0.0100444	0.0407731	0.802232
0.0100446	0.0418164	0.79581
0.0100449	0.0428217	0.789316
0.0100451	0.0437871	0.782753
0.0100454	0.0447108	0.779446
0.0100456	0.0455911	0.776122
0.0100459	0.0464266	0.769426
0.0100461	0.0472157	0.762667
0.0100464	0.0479573	0.755846
0.0100466	0.04865	0.748965
0.0100469	0.0492929	0.742027
0.0100471	0.0498851	0.735033
0.0100474	0.0504256	0.727986
0.0100476	0.0509139	0.720888
0.0100479	0.0513494	0.713739
0.0100481	0.0517316	0.710147
0.0100484	0.0520601	0.706544
0.0100486	0.0523348	0.699303
0.0100489	0.0525555	0.692018
0.0100491	0.0527223	0.684693
0.0100494	0.0528352	0.677328
0.0100496	0.0528944	0.669926
0.0100499	0.0529004	0.66249
0.0100501	0.0528534	0.65502
0.0100504	0.0527541	0.64752
0.0100506	0.052603	0.63999
0.0100509	0.0524009	0.636216
0.0100511	0.0521485	0.632434
0.0100513	0.0518468	0.624854
0.0100516	0.0514967	0.617251
0.0100518	0.0510993	0.609628
0.0100521	0.0506557	0.601986
0.0100523	0.0501672	0.594329
0.0100526	0.049635	0.586657
0.0100528	0.0490604	0.578973
0.0100531	0.048445	0.571279
0.0100533	0.0477901	0.563577
0.0100536	0.0470973	0.559724
0.0100538	0.0463681	0.555869
0.0100541	0.0456043	0.548158
0.0100543	0.0448075	0.540444
0.0100546	0.0439794	0.532731
0.0100548	0.0431218	0.525021
0.0100551	0.0422365	0.521167
0.0100553	0.0413252	0.517314
0.0100556	0.0403899	0.509614
0.0100558	0.0394323	0.501922
0.0100561	0.0384545	0.49424
0.0100563	0.0374582	0.486571
0.0100566	0.0364454	0.482742
0.0100568	0.0354181	0.478916
0.0100571	0.034378	0.471277
0.0100573	0.0333273	0.463655
0.0100576	0.0322677	0.456054
0.0100578	0.0312011	0.448475
0.0100581	0.0301295	0.440919
0.0100583	0.0290548	0.433388
0.0100586	0.0279787	0.425885
0.0100588	0.0269032	0.418412
0.0100591	0.02583	0.410969
0.0100593	0.024761	0.407259
0.0100596	0.0236978	0.403558
0.0100598	0.0226422	0.396182
0.0100601	0.021596	0.388843
0.0100603	0.0205606	0.381541
0.0100606	0.0195378	0.374279
0.0100608	0.0185291	0.367058
0.0100611	0.017536	0.359879
0.0100613	0.0165599	0.352745
0.0100616	0.0156024	0.345657
0.0100618	0.0146646	0.338617
0.0100621	0.0137481	0.335115
0.0100623	0.0128539	0.331626
0.0100626	0.0119833	0.324685
0.0100628	0.0111374	0.317796
0.0100631	0.0103173	0.310961
0.0100633	0.00952403	0.304181
0.0100636	0.00875852	0.297457
0.0100638	0.00802165	0.29079
0.0100641	0.00731426	0.284183
0.0100643	0.0066371	0.277636
0.0100646	0.00599087	0.27115
0.0100648	0.0053762	0.26793
0.0100651	0.00479365	0.264727
0.0100653	0.00424372	0.258368
0.0100656	0.00372685	0.252074
0.0100658	0.0032434	0.245846
0.0100661	0.00279367	0.239686
0.0100663	0.00237791	0.233594
0.0100666	0.00199629	0.227571
0.0100668	0.00164892	0.221619
0.0100671	0.00133584	0.215739
0.0100673	0.00105705	0.209931
0.0100676	0.000812451	0.207054
0.0100678	0.000601922	0.204196
0.0100681	0.000425261	0.198535
0.0100683	0.000282213	0.19295
0.0100686	0.000172465	0.18744
0.0100688	9.56476e-05	0.182006
0.0100691	5.13388e-05	0.17665
0.0100693	3.90618e-05	0.171372
0.0100696	5.8289e-05	0.166173
0.0100698	0.000108442	0.161053
0.0100701	0.000188896	0.156013
0.0100703	0.000298976	0.153523
0.0100706	0.000437966	0.151053
0.0100708	0.000605104	0.146175
0.0100711	0.000799588	0.141377
0.0100713	0.00102058	0.136662
0.0100716	0.00126719	0.132029
0.0100718	0.00153852	0.127479
0.0100721	0.00183361	0.123011
0.0100723	0.00215148	0.118628
0.0100726	0.00249112	0.114327
0.0100728	0.00285151	0.110111
0.0100731	0.00323158	0.108035
0.0100733	0.00363023	0.105979
0.0100736	0.00404638	0.101931
0.0100738	0.00447889	0.0979678
0.0100741	0.00492663	0.0940889
0.0100743	0.00538843	0.0902947
0.0100746	0.00586314	0.0865851
0.0100748	0.00634957	0.0829601
0.0100751	0.00684654	0.0794198
0.0100753	0.00735287	0.0759641
0.0100756	0.00786734	0.0725929
0.0100758	0.00838878	0.0709389
0.0100761	0.00891598	0.069306
0.0100763	0.00944774	0.0661033
0.0100766	0.0099829	0.0629847
0.0100768	0.0105202	0.0599498
0.0100771	0.0110586	0.0569985
0.0100773	0.0115969	0.0541305
0.0100776	0.0121338	0.0513454
0.0100778	0.0126684	0.0486429
0.0100781	0.0131994	0.0460227
0.0100783	0.0137258	0.0434843
0.0100786	0.0142465	0.0422456
0.0100788	0.0147604	0.0410273
0.0100791	0.0152665	0.0386512
0.0100793	0.0157638	0.0363557
0.0100796	0.0162513	0.0341401
0.0100798	0.016728	0.0320039
0.0100801	0.0171931	0.0299465
0.0100803	0.0176456	0.0279674
0.0100806	0.0180848	0.0260659
0.0100808	0.0185096	0.0242414
0.0100811	0.0189195	0.0224933
0.0100813	0.0193135	0.0216476
0.0100816	0.0196911	0.0208207
0.0100818	0.0200515	0.0192231
0.0100821	0.020394	0.0176996
0.0100823	0.0207182	0.0162496
0.0100826	0.0210234	0.0148721
0.0100828	0.0213091	0.0142104
0.0100831	0.0215748	0.0135665
0.0100833	0.0218202	0.0123319
0.0100836	0.0220448	0.0111674
0.0100838	0.0222483	0.0100722
0.0100841	0.0224303	0.00904538
0.0100843	0.0225907	0.00855734
0.0100846	0.0227293	0.00808605
0.0100848	0.0228458	0.00719328
0.0100851	0.0229402	0.00636614
0.0100853	0.0230123	0.00560366
0.0100856	0.0230622	0.00490487
0.0100858	0.0230899	0.00426878
0.0100861	0.0230953	0.00369438
0.0100863	0.0230787	0.00318067
0.0100866	0.0230402	0.0027266
0.0100868	0.0229799	0.00233113
0.0100871	0.022898	0.00215504
0.0100873	0.0227949	0.0019932
0.0100876	0.0226709	0.00171173
0.0100878	0.0225262	0.00148565
0.0100881	0.0223614	0.00131387
0.0100883	0.0221767	0.00119527
0.0100886	0.0219727	0.00112875
0.0100888	0.0217499	0.00111317
0.0100891	0.0215087	0.00114742
0.0100893	0.0212497	0.00123036
0.0100896	0.0209736	0.00136083
0.0100898	0.0206809	0.00144353
0.0100901	0.0203723	0.00153768
0.0100903	0.0200485	0.00175976
0.0100906	0.0197101	0.0020259
0.0100908	0.0193578	0.00233493
0.0100911	0.0189925	0.00268568
0.0100913	0.0186148	0.00307697
0.0100916	0.0182256	0.00350763
0.0100918	0.0178256	0.00397646
0.0100921	0.0174157	0.00448229
0.0100923	0.0169966	0.00502394
0.0100926	0.0165692	0.00530782
0.0100928	0.0161344	0.0056002
0.0100931	0.015693	0.00620991
0.0100933	0.0152458	0.00685186
0.0100936	0.0147937	0.00752489
0.0100938	0.0143376	0.0082278
0.0100941	0.0138784	0.00895941
0.0100943	0.0134168	0.00971855
0.0100946	0.0129538	0.010504
0.0100948	0.0124902	0.0113147
0.0100951	0.0120268	0.0121494
0.0100953	0.0115645	0.0125753
0.0100956	0.0111042	0.0130069
0.0100958	0.0106466	0.0138861
0.0100961	0.0101925	0.0147858
0.0100963	0.00974274	0.015705
0.0100966	0.0092981	0.0166424
0.0100968	0.00885933	0.0175969
0.0100971	0.00842716	0.0185674
0.0100973	0.00800232	0.0195528
0.0100976	0.0075855	0.0205519
0.0100978	0.00717738	0.0215638
0.0100981	0.00677861	0.0220741
0.0100983	0.00638983	0.0225872
0.0100986	0.00601163	0.0236212
0.0100988	0.0056446	0.0246645
0.0100991	0.00528927	0.0257163
0.0100993	0.00494619	0.0267754
0.0100996	0.00461583	0.0278409
0.0100998	0.00429867	0.0289116
0.0101001	0.00399513	0.0299866
0.0101004	0.00370562	0.0310648
0.0101006	0.00343052	0.0321454
0.0101009	0.00317016	0.0326862
0.0101011	0.00292485	0.0332273
0.0101014	0.00269487	0.0343095
0.0101016	0.00248047	0.0353912
0.0101019	0.00228186	0.0364714
0.0101021	0.00209922	0.0375491
0.0101024	0.00193269	0.0386236
0.0101026	0.0017824	0.0396938
0.0101029	0.00164842	0.040759
0.0101031	0.00153081	0.0418183
0.0101034	0.00142958	0.0428709
0.0101036	0.00134472	0.0433944
0.0101039	0.0012762	0.0439159
0.0101041	0.00122393	0.0449525
0.0101044	0.00118781	0.04598
0.0101046	0.0011677	0.0469976
0.0101049	0.00116345	0.0480045
0.0101051	0.00117485	0.049
0.0101054	0.00120169	0.0499834
0.0101056	0.00124372	0.0509541
0.0101059	0.00130066	0.0519112
0.0101061	0.00137221	0.0528542
0.0101064	0.00145805	0.0533202
0.0101066	0.00155782	0.0537825
0.0101069	0.00167116	0.0546953
0.0101071	0.00179766	0.0555922
0.0101074	0.00193691	0.0564724
0.0101076	0.00208847	0.0573356
0.0101079	0.00225187	0.058181
0.0101081	0.00242666	0.0590082
0.0101084	0.00261232	0.0598167
0.0101086	0.00280835	0.060606
0.0101089	0.00301423	0.0613756
0.0101091	0.00322941	0.0617529
0.0101094	0.00345333	0.0621251
0.0101096	0.00368545	0.062854
0.0101099	0.00392517	0.063562
0.0101101	0.00417191	0.0642485
0.0101104	0.00442508	0.0649134
0.0101106	0.00468407	0.0652376
0.0101109	0.00494828	0.0655562
0.0101111	0.00521709	0.0661766
0.0101114	0.00548988	0.0667742
0.0101116	0.00576603	0.0673489
0.0101119	0.00604493	0.0679002
0.0101121	0.00632594	0.0681671
0.0101124	0.00660844	0.068428
0.0101126	0.00689182	0.068932
0.0101129	0.00717545	0.069412
0.0101131	0.00745872	0.0698679
0.0101134	0.00774102	0.0702993
0.0101136	0.00802176	0.0707062
0.0101139	0.00830032	0.0710885
0.0101141	0.00857613	0.071446
0.0101144	0.0088486	0.0717785
0.0101146	0.00911718	0.0720861
0.0101149	0.0093813	0.0722305
0.0101151	0.00964041	0.0723687
0.0101154	0.00989399	0.0726261
0.0101157	0.0101415	0.0728584
0.0101159	0.0103825	0.0730656
0.0101162	0.0106164	0.0732477
0.0101164	0.0108429	0.0734046
0.0101167	0.0110613	0.0735364
0.0101169	0.0112714	0.0736433
0.0101172	0.0114726	0.0737251
0.0101174	0.0116647	0.0737821
0.0101177	0.0118471	0.0738013
0.0101179	0.0120196	0.0738144
0.0101182	0.0121819	0.073822
0.0101184	0.0123335	0.0738051
0.0101187	0.0124743	0.0737638
0.0101189	0.012604	0.0736984
0.0101192	0.0127222	0.073609
0.0101194	0.0128289	0.0734957
0.0101197	0.0129238	0.0733588
0.0101199	0.0130066	0.0731986
0.0101202	0.0130774	0.0730152
0.0101204	0.0131359	0.0729149
0.0101207	0.0131821	0.0728089
0.0101209	0.0132159	0.07258
0.0101212	0.0132372	0.0723288
0.0101214	0.0132461	0.0720554
0.0101217	0.0132424	0.0717603
0.0101219	0.0132263	0.0714438
0.0101222	0.0131978	0.0711061
0.0101224	0.013157	0.0707477
0.0101227	0.013104	0.0703688
0.0101229	0.0130388	0.0699697
0.0101232	0.0129617	0.0697628
0.0101234	0.0128728	0.069551
0.0101237	0.0127723	0.0691129
0.0101239	0.0126604	0.0686559
0.0101242	0.0125373	0.0681803
0.0101244	0.0124034	0.0676865
0.0101247	0.0122589	0.0671749
0.0101249	0.012104	0.0666461
0.0101252	0.0119392	0.0661003
0.0101254	0.0117647	0.065538
0.0101257	0.0115809	0.0649597
0.0101259	0.0113882	0.0646647
0.0101262	0.011187	0.0643658
0.0101264	0.0109776	0.0637568
		0.0631331
		0.0624952
		0.0618435
		0.0611786
		0.0605009
		0.0598108
		0.059109
		0.0583958
		0.0580351
		0.0576718
		0.0569375
		0.0561933
		0.0554397
		0.0546773
		0.0539066
		0.053128
		0.0523421
		0.0515493
		0.0507502
		0.0503485
		0.0499453
		0.0491351
		0.04832
		0.0475006
		0.0466773
		0.0458507
		0.0450213
		0.0441895
		0.0433558
		0.0425208
		0.0421029
		0.0416848
		0.0408484
		0.040012
		0.0391762
		0.0383413
		0.0375078
		0.0366763
		0.035847
		0.0350205
		0.0341972
		0.0337869
		0.0333776
		0.032562
		0.0317508
		0.0309446
		0.0301436
		0.0297452
		0.0293483
		0.0285591
		0.0277763
		0.0270003
		0.0262315
		0.02585
		0.0254703
		0.0247169
		0.0239718
		0.0232353
		0.0225076
		0.0217891
		0.0210801
		0.020381
		0.0196919
		0.0190132
		0.0186778
		0.0183451
		0.0176879
		0.0170419
		0.0164073
		0.0157843
		0.0151731
		0.014574
		0.0139871
		0.0134127
		0.012851
		0.0125749
		0.012302
		0.011766
		0.0112432
		0.0107336
		0.0102375
		0.00975481
		0.00928582
		0.00883058
		0.00838919
		0.00796172
		0.00775324
		0.00754827
		0.00714889
		0.00676365
		0.00639258
		0.00603573
		0.00569312
		0.00536478
		0.00505072
		0.00475093
		0.00446541
		0.00432799
		0.00419413
		0.00393709
		0.00369423
		0.00346551
		0.00325089
		0.0030503
		0.00286367
		0.00269093
		0.00253199
		0.00238676
		0.00231925
		0.00225513
		0.002137
		0.00203225
		0.00194076
		0.00186239
		0.00179701
		0.00174446
		0.00170461
		0.00167729
		0.00166233
		0.00165944
		0.00165957
		0.00166882
		0.0016899
		0.00172263
		0.0017668
		0.00182221
		0.00188867
		0.00196595
		0.00205384
		0.00215212
		0.00220508
		0.00226056
		0.00237894
		0.00250702
		0.00264456
		0.00279131
		0.00294704
		0.00311149
		0.00328441
		0.00346555
		0.00365464
		0.00375208
		0.00385142
		0.00405563
		0.00426701
		0.00448528
		0.00471017
		0.00494142
		0.00517874
		0.00542187
		0.00567052
		0.00592442
		0.00605325
		0.00618329
		0.00644686
		0.00671483
		0.00698694
		0.0072629
		0.00740224
		0.00754244
		0.00782527
		0.00811111
		0.0083997
		0.00869074
		0.0088371
		0.0118267
		0.0147574
		0.0173931
		0.0195391
		0.0210519
		0.0218445
		0.0218882
		0.0212092
		0.0198823
		0.0190102
		0.0180214
		0.0157679
		0.0132781
		0.0107108
		0.0082158
		0.00592458
		0.00394287
		0.00234612
		0.00117745
		0.000448102
		0.000243548
		0.000139941
		0.000209695
		0.000594459
		0.00121799
		0.00199731
		0.00241925
		0.00284929
		0.00369658
		0.00447284
		0.0051266
		0.00562383
		0.00580817
		0.00594895
		0.00610422
		0.00610773
		0.00599018
		0.0057908
		0.00555279
		0.00531871
		0.00512634
		0.00500525
		0.00497435
		0.00499538
		0.00504064
		0.00519918
		0.00543408
		0.00572056
		0.00602763
		0.00632137
		0.00656822
		0.0067383
		0.0068083

## Sheet: 30.0mHz
f_hz	fitted_signal_normalized	true_signal_normalized	note
0.0299424	0.0370375	0.00353654	FWHM = 18.4 μHz
0.0299425	0.037607	0.00282879
0.0299426	0.0381763	0.00214348
0.0299428	0.0387449	0.00151436
0.0299429	0.0393124	0.000972758
0.029943	0.0398783	0.000743507
0.0299432	0.0404423	0.000545988
0.0299433	0.0410039	0.000255985
0.0299434	0.0415627	0.000118153
0.0299435	0.0421181	0.000140527
0.0299437	0.0426697	0.000323255
0.0299438	0.0432172	0.000658456
0.0299439	0.04376	0.00113044
0.0299441	0.0442976	0.00171632
0.0299442	0.0448296	0.00238695
0.0299443	0.0453555	0.00310824
0.0299445	0.0458748	0.00347627
0.0299446	0.0463871	0.00384276
0.0299447	0.0468919	0.00455149
0.0299448	0.0473888	0.00519584
0.029945	0.0478771	0.00573962
0.0299451	0.0483566	0.00615109
0.0299452	0.0488266	0.00640475
0.0299454	0.0492868	0.00648305
0.0299455	0.0497367	0.00637761
0.0299456	0.0501757	0.00609017
0.0299458	0.0506035	0.00563296
0.0299459	0.0510196	0.00534738
0.029946	0.0514235	0.00502863
0.0299461	0.0518149	0.00430949
0.0299463	0.0521931	0.0035163
0.0299464	0.052558	0.00269647
0.0299465	0.0529089	0.00190179
0.0299467	0.0532455	0.00118578
0.0299468	0.0535673	0.000600855
0.0299469	0.0538741	0.000195343
0.0299471	0.0541653	1.06403e-05
0.0299472	0.0544407	7.86159e-05
0.0299473	0.0546998	0.000214166
0.0299474	0.0549423	0.000419439
0.0299476	0.0551678	0.00103997
0.0299477	0.055376	0.0019328
0.0299478	0.0555666	0.00307605
0.029948	0.0557392	0.00443389
0.0299481	0.0558937	0.00517856
0.0299482	0.0560296	0.00595779
0.0299484	0.0561468	0.0075885
0.0299485	0.056245	0.00925859
0.0299486	0.0563239	0.0108955
0.0299487	0.0563834	0.012425
0.0299489	0.0564232	0.0131266
0.029949	0.0564431	0.0137746
0.0299491	0.0564431	0.0148778
0.0299493	0.0564229	0.0156768
0.0299494	0.0563824	0.0161268
0.0299495	0.0563215	0.0161981
0.0299497	0.0562401	0.0158788
0.0299498	0.0561382	0.0151761
0.0299499	0.0560157	0.0141177
0.02995	0.0558725	0.012751
0.0299502	0.0557087	0.0111422
0.0299503	0.0555243	0.0102724
0.0299504	0.0553193	0.00937455
0.0299506	0.0550936	0.00754515
0.0299507	0.0548476	0.00576105
0.0299508	0.0545811	0.00413464
0.029951	0.0542944	0.00277843
0.0299511	0.0539875	0.00179941
0.0299512	0.0536606	0.00129325
0.0299513	0.053314	0.00133865
0.0299515	0.0529478	0.00199214
0.0299516	0.0525622	0.00328353
0.0299517	0.0521574	0.00416958
0.0299519	0.0517339	0.00521247
0.029952	0.0512917	0.00774615
0.0299521	0.0508313	0.00788766
0.0299523	0.050353	0.00817471
0.0299524	0.0498571	0.00846704
0.0299525	0.049344	0.00876456
0.0299526	0.048814	0.00906719
0.0299528	0.0482677	0.00937483
0.0299529	0.0477055	0.00968738
0.029953	0.0471277	0.0100047
0.0299532	0.0465349	0.0103268
0.0299533	0.0459275	0.0106534
0.0299534	0.0453061	0.0108185
0.0299536	0.0446711	0.0109846
0.0299537	0.0440232	0.0113201
0.0299538	0.0433629	0.0116598
0.0299539	0.0426908	0.0120037
0.0299541	0.0420074	0.0123516
0.0299542	0.0413134	0.0127033
0.0299543	0.0406094	0.0130588
0.0299545	0.039896	0.013418
0.0299546	0.0391739	0.0137806
0.0299547	0.0384437	0.0141465
0.0299549	0.0377061	0.0143307
0.029955	0.0369619	0.0145157
0.0299551	0.0362116	0.0148879
0.0299552	0.035456	0.0152631
0.0299554	0.0346958	0.015641
0.0299555	0.0339317	0.0160215
0.0299556	0.0331644	0.0164045
0.0299558	0.0323948	0.0167898
0.0299559	0.0316234	0.0171772
0.029956	0.0308511	0.0175667
0.0299562	0.0300786	0.017958
0.0299563	0.0293067	0.0181542
0.0299564	0.028536	0.0183509
0.0299565	0.0277674	0.0187453
0.0299567	0.0270015	0.0191411
0.0299568	0.0262392	0.019538
0.0299569	0.0254812	0.0199359
0.0299571	0.0247281	0.0203346
0.0299572	0.0239808	0.020734
0.0299573	0.02324	0.0211338
0.0299575	0.0225064	0.0215339
0.0299576	0.0217806	0.021934
0.0299577	0.0210635	0.0221341
0.0299578	0.0203556	0.0223341
0.029958	0.0196578	0.022734
0.0299581	0.0189706	0.0231333
0.0299582	0.0182947	0.0235321
0.0299584	0.0176308	0.02393
0.0299585	0.0169794	0.0243269
0.0299586	0.0163413	0.0247226
0.0299588	0.0157169	0.0251169
0.0299589	0.0151069	0.0255096
0.029959	0.0145119	0.0259005
0.0299592	0.0139324	0.0260953
0.0299593	0.0133689	0.0262895
0.0299594	0.0128218	0.0266763
0.0299595	0.0122918	0.0270607
0.0299597	0.0117793	0.0274426
0.0299598	0.0112846	0.0278218
0.0299599	0.0108082	0.028198
0.0299601	0.0103505	0.0285711
0.0299602	0.00991186	0.0289409
0.0299603	0.00949261	0.0293071
0.0299605	0.00909305	0.0296697
0.0299606	0.00871347	0.0298495
0.0299607	0.00835413	0.0300283
0.0299608	0.00801525	0.0303828
0.029961	0.00769704	0.0307331
0.0299611	0.00739966	0.0310788
0.0299612	0.00712326	0.0314199
0.0299614	0.00686796	0.0317561
0.0299615	0.00663383	0.0320873
0.0299616	0.00642093	0.0324132
0.0299618	0.00622928	0.0327337
0.0299619	0.00605888	0.0330486
0.029962	0.00590969	0.0332039
0.0299621	0.00578165	0.0333577
0.0299623	0.00567466	0.0336609
0.0299624	0.00558858	0.0339578
0.0299625	0.00552327	0.0342485
0.0299627	0.00547854	0.0345326
0.0299628	0.00545417	0.03481
0.0299629	0.00544992	0.0350805
0.0299631	0.0054655	0.035344
0.0299632	0.00550062	0.0356003
0.0299633	0.00555495	0.0358493
0.0299634	0.00562811	0.0359709
0.0299636	0.00571972	0.0360907
0.0299637	0.00582936	0.0363244
0.0299638	0.0059566	0.0365502
0.029964	0.00610096	0.036768
0.0299641	0.00626194	0.0369776
0.0299642	0.00643903	0.0370794
0.0299644	0.00663168	0.037179
0.0299645	0.00683932	0.0373718
0.0299646	0.00706135	0.0375561
0.0299647	0.00729718	0.0377316
0.0299649	0.00754616	0.0378981
0.029965	0.00780763	0.0379781
0.0299651	0.00808092	0.0380557
0.0299653	0.00836535	0.0382041
0.0299654	0.00866019	0.0383433
0.0299655	0.00896472	0.038473
0.0299657	0.0092782	0.0385932
0.0299658	0.00959987	0.0387037
0.0299659	0.00992896	0.0388045
0.029966	0.0102647	0.0388955
0.0299662	0.0106063	0.0389765
0.0299663	0.0109529	0.0390474
0.0299664	0.0113037	0.0390791
0.0299666	0.0116579	0.0391082
0.0299667	0.0120147	0.0391587
0.0299668	0.0123733	0.0391989
0.029967	0.0127327	0.0392287
0.0299671	0.0130923	0.039248
0.0299672	0.013451	0.0392568
0.0299673	0.0138081	0.039255
0.0299675	0.0141628	0.0392425
0.0299676	0.0145142	0.0392192
0.0299677	0.0148615	0.0391852
0.0299679	0.0152038	0.0391642
0.029968	0.0155403	0.0391404
0.0299681	0.0158702	0.0390847
0.0299683	0.0161928	0.0390182
0.0299684	0.0165071	0.0389407
0.0299685	0.0168125	0.0388523
0.0299686	0.0171081	0.0387529
0.0299688	0.0173933	0.0386426
0.0299689	0.0176672	0.0385214
0.029969	0.0179292	0.0383892
0.0299692	0.0181785	0.038246
0.0299693	0.0184145	0.0381703
0.0299694	0.0186365	0.0380919
0.0299696	0.0188438	0.0379269
0.0299697	0.019036	0.037751
0.0299698	0.0192122	0.0375643
0.0299699	0.0193721	0.0373668
0.0299701	0.0195151	0.0371585
0.0299702	0.0196406	0.0369396
0.0299703	0.0197483	0.03671
0.0299705	0.0198376	0.0364698
0.0299706	0.0199081	0.0362191
0.0299707	0.0199595	0.0360899
0.0299709	0.0199915	0.0359581
0.029971	0.0200037	0.0356866
0.0299711	0.0199958	0.035405
0.0299713	0.0199677	0.0351133
0.0299714	0.0199192	0.0348115
0.0299715	0.0198501	0.0344998
0.0299716	0.0197603	0.0341783
0.0299718	0.0196498	0.0338472
0.0299719	0.0195185	0.0335066
0.029972	0.0193665	0.0331566
0.0299722	0.0191938	0.0329781
0.0299723	0.0190007	0.0327974
0.0299724	0.0187871	0.0324291
0.0299726	0.0185535	0.032052
0.0299727	0.0183	0.0316661
0.0299728	0.0180269	0.0312717
0.0299729	0.0177346	0.0308689
0.0299731	0.0174237	0.030458
0.0299732	0.0170944	0.0300391
0.0299733	0.0167474	0.0296124
0.0299735	0.0163831	0.0291783
0.0299736	0.0160024	0.0289584
0.0299737	0.0156058	0.0287368
0.0299739	0.0151941	0.0282882
0.029974	0.014768	0.0278328
0.0299741	0.0143285	0.0273708
0.0299742	0.0138764	0.0269025
0.0299744	0.0134127	0.0264281
0.0299745	0.0129384	0.0259478
0.0299746	0.0124546	0.025462
0.0299748	0.0119623	0.0249709
0.0299749	0.0114629	0.0244749
0.029975	0.0109574	0.0242251
0.0299752	0.0104473	0.0239742
0.0299753	0.0099338	0.023469
0.0299754	0.00941835	0.0229598
0.0299755	0.0089024	0.0224468
0.0299757	0.00838745	0.0219304
0.0299758	0.00787506	0.0214109
0.0299759	0.00736685	0.0208885
0.0299761	0.00686447	0.0203638
0.0299762	0.00636963	0.0198369
0.0299763	0.0058841	0.0193083
0.0299765	0.00540969	0.0190435
0.0299766	0.00494826	0.0187783
0.0299767	0.00450171	0.0182473
0.0299768	0.004072	0.0177156
0.029977	0.00366113	0.0171837
0.0299771	0.00327113	0.0166519
0.0299772	0.0029041	0.0161206
0.0299774	0.00256214	0.0155903
0.0299775	0.00224744	0.0150612
0.0299776	0.00196218	0.0145338
0.0299778	0.00170861	0.0140086
0.0299779	0.001489	0.0137469
0.029978	0.00130566	0.013486
0.0299781	0.00116093	0.0129663
0.0299783	0.00105716	0.01245
0.0299784	0.00099676	0.0119375
0.0299785	0.000982143	0.0114294
0.0299787	0.00101575	0.011177
0.0299788	0.00110006	0.0109259
0.0299789	0.00123753	0.0104277
0.0299791	0.00143069	0.00993505
0.0299792	0.00168203	0.00944852
0.0299793	0.0019941	0.00896854
0.0299795	0.00236942	0.00873116
0.0299796	0.00281054	0.00849559
0.0299797	0.00332001	0.00803014
0.0299798	0.00390039	0.00757266
0.02998	0.00455422	0.00712364
0.0299801	0.00528405	0.00668356
0.0299802	0.00609242	0.00625291
0.0299804	0.00698188	0.00583218
0.0299805	0.00795494	0.00542187
0.0299806	0.00901412	0.00502248
0.0299808	0.0101619	0.0046345
0.0299809	0.0114008	0.00444496
0.029981	0.0127332	0.00425845
0.0299811	0.0141615	0.00389484
0.0299813	0.0156882	0.00354416
0.0299814	0.0173157	0.00320695
0.0299815	0.0190461	0.0028837
0.0299817	0.020882	0.00257495
0.0299818	0.0228254	0.00228121
0.0299819	0.0248786	0.002003
0.0299821	0.0270438	0.00174085
0.0299822	0.0293231	0.00149528
0.0299823	0.0317186	0.00137888
0.0299824	0.0342322	0.00126682
0.0299826	0.0368659	0.001056
0.0299827	0.0396216	0.000863348
0.0299828	0.0425012	0.000689393
0.029983	0.0455064	0.000534668
0.0299831	0.0486388	0.000399704
0.0299832	0.0519002	0.000285033
0.0299834	0.0552919	0.000191189
0.0299835	0.0588156	0.000118704
0.0299836	0.0624726	6.81105e-05
0.0299837	0.0662642	5.11895e-05
0.0299839	0.0701917	3.99411e-05
0.029984	0.074256	3.47278e-05
0.0299841	0.0784584	5.3002e-05
0.0299843	0.0827997	9.52945e-05
0.0299844	0.0872809	0.000162135
0.0299845	0.0919026	0.000254052
0.0299847	0.0966655	0.000371573
0.0299848	0.10157	0.000515223
0.0299849	0.106617	0.000685528
0.029985	0.111807	0.000883008
0.0299852	0.117139	0.000992102
0.0299853	0.122614	0.00110819
0.0299854	0.128233	0.00136158
0.0299856	0.133994	0.0016437
0.0299857	0.139898	0.00195507
0.0299858	0.145945	0.00229619
0.029986	0.152133	0.00266757
0.0299861	0.158463	0.00306972
0.0299862	0.164934	0.00350313
0.0299864	0.171545	0.00396832
0.0299865	0.178295	0.00446576
0.0299866	0.185183	0.00472673
0.0299867	0.192209	0.00499595
0.0299869	0.19937	0.00555938
0.029987	0.206665	0.00615652
0.0299871	0.214094	0.00678787
0.0299873	0.221654	0.00745388
0.0299874	0.229344	0.00815504
0.0299875	0.237161	0.00889179
0.0299877	0.245105	0.00966461
0.0299878	0.253172	0.0104739
0.0299879	0.261361	0.0113202
0.029988	0.26967	0.0117574
0.0299882	0.278095	0.012204
0.0299883	0.286635	0.0131255
0.0299884	0.295286	0.0140853
0.0299886	0.304047	0.0150839
0.0299887	0.312914	0.0161215
0.0299888	0.321883	0.0171987
0.029989	0.330953	0.0183158
0.0299891	0.34012	0.0194733
0.0299892	0.349381	0.0206715
0.0299893	0.358731	0.0219108
0.0299895	0.368169	0.022546
0.0299896	0.377689	0.0231916
0.0299897	0.387289	0.0245142
0.0299899	0.396965	0.0258791
0.02999	0.406712	0.0272866
0.0299901	0.416527	0.0287371
0.0299903	0.426406	0.0302308
0.0299904	0.436345	0.0317681
0.0299905	0.446338	0.0333493
0.0299906	0.456383	0.0349748
0.0299908	0.466474	0.0366449
0.0299909	0.476608	0.0374967
0.029991	0.486779	0.0383598
0.0299912	0.496984	0.0401199
0.0299913	0.507217	0.0419254
0.0299914	0.517473	0.0437766
0.0299916	0.527748	0.0456737
0.0299917	0.538038	0.0476171
0.0299918	0.548336	0.049607
0.029992	0.558639	0.0516435
0.0299921	0.568941	0.053727
0.0299922	0.579237	0.0558576
0.0299923	0.589523	0.0569406
0.0299925	0.599792	0.0580355
0.0299926	0.61004	0.060261
0.0299927	0.620262	0.0625343
0.0299929	0.630452	0.0648554
0.029993	0.640606	0.0672246
0.0299931	0.650717	0.0684273
0.0299933	0.660781	0.069642
0.0299934	0.670793	0.0721078
0.0299935	0.680747	0.0746221
0.0299936	0.690638	0.077185
0.0299938	0.700461	0.0797967
0.0299939	0.71021	0.0811209
0.029994	0.71988	0.0824572
0.0299942	0.729466	0.0851667
0.0299943	0.738962	0.0879251
0.0299944	0.748364	0.0907326
0.0299946	0.757666	0.0935893
0.0299947	0.766863	0.0964952
0.0299948	0.77595	0.0994502
0.0299949	0.784922	0.102455
0.0299951	0.793773	0.105508
0.0299952	0.8025	0.108611
0.0299953	0.811095	0.110181
0.0299955	0.819556	0.111763
0.0299956	0.827876	0.114964
0.0299957	0.836051	0.118215
0.0299959	0.844076	0.121514
0.029996	0.851947	0.124863
0.0299961	0.859659	0.128261
0.0299962	0.867207	0.131707
0.0299964	0.874587	0.135203
0.0299965	0.881794	0.138747
0.0299966	0.888824	0.142339
0.0299968	0.895673	0.144154
0.0299969	0.902336	0.145981
0.029997	0.90881	0.14967
0.0299972	0.91509	0.153408
0.0299973	0.921173	0.157193
0.0299974	0.927054	0.161027
0.0299976	0.932731	0.164908
0.0299977	0.938199	0.168837
0.0299978	0.943455	0.172812
0.0299979	0.948496	0.176835
0.0299981	0.953318	0.180905
0.0299982	0.957918	0.182957
0.0299983	0.962294	0.185021
0.0299985	0.966442	0.189183
0.0299986	0.970359	0.193391
0.0299987	0.974044	0.197644
0.0299989	0.977492	0.201944
0.029999	0.980703	0.206288
0.0299991	0.983674	0.210676
0.0299992	0.986402	0.215109
0.0299994	0.988887	0.219586
0.0299995	0.991125	0.224107
0.0299996	0.993115	0.226384
0.0299998	0.994856	0.228671
0.0299999	0.996347	0.233278
0.03	0.997585	0.237927
0.0300002	0.99857	0.242619
0.0300003	0.999302	0.247351
0.0300004	0.999779	0.252125
0.0300005	1	0.25694
0.0300007	0.999966	0.261795
0.0300008	0.999675	0.26669
0.0300009	0.999128	0.271624
0.0300011	0.998324	0.274106
0.0300012	0.997265	0.276597
0.0300013	0.995949	0.281608
0.0300015	0.994378	0.286657
0.0300016	0.992552	0.291743
0.0300017	0.990472	0.296866
0.0300019	0.988139	0.302025
0.030002	0.985554	0.307219
0.0300021	0.982718	0.312448
0.0300022	0.979632	0.317712
0.0300024	0.976299	0.323009
0.0300025	0.972719	0.32567
0.0300026	0.968895	0.32834
0.0300028	0.964829	0.333703
0.0300029	0.960523	0.339097
0.030003	0.955979	0.344523
0.0300032	0.951199	0.34998
0.0300033	0.946187	0.355466
0.0300034	0.940945	0.360982
0.0300035	0.935475	0.366526
0.0300037	0.929782	0.372098
0.0300038	0.923868	0.377697
0.0300039	0.917736	0.380506
0.0300041	0.91139	0.383322
0.0300042	0.904834	0.388973
0.0300043	0.89807	0.394648
0.0300045	0.891104	0.400348
0.0300046	0.883939	0.406071
0.0300047	0.876579	0.411817
0.0300048	0.869028	0.417584
0.030005	0.86129	0.423372
0.0300051	0.853371	0.429181
0.0300052	0.845274	0.435009
0.0300054	0.837004	0.437929
0.0300055	0.828566	0.440855
0.0300056	0.819965	0.446719
0.0300058	0.811205	0.452599
0.0300059	0.802292	0.458496
0.030006	0.793231	0.464408
0.0300061	0.784027	0.470334
0.0300063	0.774685	0.476273
0.0300064	0.76521	0.482225
0.0300065	0.755608	0.488189
0.0300067	0.745885	0.494163
0.0300068	0.736045	0.497153
0.0300069	0.726095	0.500146
0.0300071	0.716041	0.506139
0.0300072	0.705886	0.51214
0.0300073	0.695639	0.518147
0.0300075	0.685303	0.524161
0.0300076	0.674886	0.52717
0.0300077	0.664392	0.53018
0.0300078	0.653828	0.536203
0.030008	0.6432	0.542229
0.0300081	0.632513	0.548257
0.0300082	0.621773	0.554286
0.0300084	0.610987	0.557301
0.0300085	0.60016	0.560316
0.0300086	0.589298	0.566345
0.0300088	0.578406	0.572373
0.0300089	0.567492	0.578397
0.030009	0.55656	0.584418
0.0300091	0.545616	0.590434
0.0300093	0.534667	0.596445
0.0300094	0.523718	0.602449
0.0300095	0.512775	0.608445
0.0300097	0.501843	0.614432
0.0300098	0.490928	0.617422
0.0300099	0.480037	0.62041
0.0300101	0.469173	0.626376
0.0300102	0.458344	0.632331
0.0300103	0.447553	0.638273
0.0300104	0.436808	0.644201
0.0300106	0.426112	0.650114
0.0300107	0.415472	0.656011
0.0300108	0.404892	0.661891
0.030011	0.394378	0.667753
0.0300111	0.383934	0.673596
0.0300112	0.373566	0.67651
0.0300114	0.363278	0.679418
0.0300115	0.353075	0.68522
0.0300116	0.342961	0.690999
0.0300118	0.332942	0.696754
0.0300119	0.323022	0.702485
0.030012	0.313204	0.708191
0.0300121	0.303494	0.71387
0.0300123	0.293895	0.719522
0.0300124	0.284411	0.725145
0.0300125	0.275047	0.730738
0.0300127	0.265805	0.733524
0.0300128	0.256691	0.736301
0.0300129	0.247706	0.741832
0.0300131	0.238855	0.74733
0.0300132	0.23014	0.752794
0.0300133	0.221566	0.758223
0.0300134	0.213134	0.763616
0.0300136	0.204849	0.768973
0.0300137	0.196711	0.774291
0.0300138	0.188725	0.77957
0.030014	0.180893	0.784809
0.0300141	0.173217	0.787413
0.0300142	0.165699	0.790007
0.0300144	0.158341	0.795163
0.0300145	0.151145	0.800276
0.0300146	0.144113	0.805345
0.0300148	0.137247	0.810368
0.0300149	0.130548	0.815346
0.030015	0.124018	0.820276
0.0300151	0.117657	0.825158
0.0300153	0.111467	0.829991
0.0300154	0.105448	0.834774
0.0300155	0.0996026	0.837146
0.0300157	0.0939301	0.839506
0.0300158	0.0884313	0.844186
0.0300159	0.0831067	0.848812
0.0300161	0.0779565	0.853385
0.0300162	0.0729808	0.857904
0.0300163	0.0681797	0.862366
0.0300164	0.0635531	0.866772
0.0300166	0.0591005	0.87112
0.0300167	0.0548217	0.87541
0.0300168	0.0507161	0.87964
0.030017	0.0467831	0.881732
0.0300171	0.043022	0.88381
0.0300172	0.0394317	0.887918
0.0300174	0.0360113	0.891965
0.0300175	0.0327596	0.895949
0.0300176	0.0296755	0.899869
0.0300177	0.0267575	0.903725
0.0300179	0.0240041	0.907515
0.030018	0.0214139	0.91124
0.0300181	0.018985	0.914897
0.0300183	0.0167157	0.918486
0.0300184	0.0146041	0.920255
0.0300185	0.0126482	0.922007
0.0300187	0.0108458	0.925459
0.0300188	0.00919492	0.92884
0.0300189	0.00769312	0.932151
0.0300191	0.00633808	0.935391
0.0300192	0.00512735	0.938558
0.0300193	0.00405838	0.941652
0.0300194	0.00312857	0.944673
0.0300196	0.00233522	0.947619
0.0300197	0.00167556	0.950491
0.0300198	0.00114678	0.951899
0.03002	0.000745954	0.953287
0.0300201	0.00047013	0.956007
0.0300202	0.000316279	0.958651
0.0300204	0.00028132	0.961217
0.0300205	0.000362115	0.963705
0.0300206	0.000555477	0.966114
0.0300207	0.000858172	0.968445
0.0300209	0.00126692	0.970696
0.030021	0.0017784	0.972867
0.0300211	0.00238926	0.974958
0.0300213	0.0030961	0.975973
0.0300214	0.0038955	0.976967
0.0300215	0.00478401	0.978896
0.0300217	0.00575816	0.980742
0.0300218	0.00681445	0.982506
0.0300219	0.00794936	0.984187
0.030022	0.00915938	0.984996
0.0300222	0.010441	0.985785
0.0300223	0.0117905	0.987299
0.0300224	0.0132046	0.98873
0.0300226	0.0146796	0.990077
0.0300227	0.0162119	0.991339
0.0300228	0.017798	0.991938
0.030023	0.0194344	0.992516
0.0300231	0.0211176	0.993608
0.0300232	0.022844	0.994615
0.0300234	0.0246101	0.995536
0.0300235	0.0264125	0.996371
0.0300236	0.0282477	0.997121
0.0300237	0.0301123	0.997784
0.0300239	0.0320029	0.998361
0.030024	0.0339161	0.998851
0.0300241	0.0358487	0.999254
0.0300243	0.0377972	0.999424
0.0300244	0.0397585	0.999571
0.0300245	0.0417294	0.999801
0.0300247	0.0437066	0.999944
0.0300248	0.0456871	1
0.0300249	0.0476678	0.999969
0.030025	0.0496457	0.999851
0.0300252	0.0516178	0.999646
0.0300253	0.0535813	0.999354
0.0300254	0.0555332	0.998975
0.0300256	0.0574709	0.998509
0.0300257	0.0593915	0.998243
0.0300258	0.0612925	0.997956
0.030026	0.0631712	0.997316
0.0300261	0.0650251	0.99659
0.0300262	0.0668518	0.995778
0.0300264	0.068649	0.994879
0.0300265	0.0704142	0.993894
0.0300266	0.0721453	0.992823
0.0300267	0.0738402	0.991666
0.0300269	0.0754966	0.990424
0.030027	0.0771128	0.989097
0.0300271	0.0786867	0.988401
0.0300273	0.0802165	0.987684
0.0300274	0.0817005	0.986188
0.0300275	0.0831369	0.984606
0.0300277	0.0845242	0.982941
0.0300278	0.085861	0.981192
0.0300279	0.0871457	0.97936
0.030028	0.088377	0.977445
0.0300282	0.0895538	0.975448
0.0300283	0.0906747	0.973368
0.0300284	0.0917388	0.971207
0.0300286	0.0927451	0.970096
0.0300287	0.0936926	0.968964
0.0300288	0.0945805	0.966641
0.030029	0.0954081	0.964238
0.0300291	0.0961747	0.961755
0.0300292	0.0968798	0.959193
0.0300294	0.0975228	0.956552
0.0300295	0.0981034	0.953834
0.0300296	0.0986212	0.951038
0.0300297	0.0990761	0.948164
0.0300299	0.0994678	0.945215
0.03003	0.0997962	0.943712
0.0300301	0.100061	0.94219
0.0300303	0.100264	0.93909
0.0300304	0.100403	0.935916
0.0300305	0.100479	0.932668
0.0300307	0.100493	0.929347
0.0300308	0.100445	0.925954
0.0300309	0.100335	0.92249
0.030031	0.100165	0.918954
0.0300312	0.0999333	0.915349
0.0300313	0.0996422	0.911674
0.0300314	0.0992921	0.909811
0.0300316	0.0988836	0.907931
0.0300317	0.0984178	0.90412
0.0300318	0.0978954	0.900242
0.030032	0.0973174	0.896299
0.0300321	0.096685	0.892289
0.0300322	0.0959991	0.888216
0.0300323	0.095261	0.884079
0.0300325	0.0944717	0.879879
0.0300326	0.0936326	0.875617
0.0300327	0.0927449	0.871295
0.0300329	0.09181	0.869111
0.030033	0.0908293	0.866912
0.0300331	0.0898041	0.862471
0.0300333	0.0887359	0.857971
0.0300334	0.0876262	0.853414
0.0300335	0.0864766	0.8488
0.0300337	0.0852885	0.844132
0.0300338	0.0840636	0.839409
0.0300339	0.0828035	0.834632
0.030034	0.0815098	0.829803
0.0300342	0.0801842	0.824923
0.0300343	0.0788284	0.822463
0.0300344	0.0774441	0.819992
0.0300346	0.0760329	0.815011
0.0300347	0.0745967	0.809983
0.0300348	0.0731372	0.804906
0.030035	0.071656	0.799784
0.0300351	0.070155	0.794616
0.0300352	0.068636	0.789404
0.0300353	0.0671007	0.784148
0.0300355	0.0655509	0.77885
0.0300356	0.0639883	0.773511
0.0300357	0.0624147	0.770827
0.0300359	0.0608319	0.768132
0.030036	0.0592416	0.762714
0.0300361	0.0576456	0.757258
0.0300363	0.0560456	0.751765
0.0300364	0.0544433	0.746236
0.0300365	0.0528404	0.743459
0.0300367	0.0512386	0.740673
0.0300368	0.0496396	0.735075
0.0300369	0.0480449	0.729446
0.030037	0.0464563	0.723784
0.0300372	0.0448754	0.718093
0.0300373	0.0433036	0.715236
0.0300374	0.0417426	0.712372
0.0300376	0.0401938	0.706622
0.0300377	0.0386588	0.700846
0.0300378	0.037139	0.695044
0.030038	0.0356358	0.689216
0.0300381	0.0341506	0.683365
0.0300382	0.0326848	0.677492
0.0300383	0.0312397	0.671596
0.0300385	0.0298165	0.66568
0.0300386	0.0284164	0.659745
0.0300387	0.0270408	0.65677
0.0300389	0.0256907	0.653791
0.030039	0.0243672	0.64782
0.0300391	0.0230714	0.641833
0.0300393	0.0218044	0.635831
0.0300394	0.0205671	0.629815
0.0300395	0.0193604	0.623786
0.0300397	0.0181852	0.617745
0.0300398	0.0170425	0.611694
0.0300399	0.0159329	0.605633
0.03004	0.0148571	0.599563
0.0300402	0.0138161	0.596525
0.0300403	0.0128102	0.593486
0.0300404	0.0118402	0.587402
0.0300406	0.0109067	0.581313
0.0300407	0.01001	0.57522
0.0300408	0.00915068	0.569123
0.030041	0.00832914	0.563025
0.0300411	0.00754571	0.556925
0.0300412	0.00680071	0.550824
0.0300413	0.00609438	0.544725
0.0300415	0.00542694	0.538628
0.0300416	0.00479855	0.53558
0.0300417	0.0042093	0.532533
0.0300419	0.00365926	0.526443
0.030042	0.00314845	0.520357
0.0300421	0.00267683	0.514277
0.0300423	0.00224432	0.508205
0.0300424	0.0018508	0.50214
0.0300425	0.00149609	0.496084
0.0300427	0.00117997	0.490037
0.0300428	0.000902179	0.484002
0.0300429	0.000662417	0.477978
0.030043	0.000460333	0.474971
0.0300432	0.000295536	0.471967
0.0300433	0.000167597	0.46597
0.0300434	7.60404e-05	0.459987
0.0300436	2.0358e-05	0.45402
0.0300437	0	0.448068
0.0300438	1.43793e-05	0.442135
0.030044	6.2874e-05	0.436219
0.0300441	0.000144825	0.430322
0.0300442	0.000259542	0.424445
0.0300443	0.000406298	0.418589
0.0300445	0.000584339	0.415669
0.0300446	0.000792877	0.412754
0.0300447	0.0010311	0.406942
0.0300449	0.00129815	0.401153
0.030045	0.00159317	0.395388
0.0300451	0.00191526	0.389648
0.0300453	0.0022635	0.383934
0.0300454	0.00263695	0.378245
0.0300455	0.00303464	0.372585
0.0300457	0.00345558	0.366952
0.0300458	0.00389878	0.361347
0.0300459	0.00436322	0.358556
0.030046	0.00484785	0.355772
0.0300462	0.00535163	0.350228
0.0300463	0.0058735	0.344714
0.0300464	0.00641238	0.339231
0.0300466	0.00696719	0.333781
0.0300467	0.00753683	0.328364
0.0300468	0.00812021	0.32298
0.030047	0.00871621	0.317631
0.0300471	0.00932373	0.312316
0.0300472	0.00994166	0.307037
0.0300474	0.0105689	0.304411
0.0300475	0.0112043	0.301794
0.0300476	0.0118467	0.296588
0.0300477	0.0124951	0.291419
0.0300479	0.0131484	0.286287
0.030048	0.0138054	0.281195
0.0300481	0.014465	0.276141
0.0300483	0.0151263	0.271126
0.0300484	0.015788	0.266152
0.0300485	0.0164491	0.261218
0.0300487	0.0171086	0.256326
0.0300488	0.0177655	0.253895
0.0300489	0.0184187	0.251474
0.030049	0.0190671	0.246665
0.0300492	0.0197099	0.241899
0.0300493	0.020346	0.237175
0.0300494	0.0209745	0.232494
0.0300496	0.0215945	0.227857
0.0300497	0.022205	0.223265
0.0300498	0.0228051	0.218716
0.03005	0.023394	0.214213
0.0300501	0.0239708	0.209755
0.0300502	0.0245348	0.207543
0.0300504	0.0250851	0.205343
0.0300505	0.0256209	0.200977
0.0300506	0.0261415	0.196656
0.0300507	0.0266463	0.192383
0.0300509	0.0271345	0.188156
0.030051	0.0276054	0.186061
0.0300511	0.0280586	0.183977
0.0300513	0.0284932	0.179845
0.0300514	0.0289089	0.175761
0.0300515	0.0293051	0.171724
0.0300517	0.0296813	0.167736
0.0300518	0.0300369	0.16576
0.0300519	0.0303717	0.163797
0.030052	0.0306852	0.159906
0.0300522	0.030977	0.156063
0.0300523	0.0312468	0.15227
0.0300524	0.0314944	0.148526
0.0300526	0.0317193	0.144831
0.0300527	0.0319216	0.141186
0.0300528	0.0321008	0.13759
0.030053	0.0322569	0.134044
0.0300531	0.0323898	0.130547
0.0300532	0.0324993	0.128818
0.0300534	0.0325854	0.127101
0.0300535	0.0326481	0.123704
0.0300536	0.0326874	0.120357
0.0300537	0.0327034	0.117061
0.0300539	0.032696	0.113814
0.030054	0.0326655	0.110618
0.0300541	0.0326119	0.107472
0.0300543	0.0325354	0.104376
0.0300544	0.0324363	0.10133
0.0300545	0.0323147	0.0983344
0.0300547	0.032171	0.0968553
0.0300548	0.0320054	0.0953887
0.0300549	0.0318182	0.092493
0.030055	0.0316099	0.0896473
0.0300552	0.0313806	0.0868515
0.0300553	0.031131	0.0841055
0.0300554	0.0308614	0.0814092
0.0300556	0.0305722	0.0787626
0.0300557	0.030264	0.0761654
0.0300558	0.0299372	0.0736177
0.030056	0.0295924	0.0711191
0.0300561	0.02923	0.0698883
0.0300562	0.0288508	0.0686697
0.0300564	0.0284553	0.0662692
0.0300565	0.028044	0.0639174
0.0300566	0.0276176	0.0616143
0.0300567	0.0271768	0.0593595
0.0300569	0.0267221	0.0571529
0.030057	0.0262544	0.0549942
0.0300571	0.0257742	0.0528834
0.0300573	0.0252823	0.05082
0.0300574	0.0247794	0.048804
0.0300575	0.0242662	0.0478136
0.0300577	0.0237435	0.0468349
0.0300578	0.0232119	0.0449126
0.0300579	0.0226723	0.0430369
0.0300581	0.0221253	0.0412073
0.0300582	0.0215719	0.0394237
0.0300583	0.0210126	0.038549
0.0300584	0.0204484	0.0376857
0.0300586	0.01988	0.035993
0.0300587	0.0193081	0.0343453
0.0300588	0.0187335	0.0327423
0.030059	0.0181571	0.0311837
0.0300591	0.0175795	0.0304209
0.0300592	0.0170016	0.0296691
0.0300594	0.0164242	0.0281981
0.0300595	0.0158479	0.0267705
0.0300596	0.0152736	0.0253858
0.0300597	0.0147021	0.0240437
0.0300599	0.0141339	0.0227437
0.03006	0.01357	0.0214856
0.0300601	0.013011	0.0202689
0.0300603	0.0124576	0.0190932
0.0300604	0.0119106	0.0179582
0.0300605	0.0113706	0.0174057
0.0300607	0.0108384	0.0168633
0.0300608	0.0103146	0.0158082
0.0300609	0.00979979	0.0147924
0.0300611	0.00929471	0.0138156
0.0300612	0.00879996	0.0128772
0.0300613	0.00831614	0.0119769
0.0300614	0.00784385	0.0111141
0.0300616	0.00738366	0.0102885
0.0300617	0.00693612	0.0094996
0.0300618	0.00650179	0.00874687
0.030062	0.00608116	0.00838393
0.0300621	0.00567475	0.00802987
0.0300622	0.00528304	0.00734813
0.0300624	0.00490647	0.00670118
0.0300625	0.00454549	0.00608852
0.0300626	0.0042005	0.00550967
0.0300628	0.00387192	0.00496415
0.0300629	0.00356009	0.00445144
0.030063	0.00326537	0.00397106
0.0300631	0.00298809	0.0035225
0.0300633	0.00272855	0.00310525
0.0300634	0.00248702	0.00290821
0.0300635	0.00226376	0.00271881
0.0300637	0.002059	0.00236267
0.0300638	0.00187294	0.0020363
0.0300639	0.00170578	0.0017392
0.0300641	0.00155766	0.00147084
0.0300642	0.00142873	0.0012307
0.0300643	0.00131909	0.00101826
0.0300644	0.00122883	0.000832992
0.0300646	0.00115801	0.000674368
0.0300647	0.00110667	0.00054186
0.0300648	0.00107483	0.000485234
0.030065	0.00106248	0.000434938
0.0300651	0.00106959	0.000353071
0.0300652	0.00109609	0.000295726
0.0300654	0.00114192	0.00026237
0.0300655	0.00120697	0.000252471
0.0300656	0.00129112	0.000256151
0.0300658	0.00139422	0.000265494
0.0300659	0.0015161	0.000300905
0.030066	0.00165659	0.00035817
0.0300661	0.00181546	0.000436753
0.0300663	0.00199248	0.000536122
0.0300664	0.00218741	0.000593434
0.0300665	0.00239998	0.000655743
0.0300667	0.00262989	0.000795082
0.0300668	0.00287683	0.000953608
0.0300669	0.00314049	0.00113079
0.0300671	0.00342051	0.00132609
0.0300672	0.00371652	0.001539
0.0300673	0.00402817	0.00176897
0.0300674	0.00435504	0.00201548
0.0300676	0.00469672	0.00227801
0.0300677	0.0050528	0.00255603
0.0300678	0.00542283	0.0027007
0.030068	0.00580636	0.00284904
0.0300681	0.00620292	0.00315649
0.0300682	0.00661203	0.00347789
0.0300684	0.0070332	0.00381272
0.0300685	0.00746593	0.00416046
0.0300686	0.00790971	0.00452061
0.0300688	0.00836402	0.00489267
0.0300689	0.00882832	0.00527612
0.030069	0.00930207	0.00567048
0.0300691	0.00978473	0.00607525
0.0300693	0.0102757	0.00628139
0.0300694	0.0107746	0.00648994
0.0300695	0.0112806	0.00691405
0.0300697	0.0117933	0.0073471
0.0300698	0.0123121	0.00778862
0.0300699	0.0128363	0.00823812
0.0300701	0.0133656	0.00869513
0.0300702	0.0138991	0.00915919
0.0300703	0.0144364	0.00962983
0.0300705	0.0149769	0.0101066
0.0300706	0.01552	0.010589
0.0300707	0.0160651	0.0108322
0.0300708	0.0166116	0.0110767
0.030071	0.0171589	0.0115691
0.0300711	0.0177065	0.0120658
0.0300712	0.0182539	0.0125665
0.0300714	0.0188003	0.0130706
0.0300715	0.0193453	0.0135777
0.0300716	0.0198883	0.0140875
0.0300718	0.0204288	0.0145995
0.0300719	0.0209661	0.0151132
0.030072	0.0214998	0.0156284
0.0300722	0.0220294	0.0158864
0.0300723	0.0225542	0.0161446
0.0300724	0.0230739	0.0166614
0.0300725	0.0235878	0.0171784
		0.0176952
		0.0182115
		0.0187269
		0.0192411
		0.0197536
		0.0202642
		0.0207725
		0.0210256
		0.0212781
		0.0217808
		0.0222801
		0.0227759
		0.0232677
		0.0237554
		0.0242385
		0.0247168
		0.02519
		0.0256578
		0.0258897
		0.02612
		0.0265764
		0.0270265
		0.0274703
		0.0279074
		0.0283377
		0.0287609
		0.0291767
		0.029585
		0.0299856
		0.0301829
		0.0303782
		0.0307627
		0.0311389
		0.0315066
		0.0318657
		0.0322159
		0.0325571
		0.0328892
		0.033212
		0.0335254
		0.0336785
		0.0338292
		0.0341234
		0.0344078
		0.0346824
		0.0349469
		0.0352013
		0.0354456
		0.0356796
		0.0359033
		0.0361165
		0.0362193
		0.0363194
		0.0365116
		0.0366934
		0.0368645
		0.0370249
		0.0371012
		0.0371747
		0.0373138
		0.0374422
		0.0375598
		0.0376667
		0.0377161
		0.0377628
		0.0378482
		0.0379229
		0.0379869
		0.0380402
		0.0380828
		0.0381148
		0.0381363
		0.0381472
		0.0381476
		0.0381439
		0.0381376
		0.0381172
		0.0380865
		0.0380456
		0.0379945
		0.0379333
		0.0378621
		0.0377811
		0.0376902
		0.0375896
		0.0375357
		0.0374793
		0.0373596
		0.0372305
		0.0370921
		0.0369445
		0.0367879
		0.0366223
		0.036448
		0.036265
		0.0360735
		0.0359746
		0.0358736
		0.0356655
		0.0354492
		0.0352251
		0.0349931
		0.0347535
		0.0345065
		0.0342521
		0.0339905
		0.033722
		0.0335852
		0.0334466
		0.0331646
		0.0328761
		0.0325813
		0.0322804
		0.0319735
		0.0316608
		0.0313425
		0.0310189
		0.0306899
		0.0305236
		0.030356
		0.0300172
		0.0296737
		0.0293257
		0.0289734
		0.028617
		0.0282567
		0.0278927
		0.0275251
		0.0271542
		0.0269676
		0.0267802
		0.0264032
		0.0260234
		0.025641
		0.0252563
		0.0248694
		0.0244805
		0.0240898
		0.0236975
		0.0233038
		0.0231065
		0.0229089
		0.0225129
		0.0221161
		0.0217186
		0.0213206
		0.0209224
		0.020524
		0.0201258
		0.0197278
		0.0193303
		0.0191317
		0.0189334
		0.0185373
		0.0181422
		0.0177482
		0.0173556
		0.0169645
		0.0165751
		0.0161876
		0.015802
		0.0154186
		0.0152278
		0.0150376
		0.0146591
		0.0142832
		0.0139102
		0.0135401
		0.0133563
		0.0131732
		0.0128095
		0.0124493
		0.0120926
		0.0117396
		0.0115645
		0.0113904
		0.0110453
		0.0107042
		0.0103674
		0.010035
		0.00970704
		0.00938371
		0.00906511
		0.00875137
		0.00844259
		0.0082901
		0.00552591
		0.00336258
		0.0018576
		0.00103464
		0.00088423
		0.00136604
		0.00241231
		0.00393244
		0.00483695
		0.00581836
		0.0079505
		0.010204
		0.0124547
		0.0145853
		0.0164902
		0.0180802
		0.0192855
		0.0200583
		0.0203735
		0.0203578
		0.0202285
		0.0196425
		0.0186538
		0.0173171
		0.0156997
		0.0138782
		0.0119336
		0.00994794
		0.00800022
		0.00616282
		0.00530561
		0.0044987
		0.00305893
		0.00188112
		0.000988392
		0.000389262
		7.80971e-05
		3.62947e-05
		0.000233984
		0.00063217
		0.00118519
		0.00150431
		0.00184332
		0.00255546
		0.00327169
		0.00394564
		0.00453657
		0.00501102
		0.00534414
		0.00552035
		0.00553372
		0.00538768
		0.00525837
		0.0050944
		0.00467371
		0.00415168
		0.00355896
		0.00292899
		0.00229602
		0.0016933
		0.00115133
		0.000696274
		0.000348692
		0.000219866
		0.00012263
		2.50447e-05
		5.56492e-05
		0.000207153
		0.000465877
		0.000812701
		0.00122427
		0.0016744
		0.00213558
		0.00258051
		0.00278877

## Sheet: 100.0mHz
f_hz	fitted_signal_normalized	true_signal_normalized	note
0.0999206	0.0100164	0.00285426	FWHM = 16.2 μHz
0.0999208	0.00977609	0.00217297
0.0999209	0.00952704	0.00151208
0.0999211	0.00926982	0.00144912
0.0999213	0.00900502	0.00132559
0.0999214	0.00873326	0.00120556
0.0999216	0.00845517	0.00108944
0.0999217	0.00817141	0.000977628
0.0999219	0.00788266	0.000870506
0.0999221	0.0075896	0.000768451
0.0999222	0.00729294	0.000671828
0.0999224	0.00699339	0.000580992
0.0999226	0.00669169	0.000496283
0.0999227	0.00638856	0.000456329
0.0999229	0.00608475	0.000418029
0.099923	0.00578101	0.000346543
0.0999232	0.0054781	0.000282123
0.0999234	0.00517676	0.000225048
0.0999235	0.00487776	0.000175582
0.0999237	0.00458184	0.000133968
0.0999238	0.00428975	0.000100431
0.099924	0.00400224	7.51772e-05
0.0999242	0.00372003	5.83894e-05
0.0999243	0.00344386	5.023e-05
0.0999245	0.00317443	4.94308e-05
0.0999246	0.00291245	5.08394e-05
0.0999248	0.00265859	6.03347e-05
0.099925	0.00241354	7.88101e-05
0.0999251	0.00217792	0.000106336
0.0999253	0.00195236	0.000142958
0.0999254	0.00173748	0.000188698
0.0999256	0.00153385	0.000243553
0.0999258	0.00134203	0.000307495
0.0999259	0.00116253	0.00038047
0.0999261	0.000995861	0.000462401
0.0999262	0.000842482	0.000506692
0.0999264	0.000702829	0.000553182
0.0999266	0.000577302	0.000652687
0.0999267	0.000466269	0.000760761
0.0999269	0.00037006	0.000877226
0.0999271	0.000288967	0.00100188
0.0999272	0.000223249	0.00113449
0.0999274	0.000173121	0.00127482
0.0999275	0.000138764	0.00142258
0.0999277	0.000120314	0.00157748
0.0999279	0.000117868	0.0017392
0.099928	0.000131484	0.00182251
0.0999282	0.000161176	0.0019074
0.0999283	0.000206916	0.00208172
0.0999285	0.000268635	0.00226179
0.0999287	0.000346224	0.00244719
0.0999288	0.000439527	0.00263752
0.099929	0.00054835	0.00283234
0.0999291	0.000672457	0.0030312
0.0999293	0.00081157	0.00323363
0.0999295	0.000965372	0.00343916
0.0999296	0.0011335	0.00364729
0.0999298	0.00131557	0.00375218
0.0999299	0.00151113	0.00385753
0.0999301	0.00171972	0.00406936
0.0999303	0.00194083	0.00428225
0.0999304	0.00217391	0.00449568
0.0999306	0.00241838	0.00470912
0.0999307	0.00267364	0.00492203
0.0999309	0.00293904	0.00513386
0.0999311	0.00321392	0.00534407
0.0999312	0.00349758	0.00555211
0.0999314	0.00378929	0.00575745
0.0999316	0.00408831	0.00585893
0.0999317	0.00439386	0.00595954
0.0999319	0.00470517	0.00615784
0.099932	0.00502141	0.00635183
0.0999322	0.00534177	0.00654098
0.0999324	0.00566542	0.00672478
0.0999325	0.00599149	0.00690272
0.0999327	0.00631914	0.00707431
0.0999328	0.0066475	0.00723907
0.099933	0.00697571	0.00739653
0.0999332	0.00730288	0.00754625
0.0999333	0.00762815	0.00761807
0.0999335	0.00795066	0.00768778
0.0999336	0.00826953	0.00782073
0.0999338	0.00858391	0.00794468
0.099934	0.00889295	0.00805928
0.0999341	0.00919582	0.00816416
0.0999343	0.00949169	0.008259
0.0999344	0.00977977	0.0083435
0.0999346	0.0100593	0.00841737
0.0999348	0.0103294	0.00848037
0.0999349	0.0105895	0.00853227
0.0999351	0.0108387	0.008554
0.0999352	0.0110765	0.00857288
0.0999354	0.0113021	0.00860203
0.0999356	0.0115149	0.00861958
0.0999357	0.0117143	0.00862543
0.0999359	0.0118998	0.0086195
0.0999361	0.0120709	0.00860175
0.0999362	0.0122269	0.00857216
0.0999364	0.0123676	0.00853077
0.0999365	0.0124925	0.00847761
0.0999367	0.0126012	0.00841278
0.0999369	0.0126934	0.00837603
0.099937	0.0127689	0.0083364
0.0999372	0.0128273	0.00824863
0.0999373	0.0128685	0.00814963
0.0999375	0.0128925	0.00803964
0.0999377	0.012899	0.0079189
0.0999378	0.012888	0.00785459
0.099938	0.0128595	0.00778771
0.0999381	0.0128137	0.00764636
0.0999383	0.0127505	0.00749521
0.0999385	0.0126701	0.00733464
0.0999386	0.0125727	0.00716506
0.0999388	0.0124586	0.00707702
0.0999389	0.0123281	0.00698689
0.0999391	0.0121814	0.0068006
0.0999393	0.0120189	0.00660669
0.0999394	0.0118412	0.00640568
0.0999396	0.0116485	0.0061981
0.0999397	0.0114415	0.00598453
0.0999399	0.0112207	0.00576556
0.0999401	0.0109867	0.00554179
0.0999402	0.01074	0.00531387
0.0999404	0.0104815	0.00508245
0.0999406	0.0102117	0.00496562
0.0999407	0.00993133	0.00484818
0.0999409	0.00964126	0.00461176
0.099941	0.00934222	0.00437389
0.0999412	0.00903504	0.00413526
0.0999414	0.00872056	0.00389662
0.0999415	0.00839963	0.00365867
0.0999417	0.00807315	0.00342216
0.0999418	0.007742	0.00318782
0.099942	0.00740712	0.00295641
0.0999422	0.00706943	0.00272865
0.0999423	0.00672987	0.00261638
0.0999425	0.00638937	0.0025053
0.0999426	0.00604891	0.00228708
0.0999428	0.00570942	0.00207475
0.099943	0.00537186	0.001869
0.0999431	0.00503718	0.00167057
0.0999433	0.00470632	0.00148016
0.0999434	0.00438022	0.00129846
0.0999436	0.00405979	0.00112613
0.0999438	0.00374595	0.000963845
0.0999439	0.00343959	0.000812232
0.0999441	0.00314158	0.000740621
0.0999442	0.00285277	0.000671907
0.0999444	0.00257398	0.000543461
0.0999446	0.00230601	0.000427459
0.0999447	0.00204963	0.00032444
0.0999449	0.00180557	0.000234911
0.0999451	0.00157453	0.00015935
0.0999452	0.00135718	9.82015e-05
0.0999454	0.00115415	5.18761e-05
0.0999455	0.000966011	2.07481e-05
0.0999457	0.000793312	5.15476e-06
0.0999459	0.000636552	3.27848e-06
0.099946	0.000496179	5.39477e-06
0.0999462	0.000372598	2.17268e-05
0.0999463	0.000266164	5.43686e-05
0.0999465	0.00017718	0.000103496
0.0999467	0.000105899	0.00016924
0.0999468	5.25196e-05	0.000208374
0.099947	1.71893e-05	0.000251691
0.0999471	0	0.000350892
0.0999473	9.89139e-07	0.000466842
0.0999475	2.01392e-05	0.000599493
0.0999476	5.73773e-05	0.000748752
0.0999478	0.000112575	0.000829568
0.0999479	0.00018555	0.000914479
0.0999481	0.000276062	0.00109649
0.0999483	0.00038382	0.00129454
0.0999484	0.000508476	0.00150837
0.0999486	0.000649631	0.00173764
0.0999487	0.000806833	0.00198198
0.0999489	0.000979577	0.00224098
0.0999491	0.00116731	0.00251416
0.0999492	0.00136944	0.00280104
0.0999494	0.0015853	0.00310106
0.0999496	0.00181422	0.00325581
0.0999497	0.00205545	0.00341362
0.0999499	0.00230821	0.00373811
0.09995	0.00257169	0.00407384
0.0999502	0.00284504	0.00442011
0.0999504	0.00312737	0.00477617
0.0999505	0.00341776	0.00514125
0.0999507	0.00371527	0.00551453
0.0999508	0.00401892	0.00589516
0.099951	0.00432771	0.00628228
0.0999512	0.00464064	0.00667498
0.0999513	0.00495666	0.00687313
0.0999515	0.00527473	0.00707233
0.0999516	0.00559379	0.00747339
0.0999518	0.00591278	0.00787719
0.099952	0.00623063	0.00828274
0.0999521	0.00654626	0.00868903
0.0999523	0.00685862	0.00909506
0.0999524	0.00716663	0.00949979
0.0999526	0.00746926	0.00990219
0.0999528	0.00776546	0.0103012
0.0999529	0.00805421	0.0106959
0.0999531	0.00833452	0.0108912
0.0999533	0.0086054	0.011085
0.0999534	0.0088659	0.0114677
0.0999536	0.00911511	0.0118429
0.0999537	0.00935214	0.0122096
0.0999539	0.00957614	0.0125667
0.0999541	0.0097863	0.0129133
0.0999542	0.00998186	0.0132484
0.0999544	0.0101621	0.013571
0.0999545	0.0103263	0.0138802
0.0999547	0.0104739	0.0141751
0.0999549	0.0106043	0.014317
0.099955	0.0107171	0.0144549
0.0999552	0.0108116	0.0147186
0.0999553	0.0108877	0.0149656
0.0999555	0.0109449	0.0151949
0.0999557	0.0109829	0.0154059
0.0999558	0.0110016	0.0155044
0.099956	0.0110009	0.0155979
0.0999561	0.0109806	0.0157703
0.0999563	0.0109409	0.0159224
0.0999565	0.0108817	0.0160538
0.0999566	0.0108033	0.0161638
0.0999568	0.0107058	0.0162107
0.0999569	0.0105896	0.0162521
0.0999571	0.010455	0.0163183
0.0999573	0.0103025	0.0163621
0.0999574	0.0101326	0.0163831
0.0999576	0.00994592	0.0163812
0.0999578	0.00974305	0.0163563
0.0999579	0.00952475	0.0163081
0.0999581	0.00929181	0.0162369
0.0999582	0.00904512	0.0161424
0.0999584	0.00878559	0.016025
0.0999586	0.00851422	0.0159577
0.0999587	0.00823207	0.0158847
0.0999589	0.00794024	0.0157218
0.099959	0.00763992	0.0155366
0.0999592	0.00733232	0.0153295
0.0999594	0.00701873	0.0151009
0.0999595	0.00670046	0.0148513
0.0999597	0.00637888	0.0145814
0.0999598	0.00605541	0.0142917
0.09996	0.00573148	0.0139829
0.0999602	0.00540858	0.013656
0.0999603	0.00508821	0.0134859
0.0999605	0.00477191	0.0133116
0.0999606	0.00446123	0.0129506
0.0999608	0.00415775	0.0125741
0.099961	0.00386305	0.0121831
0.0999611	0.00357871	0.0117786
0.0999613	0.00330634	0.0113618
0.0999614	0.00304753	0.0109338
0.0999616	0.00280386	0.0104959
0.0999618	0.0025769	0.0100493
0.0999619	0.00236822	0.00959549
0.0999621	0.00217934	0.00936626
0.0999623	0.00201179	0.00913571
0.0999624	0.00186703	0.00867141
0.0999626	0.0017465	0.00820403
0.0999627	0.00165161	0.00773506
0.0999629	0.00158372	0.00726601
0.0999631	0.00154411	0.00679842
0.0999632	0.00153405	0.00633386
0.0999634	0.00155471	0.00587389
0.0999635	0.00160722	0.00542012
0.0999637	0.00169262	0.00497416
0.0999639	0.0018119	0.00475461
0.099964	0.00196596	0.00453762
0.0999642	0.0021556	0.00411213
0.0999643	0.00238156	0.00369929
0.0999645	0.00264449	0.00330072
0.0999647	0.00294492	0.00291803
0.0999648	0.0032833	0.00255281
0.099965	0.00365999	0.00220662
0.0999651	0.00407523	0.00188101
0.0999653	0.00452917	0.00157752
0.0999655	0.00502182	0.00129761
0.0999656	0.00555313	0.00116697
0.0999658	0.00612289	0.00104276
0.099966	0.0067308	0.000814373
0.0999661	0.00737645	0.000613817
0.0999663	0.0080593	0.000442412
0.0999664	0.00877869	0.000301426
0.0999666	0.00953387	0.000192066
0.0999668	0.0103239	0.000115481
0.0999669	0.0111479	7.27503e-05
0.0999671	0.0120046	6.48868e-05
0.0999672	0.0128929	9.28283e-05
0.0999674	0.0138113	0.000120498
0.0999676	0.0147585	0.000157436
0.0999677	0.0157328	0.00025949
0.0999679	0.0167325	0.000399687
0.099968	0.017756	0.000578636
0.0999682	0.0188012	0.000796856
0.0999684	0.0198662	0.00105477
0.0999685	0.0209489	0.00135271
0.0999687	0.0220471	0.00169091
0.0999688	0.0231585	0.0020695
0.099969	0.0242809	0.0024885
0.0999692	0.0254117	0.00271314
0.0999693	0.0265484	0.00294785
0.0999695	0.0276886	0.00344735
0.0999696	0.0288295	0.00398672
0.0999698	0.0299684	0.00456556
0.09997	0.0311026	0.00518337
0.0999701	0.0322294	0.00583952
0.0999703	0.0333458	0.0065333
0.0999705	0.0344491	0.00726386
0.0999706	0.0355364	0.00803026
0.0999708	0.0366047	0.00883145
0.0999709	0.0376512	0.00924473
0.0999711	0.0386731	0.00966626
0.0999713	0.0396673	0.0105334
0.0999714	0.0406311	0.0114316
0.0999716	0.0415617	0.0123592
0.0999717	0.0424561	0.0133148
0.0999719	0.0433116	0.0142966
0.0999721	0.0441257	0.0153029
0.0999722	0.0448954	0.0163318
0.0999724	0.0456184	0.0173814
0.0999725	0.0462921	0.0184495
0.0999727	0.0469141	0.0189899
0.0999729	0.0474821	0.0195341
0.099973	0.0479939	0.020633
0.0999732	0.0484473	0.0217439
0.0999733	0.0488403	0.0228644
0.0999735	0.0491713	0.0239921
0.0999737	0.0494383	0.0245579
0.0999738	0.0496399	0.0251246
0.099974	0.0497747	0.0262592
0.0999742	0.0498413	0.0273936
0.0999743	0.0498388	0.0285249
0.0999745	0.0497663	0.0296505
0.0999746	0.0496229	0.0302104
0.0999748	0.0494083	0.0307679
0.099975	0.049122	0.0318741
0.0999751	0.048764	0.0329666
0.0999753	0.0483344	0.0340426
0.0999754	0.0478334	0.0350993
0.0999756	0.0472616	0.0361339
0.0999758	0.0466198	0.0371438
0.0999759	0.0459088	0.0381262
0.0999761	0.0451301	0.0390784
0.0999762	0.0442849	0.0399978
0.0999764	0.043375	0.0404444
0.0999766	0.0424024	0.0408818
0.0999767	0.0413692	0.0417276
0.0999769	0.0402778	0.042533
0.099977	0.039131	0.0432953
0.0999772	0.0379317	0.0440122
0.0999774	0.036683	0.0446814
0.0999775	0.0353884	0.0453006
0.0999777	0.0340515	0.0458678
0.0999778	0.0326764	0.0463809
0.099978	0.031267	0.0468379
0.0999782	0.0298279	0.0470448
0.0999783	0.0283636	0.047237
0.0999785	0.0268791	0.0475767
0.0999787	0.0253793	0.0478552
0.0999788	0.0238698	0.0480712
0.099979	0.0223559	0.0482233
0.0999791	0.0208435	0.0483106
0.0999793	0.0193384	0.0483319
0.0999795	0.0178469	0.0482865
0.0999796	0.0163752	0.0481736
0.0999798	0.01493	0.047993
0.0999799	0.0135177	0.0478771
0.0999801	0.0121454	0.0477441
0.0999803	0.01082	0.047427
0.0999804	0.00954855	0.0470418
0.0999806	0.00833842	0.0465885
0.0999807	0.00719695	0.0460679
0.0999809	0.00613162	0.0454804
0.0999811	0.00514999	0.0448271
0.0999812	0.00425972	0.0441089
0.0999814	0.00346852	0.0433272
0.0999815	0.00278416	0.0424835
0.0999817	0.00221444	0.0420389
0.0999819	0.00176719	0.0415794
0.099982	0.00145024	0.0406171
0.0999822	0.00127143	0.0395985
0.0999824	0.00123855	0.0385261
0.0999825	0.00135939	0.0374025
0.0999827	0.00164167	0.0362306
0.0999828	0.00209303	0.0350132
0.099983	0.00272106	0.0337538
0.0999832	0.00353323	0.0324558
0.0999833	0.00453689	0.0311229
0.0999835	0.00573928	0.0304446
0.0999836	0.0071475	0.029759
0.0999838	0.00876846	0.0283682
0.099984	0.0106089	0.0269549
0.0999841	0.0126755	0.0255235
0.0999843	0.0149744	0.0240788
0.0999844	0.017512	0.0226258
0.0999846	0.020294	0.0211695
0.0999848	0.0233262	0.0197153
0.0999849	0.0266139	0.0182686
0.0999851	0.0301623	0.0168351
0.0999852	0.0339762	0.0161251
0.0999854	0.0380602	0.0154206
0.0999856	0.0424184	0.014031
0.0999857	0.0470547	0.0126726
0.0999859	0.0519728	0.0113515
0.099986	0.0571758	0.0100742
0.0999862	0.0626666	0.00884724
0.0999864	0.0684477	0.0076772
0.0999865	0.0745211	0.00657085
0.0999867	0.0808887	0.00553504
0.0999869	0.0875517	0.0045767
0.099987	0.094511	0.00412876
0.0999872	0.101767	0.00370282
0.0999873	0.10932	0.00292048
0.0999875	0.11717	0.00223679
0.0999877	0.125316	0.0016589
0.0999878	0.133756	0.001194
0.099988	0.142489	0.000849292
0.0999881	0.151514	0.000631974
0.0999883	0.160826	0.00054924
0.0999885	0.170425	0.000608262
0.0999886	0.180305	0.000816173
0.0999888	0.190463	0.000978179
0.0999889	0.200896	0.00118006
0.0999891	0.211597	0.00170695
0.0999893	0.222563	0.00240378
0.0999894	0.233787	0.00327743
0.0999896	0.245263	0.00433465
0.0999897	0.256984	0.00558207
0.0999899	0.268945	0.00702622
0.0999901	0.281136	0.00867347
0.0999902	0.293551	0.01053
0.0999904	0.306182	0.0126019
0.0999906	0.319019	0.0137205
0.0999907	0.332053	0.0148951
0.0999909	0.345276	0.0174151
0.099991	0.358677	0.0201675
0.0999912	0.372245	0.0231575
0.0999914	0.385971	0.0263901
0.0999915	0.399844	0.0280988
0.0999917	0.413852	0.02987
0.0999918	0.427983	0.0336018
0.099992	0.442226	0.0375898
0.0999922	0.456569	0.0418378
0.0999923	0.470998	0.0463495
0.0999925	0.485502	0.0487053
0.0999926	0.500066	0.0511283
0.0999928	0.514678	0.0561773
0.099993	0.529324	0.0614991
0.0999931	0.54399	0.0670962
0.0999933	0.558663	0.0729707
0.0999934	0.573328	0.0791242
0.0999936	0.587971	0.085558
0.0999938	0.602577	0.0922733
0.0999939	0.617132	0.0992706
0.0999941	0.631622	0.10655
0.0999942	0.646031	0.110296
0.0999944	0.660345	0.114112
0.0999946	0.674549	0.121955
0.0999947	0.688628	0.130079
0.0999949	0.702566	0.138482
0.0999951	0.716351	0.147163
0.0999952	0.729965	0.156119
0.0999954	0.743396	0.165348
0.0999955	0.756627	0.174847
0.0999957	0.769645	0.184613
0.0999959	0.782436	0.194641
0.099996	0.794984	0.199753
0.0999962	0.807276	0.204928
0.0999963	0.819297	0.215469
0.0999965	0.831035	0.22626
0.0999967	0.842476	0.237294
0.0999968	0.853606	0.248565
0.099997	0.864413	0.260069
0.0999971	0.874884	0.271797
0.0999973	0.885006	0.283744
0.0999975	0.894769	0.295901
0.0999976	0.904159	0.308261
0.0999978	0.913167	0.314514
0.0999979	0.921781	0.320815
0.0999981	0.929991	0.333556
0.0999983	0.937787	0.346474
0.0999984	0.945159	0.359561
0.0999986	0.952098	0.372806
0.0999988	0.958597	0.386199
0.0999989	0.964646	0.399731
0.0999991	0.970238	0.413391
0.0999992	0.975367	0.427168
0.0999994	0.980025	0.441051
0.0999996	0.984207	0.448029
0.0999997	0.987908	0.455029
0.0999999	0.991122	0.469089
0.1	0.993846	0.483221
0.1	0.996075	0.497411
0.1	0.997807	0.511648
0.100001	0.99904	0.525919
0.100001	0.999771	0.540211
0.100001	1	0.554512
0.100001	0.999725	0.568807
0.100001	0.998947	0.583085
0.100001	0.997667	0.590213
0.100001	0.995885	0.597331
0.100002	0.993604	0.611533
0.100002	0.990825	0.625675
0.100002	0.987553	0.639746
0.100002	0.983791	0.653731
0.100002	0.979542	0.667617
0.100002	0.974813	0.68139
0.100003	0.969608	0.695036
0.100003	0.963934	0.708541
0.100003	0.957797	0.721892
0.100003	0.951205	0.728505
0.100003	0.944165	0.735075
0.100003	0.936685	0.748076
0.100004	0.928774	0.760883
0.100004	0.920443	0.773481
0.100004	0.911699	0.785859
0.100004	0.902555	0.798002
0.100004	0.89302	0.809897
0.100004	0.883106	0.821533
0.100005	0.872824	0.832896
0.100005	0.862186	0.843975
0.100005	0.851206	0.849404
0.100005	0.839895	0.854758
0.100005	0.828266	0.865232
0.100005	0.816334	0.875386
0.100006	0.804112	0.88521
0.100006	0.791613	0.894692
0.100006	0.778853	0.903821
0.100006	0.765845	0.912589
0.100006	0.752605	0.920985
0.100006	0.739146	0.928999
0.100006	0.725485	0.936623
0.100007	0.711636	0.940286
0.100007	0.697615	0.943849
0.100007	0.683437	0.950667
0.100007	0.669117	0.95707
0.100007	0.65467	0.963052
0.100007	0.640113	0.968605
0.100008	0.62546	0.973723
0.100008	0.610727	0.9784
0.100008	0.595929	0.982631
0.100008	0.581082	0.98641
0.100008	0.5662	0.989735
0.100008	0.551298	0.991225
0.100009	0.536392	0.9926
0.100009	0.521496	0.995002
0.100009	0.506624	0.99694
0.100009	0.491791	0.998409
0.100009	0.477011	0.99941
0.100009	0.462297	0.999734
0.10001	0.447664	0.999941
0.10001	0.433124	1
0.10001	0.41869	0.999588
0.10001	0.404375	0.998706
0.10001	0.390191	0.997355
0.10001	0.376151	0.996504
0.10001	0.362266	0.995535
0.100011	0.348547	0.99325
0.100011	0.335005	0.990502
0.100011	0.321651	0.987293
0.100011	0.308495	0.983628
0.100011	0.295546	0.979511
0.100011	0.282815	0.974947
0.100012	0.270309	0.96994
0.100012	0.258037	0.964497
0.100012	0.246008	0.958624
0.100012	0.234228	0.955528
0.100012	0.222706	0.952328
0.100012	0.211447	0.945615
0.100013	0.200459	0.938493
0.100013	0.189746	0.93097
0.100013	0.179315	0.923056
0.100013	0.169169	0.914758
0.100013	0.159315	0.906086
0.100013	0.149755	0.89705
0.100014	0.140492	0.88766
0.100014	0.131531	0.877926
0.100014	0.122874	0.872934
0.100014	0.114523	0.86786
0.100014	0.106479	0.857471
0.100014	0.0987443	0.846772
0.100015	0.0913192	0.835774
0.100015	0.0842042	0.824489
0.100015	0.0773992	0.81293
0.100015	0.0709038	0.801109
0.100015	0.064717	0.789038
0.100015	0.0588377	0.77673
0.100015	0.053264	0.764199
0.100016	0.047994	0.757854
0.100016	0.043025	0.751458
0.100016	0.0383542	0.738519
0.100016	0.0339785	0.725397
0.100016	0.0298942	0.712104
0.100016	0.0260973	0.698655
0.100017	0.0225837	0.685063
0.100017	0.0193486	0.671342
0.100017	0.0163872	0.657506
0.100017	0.0136943	0.643568
0.100017	0.0112644	0.629542
0.100017	0.00909164	0.6225
0.100018	0.00717005	0.615441
0.100018	0.00549333	0.60128
0.100018	0.00405496	0.587072
0.100018	0.0028482	0.57283
0.100018	0.00186609	0.558567
0.100018	0.00110151	0.544297
0.100019	0.000547134	0.530034
0.100019	0.000195494	0.515789
0.100019	3.89638e-05	0.501575
0.100019	6.97916e-05	0.487406
0.100019	0.000280107	0.480341
0.100019	0.000661939	0.473292
0.10002	0.00120723	0.459248
0.10002	0.00190785	0.445283
0.10002	0.00275563	0.431411
0.10002	0.00374232	0.417641
0.10002	0.00485969	0.403986
0.10002	0.00609946	0.390456
0.10002	0.00745339	0.377062
0.100021	0.00891324	0.363813
0.100021	0.0104708	0.35072
0.100021	0.0121179	0.344235
0.100021	0.0138464	0.337792
0.100021	0.0156483	0.325038
0.100021	0.0175157	0.312467
0.100022	0.0194407	0.300088
0.100022	0.0214155	0.287909
0.100022	0.0234326	0.275937
0.100022	0.0254845	0.264179
0.100022	0.0275639	0.252644
0.100022	0.0296635	0.241336
0.100023	0.0317763	0.230263
0.100023	0.0338955	0.224817
0.100023	0.0360146	0.219431
0.100023	0.0381268	0.208844
0.100023	0.0402262	0.198508
0.100023	0.0423065	0.188427
0.100024	0.044362	0.178606
0.100024	0.046387	0.169049
0.100024	0.0483761	0.159757
0.100024	0.0503243	0.150736
0.100024	0.0522266	0.141987
0.100024	0.0540784	0.133513
0.100024	0.0558751	0.129379
0.100025	0.0576127	0.125315
0.100025	0.0592873	0.117395
0.100025	0.0608952	0.109754
0.100025	0.062433	0.102392
0.100025	0.0638975	0.0953096
0.100025	0.0652859	0.088507
0.100026	0.0665956	0.0819836
0.100026	0.0678242	0.0757385
0.100026	0.0689696	0.0697704
0.100026	0.0700299	0.0640779
0.100026	0.0710035	0.0613343
0.100026	0.0718892	0.0586589
0.100027	0.0726857	0.0535114
0.100027	0.0733923	0.0486327
0.100027	0.0740084	0.04402
0.100027	0.0745335	0.03967
0.100027	0.0749675	0.0375925
0.100027	0.0753105	0.0355794
0.100028	0.0755628	0.0317443
0.100028	0.0757249	0.0281607
0.100028	0.0757975	0.0248243
0.100028	0.0757816	0.0217305
0.100028	0.0756782	0.0202731
0.100028	0.0754887	0.0188745
0.100029	0.0752146	0.0162513
0.100029	0.0748575	0.0138555
0.100029	0.0744193	0.0116818
0.100029	0.0739018	0.00972436
0.100029	0.0733073	0.0079774
0.100029	0.0726381	0.00643485
0.100029	0.0718964	0.00509052
0.10003	0.0710849	0.00393807
0.10003	0.0702061	0.00297102
0.10003	0.0692629	0.00255495
0.10003	0.068258	0.00218275
0.10003	0.0671943	0.00156655
0.10003	0.066075	0.00111562
0.100031	0.0649029	0.000823058
0.100031	0.0636814	0.000681899
0.100031	0.0624135	0.000685122
0.100031	0.0611025	0.00082566
0.100031	0.0597516	0.00109641
0.100031	0.0583642	0.00149027
0.100032	0.0569435	0.00200009
0.100032	0.055493	0.00229627
0.100032	0.0540158	0.00261877
0.100032	0.0525153	0.00333921
0.100032	0.0509948	0.00415432
0.100032	0.0494577	0.00505709
0.100033	0.0479071	0.00604053
0.100033	0.0463463	0.00709774
0.100033	0.0447785	0.00822188
0.100033	0.0432067	0.00940621
0.100033	0.0416341	0.0106441
0.100033	0.0400637	0.0119289
0.100033	0.0384984	0.0125869
0.100034	0.0369412	0.0132543
0.100034	0.0353947	0.0146139
0.100034	0.0338618	0.0160016
0.100034	0.032345	0.0174114
0.100034	0.030847	0.0188374
0.100034	0.0293701	0.0202739
0.100035	0.0279166	0.0217153
0.100035	0.0264889	0.0231562
0.100035	0.025089	0.0245916
0.100035	0.0237191	0.0260163
0.100035	0.0223809	0.0267231
0.100035	0.0210763	0.0274255
0.100036	0.019807	0.0288147
0.100036	0.0185746	0.0301794
0.100036	0.0173804	0.0315155
0.100036	0.0162259	0.0328188
0.100036	0.0151122	0.0340857
0.100036	0.0140405	0.0353126
0.100037	0.0130116	0.036496
0.100037	0.0120264	0.037633
0.100037	0.0110857	0.0387204
0.100037	0.01019	0.0392448
0.100037	0.0093399	0.0397558
0.100037	0.00853565	0.0407365
0.100038	0.00777755	0.0416604
0.100038	0.00706572	0.0425253
0.100038	0.00640018	0.0433296
0.100038	0.00578085	0.0440715
0.100038	0.00520752	0.0447497
0.100038	0.0046799	0.0453631
0.100038	0.00419756	0.0459106
0.100039	0.00376002	0.0463915
0.100039	0.00336667	0.0466069
0.100039	0.00301681	0.0468054
0.100039	0.00270966	0.0471517
0.100039	0.00244436	0.0474304
0.100039	0.00221995	0.0476416
0.10004	0.00203541	0.0477853
0.10004	0.00188963	0.0478621
0.10004	0.00178146	0.0478725
0.10004	0.00170965	0.0478173
0.10004	0.00167292	0.0476973
0.10004	0.00166992	0.0475137
0.100041	0.00169925	0.0473984
0.100041	0.00175947	0.0472676
0.100041	0.00184909	0.0469605
0.100041	0.00196659	0.0465937
0.100041	0.00211043	0.0461691
0.100041	0.002279	0.0456882
0.100042	0.00247072	0.045153
0.100042	0.00268397	0.0445654
0.100042	0.0029171	0.0439275
0.100042	0.00316847	0.0432416
0.100042	0.00343644	0.0425098
0.100042	0.00371936	0.0421274
0.100043	0.00401558	0.0417345
0.100043	0.00432347	0.0409181
0.100043	0.0046414	0.040063
0.100043	0.00496778	0.0391718
0.100043	0.00530101	0.0382471
0.100043	0.00563954	0.0372914
0.100043	0.00598183	0.0363075
0.100044	0.00632639	0.0352979
0.100044	0.00667174	0.0342655
0.100044	0.00701645	0.0332127
0.100044	0.00735915	0.0326796
0.100044	0.00769848	0.0321425
0.100044	0.00803316	0.0310574
0.100045	0.00836192	0.0299602
0.100045	0.00868358	0.0288535
0.100045	0.00899699	0.0277401
0.100045	0.00930106	0.0271816
0.100045	0.00959476	0.0266224
0.100045	0.00987713	0.0255031
0.100046	0.0101472	0.0243848
0.100046	0.0104042	0.0232699
0.100046	0.0106474	0.0221609
0.100046	0.0108759	0.0216094
0.100046	0.0110891	0.0210602
0.100046	0.0112864	0.0199701
0.100047	0.0114673	0.0188928
0.100047	0.0116314	0.0178307
0.100047	0.0117781	0.0167856
0.100047	0.0119073	0.0157598
0.100047	0.0120185	0.0147551
0.100047	0.0121116	0.0137735
0.100047	0.0121865	0.0128166
0.100048	0.012243	0.0118861
0.100048	0.0122811	0.0114313
0.100048	0.0123008	0.0109837
0.100048	0.0123023	0.0101109
0.100048	0.0122856	0.00926889
0.100048	0.012251	0.00845911
0.100049	0.0121987	0.00768269
0.100049	0.0121291	0.0069407
0.100049	0.0120423	0.00623413
0.100049	0.011939	0.00556381
0.100049	0.0118195	0.00493052
0.100049	0.0116842	0.00433489
0.10005	0.0115337	0.00405137
0.10005	0.0113687	0.00377747
0.10005	0.0111895	0.00325868
0.10005	0.010997	0.00277886
0.10005	0.0107917	0.00233823
0.10005	0.0105744	0.00193691
0.100051	0.0103457	0.00157491
0.100051	0.0101065	0.00125215
0.100051	0.00985732	0.000968447
0.100051	0.00959909	0.000723519
0.100051	0.00933257	0.000516992
0.100051	0.00905855	0.000427987
0.100052	0.00877784	0.000348399
0.100052	0.00849125	0.000217185
0.100052	0.0081996	0.000122705
0.100052	0.00790372	6.42353e-05
0.100052	0.00760441	4.09685e-05
0.100052	0.00730251	5.20219e-05
0.100052	0.00699881	9.6439e-05
0.100053	0.00669412	0.000173194
0.100053	0.00638924	0.000281195
0.100053	0.00608494	0.000419289
0.100053	0.00578199	0.000499243
0.100053	0.00548114	0.000586263
0.100053	0.00518311	0.000780852
0.100054	0.00488862	0.00100174
0.100054	0.00459836	0.00124757
0.100054	0.00431298	0.00151694
0.100054	0.00403314	0.0018084
0.100054	0.00375943	0.00212049
0.100054	0.00349244	0.00245172
0.100055	0.00323274	0.00280054
0.100055	0.00298083	0.00316544
0.100055	0.00273721	0.00335342
0.100055	0.00250235	0.00354484
0.100055	0.00227667	0.00393718
0.100055	0.00206055	0.00434088
0.100056	0.00185435	0.00475438
0.100056	0.00165841	0.00517609
0.100056	0.001473	0.00560445
0.100056	0.00129837	0.00603791
0.100056	0.00113473	0.00647492
0.100056	0.000982278	0.00691395
0.100057	0.000841138	0.00735351
0.100057	0.000711423	0.00757303
0.100057	0.000593202	0.00779212
0.100057	0.000486511	0.00822833
0.100057	0.000391351	0.00866073
0.100057	0.00030769	0.00908794
0.100057	0.00023546	0.00950861
0.100058	0.000174561	0.00992146
0.100058	0.000124864	0.0103252
0.100058	8.62058e-05	0.0107187
0.100058	5.8394e-05	0.0111007
0.100058	4.12079e-05	0.0114702
0.100058	3.4399e-05	0.0116499
0.100059	3.76917e-05	0.0118261
0.100059	5.07857e-05	0.0121674
0.100059	7.33564e-05	0.0124932
0.100059	0.000105057	0.0128025
0.100059	0.000145519	0.0130947
0.100059	0.000194354	0.0133689
0.10006	0.000251157	0.0136244
0.10006	0.000315503	0.0138606
0.10006	0.000386957	0.014077
0.10006	0.000465065	0.0142731
0.10006	0.000549364	0.0143634
0.10006	0.000639381	0.0144484
0.100061	0.000734632	0.0146025
0.100061	0.000834627	0.0147353
0.100061	0.000938872	0.0148463
0.100061	0.00104687	0.0149355
0.100061	0.00115811	0.0150028
0.100061	0.0012721	0.0150482
0.100061	0.00138833	0.0150715
0.100062	0.00150631	0.0150731
0.100062	0.00162554	0.0150529
0.100062	0.00174552	0.0150347
0.100062	0.00186579	0.0150112
0.100062	0.00198585	0.0149482
0.100062	0.00210524	0.0148644
0.100063	0.00222352	0.0147599
0.100063	0.00234023	0.0146354
0.100063	0.00245495	0.0145658
0.100063	0.00256726	0.0144913
0.100063	0.00267676	0.014328
0.100063	0.00278306	0.0141463
0.100064	0.00288581	0.0139466
0.100064	0.00298465	0.0137297
0.100064	0.00307926	0.013615
0.100064	0.00316933	0.0134963
0.100064	0.00325456	0.0132471
0.100064	0.0033347	0.0129828
0.100065	0.0034095	0.0127044
0.100065	0.00347874	0.0124127
0.100065	0.00354222	0.0121084
0.100065	0.00359976	0.0117926
0.100065	0.00365121	0.0114661
0.100065	0.00369645	0.0111298
0.100066	0.00373537	0.0107848
0.100066	0.00376789	0.0106093
0.100066	0.00379395	0.010432
0.100066	0.00381352	0.0100723
0.100066	0.00382659	0.00970675
0.100066	0.00383318	0.00933636
0.100066	0.00383333	0.0089621
0.100067	0.00382709	0.00858496
0.100067	0.00381456	0.00820595
0.100067	0.00379583	0.00782605
0.100067	0.00377104	0.00744624
0.100067	0.00374033	0.00706749
0.100067	0.00370387	0.00687882
0.100068	0.00366185	0.00669076
0.100068	0.00361449	0.00631699
0.100068	0.003562	0.0059471
0.100068	0.00350463	0.00558201
0.100068	0.00344264	0.00522259
0.100068	0.00337631	0.0048697
0.100069	0.00330593	0.00452418
0.100069	0.0032318	0.00418684
0.100069	0.00315424	0.00385845
0.100069	0.00307358	0.00353976
0.100069	0.00299016	0.00338427
0.100069	0.00290433	0.00323148
0.10007	0.00281644	0.00293428
0.10007	0.00272687	0.0026488
0.10007	0.00263598	0.00237565
0.10007	0.00254415	0.0021154
0.10007	0.00245176	0.00186856
0.10007	0.0023592	0.00163562
0.100071	0.00226685	0.00141702
0.100071	0.0021751	0.00121316
0.100071	0.00208432	0.00102439
0.100071	0.00199492	0.000935766
0.100071	0.00190726	0.000851029
0.100071	0.00182172	0.00069334
0.100071	0.00173868	0.000551547
0.100072	0.00165849	0.000425827
0.100072	0.00158153	0.000316313
0.100072	0.00150813	0.000223092
0.100072	0.00143864	0.000146208
0.100072	0.0013734	8.56611e-05
0.100072	0.00131271	4.14053e-05
0.100073	0.00125689	1.33527e-05
0.100073	0.00120623	5.36337e-06
0.100073	0.00116101	1.37241e-06
0.100073	0.0011215	5.29129e-06
0.100073	0.00108796	2.48951e-05
0.100073	0.00106061	5.99295e-05
0.100074	0.00103967	0.000110101
0.100074	0.00102536	0.000175077
0.100074	0.00101784	0.00025449
0.100074	0.0010173	0.000347936
0.100074	0.00102387	0.000454976
0.100074	0.00103768	0.000575141
0.100075	0.00105885	0.000639989
0.100075	0.00108746	0.000707928
0.100075	0.00112359	0.000852806
0.100075	0.00116728	0.00100922
0.100075	0.00121856	0.00117658
0.100075	0.00127745	0.00135428
0.100075	0.00134393	0.00154169
0.100076	0.00141797	0.00173815
0.100076	0.00149953	0.00194301
0.100076	0.00158853	0.00215557
0.100076	0.00168488	0.00237514
0.100076	0.00178848	0.00248732
0.100076	0.00189919	0.00260099
0.100077	0.00201687	0.00283242
0.100077	0.00214136	0.00306868
0.100077	0.00227246	0.00330904
0.100077	0.00240999	0.00355277
0.100077	0.00255373	0.00379912
0.100077	0.00270344	0.00404734
0.100078	0.00285887	0.0042967
0.100078	0.00301977	0.00454646
0.100078	0.00318585	0.00479589
0.100078	0.00335682	0.00492026
0.100078	0.00353239	0.00504427
0.100078	0.00371223	0.00529088
0.100079	0.00389602	0.00553503
0.100079	0.00408343	0.00577603
0.100079	0.0042741	0.0060132
0.100079	0.00446769	0.00624589
0.100079	0.00466384	0.00647347
0.100079	0.00486217	0.00669532
0.10008	0.00506231	0.00691084
0.10008	0.00526388	0.00711946
0.10008	0.00546651	0.00722102
0.10008	0.0056698	0.00732064
0.10008	0.00587337	0.00751385
0.10008	0.00607683	0.0076986
0.10008	0.00627979	0.00787442
0.100081	0.00648187	0.00804087
0.100081	0.00668268	0.00812045
0.100081	0.00688184	0.00819754
0.100081	0.00707896	0.00834405
0.100081	0.00727368	0.00848005
		0.00860523
		0.0087193
		0.00877209
		0.00882202
		0.00891315
		0.00899253
		0.00905998
		0.00911541
		0.00915871
		0.00918984
		0.00920878
		0.00921555
		0.00921018
		0.00920297
		0.00919276
		0.00916339
		0.00912221
		0.0090694
		0.00900516
		0.0089297
		0.00884328
		0.0087462
		0.00863874
		0.00852125
		0.00845885
		0.00839407
		0.00825759
		0.0081122
		0.00795832
		0.00779639
		0.00762685
		0.00745017
		0.00726684
		0.00707735
		0.00688222
		0.00678269
		0.00668194
		0.00647706
		0.0062681
		0.00605559
		0.00584009
		0.00562214
		0.00540228
		0.00518106
		0.00495902
		0.0047367
		0.00462561
		0.00451464
		0.00429338
		0.00407343
		0.00385532
		0.00363954
		0.00342659
		0.00321697
		0.00301113
		0.00280953
		0.00261261
		0.00251604
		0.0024208
		0.0022345
		0.00205411
		0.00187999
		0.00171249
		0.00155194
		0.00139864
		0.00125289
		0.00111495
		0.000985052
		0.000923189
		0.000863417
		0.000750238
		0.000645684
		0.000549898
		0.000463002
		0.00038509
		0.000316232
		0.000256475
		0.00020584
		0.000164323
		0.000146976
		0.000131897
		0.000108511
		9.40903e-05
		8.85361e-05
		9.17278e-05
		0.000103522
		0.000123755
		0.000152239
		0.000188769
		0.00023312
		0.000258152
		0.000285046
		0.000344284
		0.000410556
		0.000483564
		0.000562998
		0.000648531
		0.000739825
		0.000836528
		0.000938278
		0.0010447
		0.00109955
		0.00115542
		0.00127004
		0.00138816
		0.00150939
		0.00163332
		0.00169617
		0.00175954
		0.00188764
		0.0020172
		0.00214781
		0.00227907
		0.00234481
		0.00359635
		0.0044942
