# Supplementary material for: A prototype differential atom interferometer for fundamental physics
Source: Nature. 2026 Jun 17;654(8119):622–8. doi: 10.1038/s41586-026-10617-1 (PMC13275304; doi:10.1038/s41586-026-10617-1)
Supplement: Supplementary file 3 — Source Data Fig. 5a, 5b [file 41586_2026_10617_MOESM3_ESM.zip › 2025-04-09100B-f5/Figure_5b_data.xlsx]

## Sheet: mc_amplitude_samples
A_rad	dataset
0.00803718	low-signal
0.00630022	low-signal
0.00619905	low-signal
0.0088537	low-signal
0.00972818	low-signal
0.00636096	low-signal
0.0101988	low-signal
0.00930487	low-signal
0.0088524	low-signal
0.0119399	low-signal
0.00913055	low-signal
0.00837099	low-signal
0.00795401	low-signal
0.00951734	low-signal
0.0101942	low-signal
0.00856068	low-signal
0.00867247	low-signal
0.00859905	low-signal
0.0103452	low-signal
0.00754105	low-signal
0.0093778	low-signal
0.00906754	low-signal
0.0101216	low-signal
0.00864096	low-signal
0.00960777	low-signal
0.0092298	low-signal
0.00944954	low-signal
0.00934136	low-signal
0.00976974	low-signal
0.00870582	low-signal
0.00819989	low-signal
0.00707857	low-signal
0.00760919	low-signal
0.00872215	low-signal
0.0094467	low-signal
0.00966386	low-signal
0.00946681	low-signal
0.00841581	low-signal
0.00968308	low-signal
0.00892781	low-signal
0.0100111	low-signal
0.0097376	low-signal
0.00750283	low-signal
0.00849731	low-signal
0.00682191	low-signal
0.0100823	low-signal
0.00869955	low-signal
0.00684892	low-signal
0.00819423	low-signal
0.00988711	low-signal
0.0123873	low-signal
0.00768938	low-signal
0.00910908	low-signal
0.00894798	low-signal
0.0105147	low-signal
0.00938304	low-signal
0.011131	low-signal
0.00864845	low-signal
0.00696717	low-signal
0.00688896	low-signal
0.00717357	low-signal
0.00969139	low-signal
0.00851955	low-signal
0.00861105	low-signal
0.00930306	low-signal
0.00898454	low-signal
0.00934312	low-signal
0.0104454	low-signal
0.0069617	low-signal
0.00634035	low-signal
0.00813586	low-signal
0.0115898	low-signal
0.00808491	low-signal
0.00621885	low-signal
0.00943118	low-signal
0.00822202	low-signal
0.00869615	low-signal
0.00813979	low-signal
0.00813888	low-signal
0.00699308	low-signal
0.00817602	low-signal
0.00839512	low-signal
0.00862566	low-signal
0.00648825	low-signal
0.0077567	low-signal
0.0083496	low-signal
0.00894554	low-signal
0.00727986	low-signal
0.00863133	low-signal
0.00877436	low-signal
0.00829023	low-signal
0.00927818	low-signal
0.0111947	low-signal
0.0110709	low-signal
0.00816552	low-signal
0.0076703	low-signal
0.00881974	low-signal
0.0104114	low-signal
0.00810286	low-signal
0.00971611	low-signal
0.00753525	low-signal
0.00851529	low-signal
0.0079973	low-signal
0.0114534	low-signal
0.00704703	low-signal
0.00903806	low-signal
0.0104204	low-signal
0.00960472	low-signal
0.0105634	low-signal
0.0098851	low-signal
0.00974645	low-signal
0.0103155	low-signal
0.00921841	low-signal
0.0100735	low-signal
0.00842841	low-signal
0.00891926	low-signal
0.00777612	low-signal
0.00958902	low-signal
0.00712037	low-signal
0.00999182	low-signal
0.00748311	low-signal
0.0116973	low-signal
0.00609949	low-signal
0.00910973	low-signal
0.00812292	low-signal
0.0080022	low-signal
0.00795202	low-signal
0.00699919	low-signal
0.00796725	low-signal
0.0103756	low-signal
0.00737659	low-signal
0.00733621	low-signal
0.00781906	low-signal
0.00740466	low-signal
0.00602181	low-signal
0.00807909	low-signal
0.00877261	low-signal
0.00721433	low-signal
0.010709	low-signal
0.00845512	low-signal
0.00752313	low-signal
0.0116699	low-signal
0.00979157	low-signal
0.00823451	low-signal
0.0104609	low-signal
0.00990345	low-signal
0.00891956	low-signal
0.00921032	low-signal
0.0106253	low-signal
0.0098405	low-signal
0.00619905	low-signal
0.0088537	low-signal
0.00972818	low-signal
0.00636096	low-signal
0.0101988	low-signal
0.00930487	low-signal
0.0088524	low-signal
0.0119399	low-signal
0.00913055	low-signal
0.00837099	low-signal
0.00795401	low-signal
0.00951734	low-signal
0.0101942	low-signal
0.00856068	low-signal
0.00867247	low-signal
0.00859905	low-signal
0.0103452	low-signal
0.00754105	low-signal
0.0093778	low-signal
0.00906754	low-signal
0.0101216	low-signal
0.00864096	low-signal
0.00960777	low-signal
0.0092298	low-signal
0.00944954	low-signal
0.00934136	low-signal
0.00976974	low-signal
0.00870582	low-signal
0.00819989	low-signal
0.00707857	low-signal
0.00760919	low-signal
0.00872215	low-signal
0.0094467	low-signal
0.00966386	low-signal
0.00946681	low-signal
0.00841581	low-signal
0.00968308	low-signal
0.00892781	low-signal
0.0100111	low-signal
0.0097376	low-signal
0.00750283	low-signal
0.00849731	low-signal
0.00682191	low-signal
0.0100823	low-signal
0.00869955	low-signal
0.00684892	low-signal
0.00819423	low-signal
0.00988711	low-signal
0.00773287	low-signal
0.00916938	low-signal
0.00910908	low-signal
0.00894798	low-signal
0.0105147	low-signal
0.00938304	low-signal
0.011131	low-signal
0.00864845	low-signal
0.00696717	low-signal
0.00688896	low-signal
0.00717357	low-signal
0.00969139	low-signal
0.00851955	low-signal
0.00861105	low-signal
0.00930306	low-signal
0.00898454	low-signal
0.00934312	low-signal
0.0104454	low-signal
0.0069617	low-signal
0.00634035	low-signal
0.00813586	low-signal
0.0115898	low-signal
0.00808491	low-signal
0.00621885	low-signal
0.00943118	low-signal
0.00822202	low-signal
0.00869615	low-signal
0.00813979	low-signal
0.00813888	low-signal
0.00699308	low-signal
0.00817602	low-signal
0.00839512	low-signal
0.00862566	low-signal
0.00648825	low-signal
0.0077567	low-signal
0.0083496	low-signal
0.00894554	low-signal
0.00727986	low-signal
0.00863133	low-signal
0.00877436	low-signal
0.00829023	low-signal
0.00927818	low-signal
0.0111947	low-signal
0.0110709	low-signal
0.00816552	low-signal
0.0076703	low-signal
0.00881974	low-signal
0.0104114	low-signal
0.00810286	low-signal
0.00971611	low-signal
0.0105294	low-signal
0.00897731	low-signal
0.0079973	low-signal
0.0114534	low-signal
0.00704703	low-signal
0.00903806	low-signal
0.0104204	low-signal
0.00960472	low-signal
0.0105634	low-signal
0.0098851	low-signal
0.00974645	low-signal
0.0103155	low-signal
0.00921841	low-signal
0.0100735	low-signal
0.00842841	low-signal
0.00891926	low-signal
0.00777612	low-signal
0.00958902	low-signal
0.00712037	low-signal
0.00999182	low-signal
0.00748311	low-signal
0.0116973	low-signal
0.00609949	low-signal
0.00910973	low-signal
0.00812292	low-signal
0.0080022	low-signal
0.00795202	low-signal
0.00699919	low-signal
0.00796725	low-signal
0.0103756	low-signal
0.00737659	low-signal
0.00733621	low-signal
0.00781906	low-signal
0.00740466	low-signal
0.00602181	low-signal
0.00807909	low-signal
0.00877261	low-signal
0.00721433	low-signal
0.010709	low-signal
0.00845512	low-signal
0.00752313	low-signal
0.0116699	low-signal
0.00979157	low-signal
0.00823451	low-signal
0.0104609	low-signal
0.00990345	low-signal
0.00891956	low-signal
0.00921032	low-signal
0.0106253	low-signal
0.0098405	low-signal
0.00986625	low-signal
0.00953763	low-signal
0.00972818	low-signal
0.00636096	low-signal
0.0101988	low-signal
0.00930487	low-signal
0.0088524	low-signal
0.0119399	low-signal
0.00913055	low-signal
0.00837099	low-signal
0.00795401	low-signal
0.00951734	low-signal
0.0101942	low-signal
0.00856068	low-signal
0.00867247	low-signal
0.00859905	low-signal
0.0103452	low-signal
0.00754105	low-signal
0.0093778	low-signal
0.00906754	low-signal
0.0101216	low-signal
0.00864096	low-signal
0.00960777	low-signal
0.0092298	low-signal
0.00944954	low-signal
0.00934136	low-signal
0.00976974	low-signal
0.00870582	low-signal
0.00819989	low-signal
0.00707857	low-signal
0.00760919	low-signal
0.00872215	low-signal
0.0094467	low-signal
0.00966386	low-signal
0.00946681	low-signal
0.00841581	low-signal
0.00968308	low-signal
0.00892781	low-signal
0.0100111	low-signal
0.0097376	low-signal
0.00750283	low-signal
0.00849731	low-signal
0.00682191	low-signal
0.0100823	low-signal
0.00869955	low-signal
0.00684892	low-signal
0.00819423	low-signal
0.00988711	low-signal
0.00773287	low-signal
0.00916938	low-signal
0.00716844	low-signal
0.00747262	low-signal
0.0105147	low-signal
0.00938304	low-signal
0.011131	low-signal
0.00864845	low-signal
0.00696717	low-signal
0.00688896	low-signal
0.00717357	low-signal
0.00969139	low-signal
0.00851955	low-signal
0.00861105	low-signal
0.00930306	low-signal
0.00898454	low-signal
0.00934312	low-signal
0.0104454	low-signal
0.0069617	low-signal
0.00634035	low-signal
0.00813586	low-signal
0.0115898	low-signal
0.00808491	low-signal
0.00621885	low-signal
0.00943118	low-signal
0.00822202	low-signal
0.00869615	low-signal
0.00813979	low-signal
0.00813888	low-signal
0.00699308	low-signal
0.00817602	low-signal
0.00839512	low-signal
0.00862566	low-signal
0.00648825	low-signal
0.0077567	low-signal
0.0083496	low-signal
0.00894554	low-signal
0.00727986	low-signal
0.00863133	low-signal
0.00877436	low-signal
0.00829023	low-signal
0.00927818	low-signal
0.0111947	low-signal
0.0110709	low-signal
0.00816552	low-signal
0.0076703	low-signal
0.00881974	low-signal
0.0104114	low-signal
0.00810286	low-signal
0.00971611	low-signal
0.0105294	low-signal
0.00897731	low-signal
0.00797695	low-signal
0.00787264	low-signal
0.00704703	low-signal
0.00903806	low-signal
0.0104204	low-signal
0.00960472	low-signal
0.0105634	low-signal
0.0098851	low-signal
0.00974645	low-signal
0.0103155	low-signal
0.00921841	low-signal
0.0100735	low-signal
0.00842841	low-signal
0.00891926	low-signal
0.00777612	low-signal
0.00958902	low-signal
0.00712037	low-signal
0.00999182	low-signal
0.00748311	low-signal
0.0116973	low-signal
0.00609949	low-signal
0.00910973	low-signal
0.00812292	low-signal
0.0080022	low-signal
0.00795202	low-signal
0.00699919	low-signal
0.00796725	low-signal
0.0103756	low-signal
0.00737659	low-signal
0.00733621	low-signal
0.00781906	low-signal
0.00740466	low-signal
0.00602181	low-signal
0.00807909	low-signal
0.00877261	low-signal
0.00721433	low-signal
0.010709	low-signal
0.00845512	low-signal
0.00752313	low-signal
0.0116699	low-signal
0.00979157	low-signal
0.00823451	low-signal
0.0104609	low-signal
0.00990345	low-signal
0.00891956	low-signal
0.00921032	low-signal
0.0106253	low-signal
0.0098405	low-signal
0.00986625	low-signal
0.00953763	low-signal
0.00854267	low-signal
0.00826941	low-signal
0.0101988	low-signal
0.00930487	low-signal
0.0088524	low-signal
0.0119399	low-signal
0.00913055	low-signal
0.00837099	low-signal
0.00795401	low-signal
0.00951734	low-signal
0.0101942	low-signal
0.00856068	low-signal
0.00867247	low-signal
0.00859905	low-signal
0.0103452	low-signal
0.00754105	low-signal
0.0093778	low-signal
0.00906754	low-signal
0.0101216	low-signal
0.00864096	low-signal
0.00960777	low-signal
0.0092298	low-signal
0.00944954	low-signal
0.00934136	low-signal
0.00976974	low-signal
0.00870582	low-signal
0.00819989	low-signal
0.00707857	low-signal
0.00760919	low-signal
0.00872215	low-signal
0.0094467	low-signal
0.00966386	low-signal
0.00946681	low-signal
0.00841581	low-signal
0.00968308	low-signal
0.00892781	low-signal
0.0100111	low-signal
0.0097376	low-signal
0.00750283	low-signal
0.00849731	low-signal
0.00682191	low-signal
0.0100823	low-signal
0.00869955	low-signal
0.00684892	low-signal
0.00819423	low-signal
0.00988711	low-signal
0.00773287	low-signal
0.00916938	low-signal
0.00716844	low-signal
0.00747262	low-signal
0.00834769	low-signal
0.00845772	low-signal
0.011131	low-signal
0.00864845	low-signal
0.00696717	low-signal
0.00688896	low-signal
0.00717357	low-signal
0.00969139	low-signal
0.00851955	low-signal
0.00861105	low-signal
0.00930306	low-signal
0.00898454	low-signal
0.00934312	low-signal
0.0104454	low-signal
0.0069617	low-signal
0.00634035	low-signal
0.00813586	low-signal
0.0115898	low-signal
0.00808491	low-signal
0.00621885	low-signal
0.00943118	low-signal
0.00822202	low-signal
0.00869615	low-signal
0.00813979	low-signal
0.00813888	low-signal
0.00699308	low-signal
0.00817602	low-signal
0.00839512	low-signal
0.00862566	low-signal
0.00648825	low-signal
0.0077567	low-signal
0.0083496	low-signal
0.00894554	low-signal
0.00727986	low-signal
0.00863133	low-signal
0.00877436	low-signal
0.00829023	low-signal
0.00927818	low-signal
0.0111947	low-signal
0.0110709	low-signal
0.00816552	low-signal
0.0076703	low-signal
0.00881974	low-signal
0.0104114	low-signal
0.00810286	low-signal
0.00971611	low-signal
0.0105294	low-signal
0.00897731	low-signal
0.00797695	low-signal
0.00787264	low-signal
0.00827406	low-signal
0.010385	low-signal
0.0104204	low-signal
0.00960472	low-signal
0.0105634	low-signal
0.0098851	low-signal
0.00974645	low-signal
0.0103155	low-signal
0.00921841	low-signal
0.0100735	low-signal
0.00842841	low-signal
0.00891926	low-signal
0.00777612	low-signal
0.00958902	low-signal
0.00712037	low-signal
0.00999182	low-signal
0.00748311	low-signal
0.0116973	low-signal
0.00609949	low-signal
0.00910973	low-signal
0.00812292	low-signal
0.0080022	low-signal
0.00795202	low-signal
0.00699919	low-signal
0.00796725	low-signal
0.0103756	low-signal
0.00737659	low-signal
0.00733621	low-signal
0.00781906	low-signal
0.00740466	low-signal
0.00602181	low-signal
0.00807909	low-signal
0.00877261	low-signal
0.00721433	low-signal
0.010709	low-signal
0.00845512	low-signal
0.00752313	low-signal
0.0116699	low-signal
0.00979157	low-signal
0.00823451	low-signal
0.0104609	low-signal
0.00990345	low-signal
0.00891956	low-signal
0.00921032	low-signal
0.0106253	low-signal
0.0098405	low-signal
0.00986625	low-signal
0.00953763	low-signal
0.00854267	low-signal
0.00826941	low-signal
0.00702745	low-signal
0.0101317	low-signal
0.0088524	low-signal
0.0119399	low-signal
0.00913055	low-signal
0.00837099	low-signal
0.00795401	low-signal
0.00951734	low-signal
0.0101942	low-signal
0.00856068	low-signal
0.00867247	low-signal
0.00859905	low-signal
0.0103452	low-signal
0.00754105	low-signal
0.0093778	low-signal
0.00906754	low-signal
0.0101216	low-signal
0.00864096	low-signal
0.00960777	low-signal
0.0092298	low-signal
0.00944954	low-signal
0.00934136	low-signal
0.00976974	low-signal
0.00870582	low-signal
0.00819989	low-signal
0.00707857	low-signal
0.00760919	low-signal
0.00872215	low-signal
0.0094467	low-signal
0.00966386	low-signal
0.00946681	low-signal
0.00841581	low-signal
0.00968308	low-signal
0.00892781	low-signal
0.0100111	low-signal
0.0097376	low-signal
0.00750283	low-signal
0.00849731	low-signal
0.00682191	low-signal
0.0100823	low-signal
0.00869955	low-signal
0.00684892	low-signal
0.00819423	low-signal
0.00988711	low-signal
0.00773287	low-signal
0.00916938	low-signal
0.00716844	low-signal
0.00747262	low-signal
0.00834769	low-signal
0.00845772	low-signal
0.00735318	low-signal
0.00872144	low-signal
0.00696717	low-signal
0.00688896	low-signal
0.00717357	low-signal
0.00969139	low-signal
0.00851955	low-signal
0.00861105	low-signal
0.00930306	low-signal
0.00898454	low-signal
0.00934312	low-signal
0.0104454	low-signal
0.0069617	low-signal
0.00634035	low-signal
0.00813586	low-signal
0.0115898	low-signal
0.00808491	low-signal
0.00621885	low-signal
0.00943118	low-signal
0.00822202	low-signal
0.00869615	low-signal
0.00813979	low-signal
0.00813888	low-signal
0.00699308	low-signal
0.00817602	low-signal
0.00839512	low-signal
0.00862566	low-signal
0.00648825	low-signal
0.0077567	low-signal
0.0083496	low-signal
0.00894554	low-signal
0.00727986	low-signal
0.00863133	low-signal
0.00877436	low-signal
0.00829023	low-signal
0.00927818	low-signal
0.0111947	low-signal
0.0110709	low-signal
0.00816552	low-signal
0.0076703	low-signal
0.00881974	low-signal
0.0104114	low-signal
0.00810286	low-signal
0.00971611	low-signal
0.0105294	low-signal
0.00897731	low-signal
0.00797695	low-signal
0.00787264	low-signal
0.00827406	low-signal
0.010385	low-signal
0.00955281	low-signal
0.00777189	low-signal
0.0105634	low-signal
0.0098851	low-signal
0.00974645	low-signal
0.0103155	low-signal
0.00921841	low-signal
0.0100735	low-signal
0.00842841	low-signal
0.00891926	low-signal
0.00777612	low-signal
0.00958902	low-signal
0.00712037	low-signal
0.00999182	low-signal
0.00748311	low-signal
0.0116973	low-signal
0.00609949	low-signal
0.00910973	low-signal
0.00812292	low-signal
0.0080022	low-signal
0.00795202	low-signal
0.00699919	low-signal
0.00796725	low-signal
0.0103756	low-signal
0.00737659	low-signal
0.00733621	low-signal
0.00781906	low-signal
0.00740466	low-signal
0.00602181	low-signal
0.00807909	low-signal
0.00877261	low-signal
0.00721433	low-signal
0.010709	low-signal
0.00845512	low-signal
0.00752313	low-signal
0.0116699	low-signal
0.00979157	low-signal
0.00823451	low-signal
0.0104609	low-signal
0.00990345	low-signal
0.00891956	low-signal
0.00921032	low-signal
0.0106253	low-signal
0.0098405	low-signal
0.00986625	low-signal
0.00953763	low-signal
0.00854267	low-signal
0.00826941	low-signal
0.00702745	low-signal
0.0101317	low-signal
0.00959588	low-signal
0.00941066	low-signal
0.00913055	low-signal
0.00837099	low-signal
0.00795401	low-signal
0.00951734	low-signal
0.0101942	low-signal
0.00856068	low-signal
0.00867247	low-signal
0.00859905	low-signal
0.0103452	low-signal
0.00754105	low-signal
0.0093778	low-signal
0.00906754	low-signal
0.0101216	low-signal
0.00864096	low-signal
0.00960777	low-signal
0.0092298	low-signal
0.00944954	low-signal
0.00934136	low-signal
0.00976974	low-signal
0.00870582	low-signal
0.00819989	low-signal
0.00707857	low-signal
0.00760919	low-signal
0.00872215	low-signal
0.0094467	low-signal
0.00966386	low-signal
0.00946681	low-signal
0.00841581	low-signal
0.00968308	low-signal
0.00892781	low-signal
0.0100111	low-signal
0.0097376	low-signal
0.00750283	low-signal
0.00849731	low-signal
0.00682191	low-signal
0.0100823	low-signal
0.00869955	low-signal
0.00684892	low-signal
0.00819423	low-signal
0.00988711	low-signal
0.00773287	low-signal
0.00916938	low-signal
0.00716844	low-signal
0.00747262	low-signal
0.00834769	low-signal
0.00845772	low-signal
0.00735318	low-signal
0.00872144	low-signal
0.00842182	low-signal
0.0105546	low-signal
0.00717357	low-signal
0.00969139	low-signal
0.00851955	low-signal
0.00861105	low-signal
0.00930306	low-signal
0.00898454	low-signal
0.00934312	low-signal
0.0104454	low-signal
0.0069617	low-signal
0.00634035	low-signal
0.00813586	low-signal
0.0115898	low-signal
0.00808491	low-signal
0.00621885	low-signal
0.00943118	low-signal
0.00822202	low-signal
0.00869615	low-signal
0.00813979	low-signal
0.00813888	low-signal
0.00699308	low-signal
0.00817602	low-signal
0.00839512	low-signal
0.00862566	low-signal
0.00648825	low-signal
0.0077567	low-signal
0.0083496	low-signal
0.00894554	low-signal
0.00727986	low-signal
0.00863133	low-signal
0.00877436	low-signal
0.00829023	low-signal
0.00927818	low-signal
0.0111947	low-signal
0.0110709	low-signal
0.00816552	low-signal
0.0076703	low-signal
0.00881974	low-signal
0.0104114	low-signal
0.00810286	low-signal
0.00971611	low-signal
0.0105294	low-signal
0.00897731	low-signal
0.00797695	low-signal
0.00787264	low-signal
0.00827406	low-signal
0.010385	low-signal
0.00955281	low-signal
0.00777189	low-signal
0.00909803	low-signal
0.00751207	low-signal
0.00974645	low-signal
0.0103155	low-signal
0.00921841	low-signal
0.0100735	low-signal
0.00842841	low-signal
0.00891926	low-signal
0.00777612	low-signal
0.00958902	low-signal
0.00712037	low-signal
0.00999182	low-signal
0.00748311	low-signal
0.0116973	low-signal
0.00609949	low-signal
0.00910973	low-signal
0.00812292	low-signal
0.0080022	low-signal
0.00795202	low-signal
0.00699919	low-signal
0.00796725	low-signal
0.0103756	low-signal
0.00737659	low-signal
0.00733621	low-signal
0.00781906	low-signal
0.00740466	low-signal
0.00602181	low-signal
0.00807909	low-signal
0.00877261	low-signal
0.00721433	low-signal
0.010709	low-signal
0.00845512	low-signal
0.00752313	low-signal
0.0116699	low-signal
0.00979157	low-signal
0.00823451	low-signal
0.0104609	low-signal
0.00990345	low-signal
0.00891956	low-signal
0.00921032	low-signal
0.0106253	low-signal
0.0098405	low-signal
0.00986625	low-signal
0.00953763	low-signal
0.00854267	low-signal
0.00826941	low-signal
0.00702745	low-signal
0.0101317	low-signal
0.00959588	low-signal
0.00941066	low-signal
0.00864495	low-signal
0.00809879	low-signal
0.00795401	low-signal
0.00951734	low-signal
0.0101942	low-signal
0.00856068	low-signal
0.00867247	low-signal
0.00859905	low-signal
0.0103452	low-signal
0.00754105	low-signal
0.0093778	low-signal
0.00906754	low-signal
0.0101216	low-signal
0.00864096	low-signal
0.00960777	low-signal
0.0092298	low-signal
0.00944954	low-signal
0.00934136	low-signal
0.00976974	low-signal
0.00870582	low-signal
0.00819989	low-signal
0.00707857	low-signal
0.00760919	low-signal
0.00872215	low-signal
0.0094467	low-signal
0.00966386	low-signal
0.00946681	low-signal
0.00841581	low-signal
0.00968308	low-signal
0.00892781	low-signal
0.0100111	low-signal
0.0097376	low-signal
0.00750283	low-signal
0.00849731	low-signal
0.00682191	low-signal
0.0100823	low-signal
0.00869955	low-signal
0.00684892	low-signal
0.00819423	low-signal
0.00988711	low-signal
0.00773287	low-signal
0.00916938	low-signal
0.00716844	low-signal
0.00747262	low-signal
0.00834769	low-signal
0.00845772	low-signal
0.00735318	low-signal
0.00872144	low-signal
0.00842182	low-signal
0.0105546	low-signal
0.00809965	low-signal
0.0086512	low-signal
0.00851955	low-signal
0.00861105	low-signal
0.00930306	low-signal
0.00898454	low-signal
0.00934312	low-signal
0.0104454	low-signal
0.0069617	low-signal
0.00634035	low-signal
0.00813586	low-signal
0.0115898	low-signal
0.00808491	low-signal
0.00621885	low-signal
0.00943118	low-signal
0.00822202	low-signal
0.00869615	low-signal
0.00813979	low-signal
0.00813888	low-signal
0.00699308	low-signal
0.00817602	low-signal
0.00839512	low-signal
0.00862566	low-signal
0.00648825	low-signal
0.0077567	low-signal
0.0083496	low-signal
0.00894554	low-signal
0.00727986	low-signal
0.00863133	low-signal
0.00877436	low-signal
0.00829023	low-signal
0.00927818	low-signal
0.0111947	low-signal
0.0110709	low-signal
0.00816552	low-signal
0.0076703	low-signal
0.00881974	low-signal
0.0104114	low-signal
0.00810286	low-signal
0.00971611	low-signal
0.0105294	low-signal
0.00897731	low-signal
0.00797695	low-signal
0.00787264	low-signal
0.00827406	low-signal
0.010385	low-signal
0.00955281	low-signal
0.00777189	low-signal
0.00909803	low-signal
0.00751207	low-signal
0.00909947	low-signal
0.00754567	low-signal
0.00921841	low-signal
0.0100735	low-signal
0.00842841	low-signal
0.00891926	low-signal
0.00777612	low-signal
0.00958902	low-signal
0.00712037	low-signal
0.00999182	low-signal
0.00748311	low-signal
0.0116973	low-signal
0.00609949	low-signal
0.00910973	low-signal
0.00812292	low-signal
0.0080022	low-signal
0.00795202	low-signal
0.00699919	low-signal
0.00796725	low-signal
0.0103756	low-signal
0.00737659	low-signal
0.00733621	low-signal
0.00781906	low-signal
0.00740466	low-signal
0.00602181	low-signal
0.00807909	low-signal
0.00877261	low-signal
0.00721433	low-signal
0.010709	low-signal
0.00845512	low-signal
0.00752313	low-signal
0.0116699	low-signal
0.00979157	low-signal
0.00823451	low-signal
0.0104609	low-signal
0.00990345	low-signal
0.00891956	low-signal
0.00921032	low-signal
0.0106253	low-signal
0.0098405	low-signal
0.00986625	low-signal
0.00953763	low-signal
0.00854267	low-signal
0.00826941	low-signal
0.00702745	low-signal
0.0101317	low-signal
0.00959588	low-signal
0.00941066	low-signal
0.00864495	low-signal
0.00809879	low-signal
0.00799087	low-signal
0.00805221	low-signal
0.0101942	low-signal
0.00856068	low-signal
0.00867247	low-signal
0.00859905	low-signal
0.0103452	low-signal
0.00754105	low-signal
0.0093778	low-signal
0.00906754	low-signal
0.0101216	low-signal
0.00864096	low-signal
0.00960777	low-signal
0.0092298	low-signal
0.00944954	low-signal
0.00934136	low-signal
0.00976974	low-signal
0.00870582	low-signal
0.00819989	low-signal
0.00707857	low-signal
0.00760919	low-signal
0.00872215	low-signal
0.0094467	low-signal
0.00966386	low-signal
0.00946681	low-signal
0.00841581	low-signal
0.00968308	low-signal
0.00892781	low-signal
0.0100111	low-signal
0.0097376	low-signal
0.00750283	low-signal
0.00849731	low-signal
0.00682191	low-signal
0.0100823	low-signal
0.00869955	low-signal
0.00684892	low-signal
0.00819423	low-signal
0.00988711	low-signal
0.00773287	low-signal
0.00916938	low-signal
0.00716844	low-signal
0.00747262	low-signal
0.00834769	low-signal
0.00845772	low-signal
0.00735318	low-signal
0.00872144	low-signal
0.00842182	low-signal
0.0105546	low-signal
0.00809965	low-signal
0.0086512	low-signal
0.00614867	low-signal
0.00976826	low-signal
0.00930306	low-signal
0.00898454	low-signal
0.00934312	low-signal
0.0104454	low-signal
0.0069617	low-signal
0.00634035	low-signal
0.00813586	low-signal
0.0115898	low-signal
0.00808491	low-signal
0.00621885	low-signal
0.00943118	low-signal
0.00822202	low-signal
0.00869615	low-signal
0.00813979	low-signal
0.00813888	low-signal
0.00699308	low-signal
0.00817602	low-signal
0.00839512	low-signal
0.00862566	low-signal
0.00648825	low-signal
0.0077567	low-signal
0.0083496	low-signal
0.00894554	low-signal
0.00727986	low-signal
0.00863133	low-signal
0.00877436	low-signal
0.00829023	low-signal
0.00927818	low-signal
0.0111947	low-signal
0.0110709	low-signal
0.00816552	low-signal
0.0076703	low-signal
0.00881974	low-signal
0.0104114	low-signal
0.00810286	low-signal
0.00971611	low-signal
0.0105294	low-signal
0.00897731	low-signal
0.00797695	low-signal
0.00787264	low-signal
0.00827406	low-signal
0.010385	low-signal
0.00955281	low-signal
0.00777189	low-signal
0.00909803	low-signal
0.00751207	low-signal
0.00909947	low-signal
0.00754567	low-signal
0.00926068	low-signal
0.00858573	low-signal
0.00842841	low-signal
0.00891926	low-signal
0.00777612	low-signal
0.00958902	low-signal
0.00712037	low-signal
0.00999182	low-signal
0.00748311	low-signal
0.0116973	low-signal
0.00609949	low-signal
0.00910973	low-signal
0.00812292	low-signal
0.0080022	low-signal
0.00795202	low-signal
0.00699919	low-signal
0.00796725	low-signal
0.0103756	low-signal
0.00737659	low-signal
0.00733621	low-signal
0.00781906	low-signal
0.00740466	low-signal
0.00602181	low-signal
0.00807909	low-signal
0.00877261	low-signal
0.00721433	low-signal
0.010709	low-signal
0.00845512	low-signal
0.00752313	low-signal
0.0116699	low-signal
0.00979157	low-signal
0.00823451	low-signal
0.0104609	low-signal
0.00990345	low-signal
0.00891956	low-signal
0.00921032	low-signal
0.0106253	low-signal
0.0098405	low-signal
0.00986625	low-signal
0.00953763	low-signal
0.00854267	low-signal
0.00826941	low-signal
0.00702745	low-signal
0.0101317	low-signal
0.00959588	low-signal
0.00941066	low-signal
0.00864495	low-signal
0.00809879	low-signal
0.00799087	low-signal
0.00805221	low-signal
0.00872808	low-signal
0.0112865	low-signal
0.00867247	low-signal
0.00859905	low-signal
0.0103452	low-signal
0.00754105	low-signal
0.0093778	low-signal
0.00906754	low-signal
0.0101216	low-signal
0.00864096	low-signal
0.00960777	low-signal
0.0092298	low-signal
0.00944954	low-signal
0.00934136	low-signal
0.00976974	low-signal
0.00870582	low-signal
0.00819989	low-signal
0.00707857	low-signal
0.00760919	low-signal
0.00872215	low-signal
0.0094467	low-signal
0.00966386	low-signal
0.00946681	low-signal
0.00841581	low-signal
0.00968308	low-signal
0.00892781	low-signal
0.0100111	low-signal
0.0097376	low-signal
0.00750283	low-signal
0.00849731	low-signal
0.00682191	low-signal
0.0100823	low-signal
0.00869955	low-signal
0.00684892	low-signal
0.00819423	low-signal
0.00988711	low-signal
0.00773287	low-signal
0.00916938	low-signal
0.00716844	low-signal
0.00747262	low-signal
0.00834769	low-signal
0.00845772	low-signal
0.00735318	low-signal
0.00872144	low-signal
0.00842182	low-signal
0.0105546	low-signal
0.00809965	low-signal
0.0086512	low-signal
0.00614867	low-signal
0.00976826	low-signal
0.00763766	low-signal
0.0112555	low-signal
0.00934312	low-signal
0.0104454	low-signal
0.0069617	low-signal
0.00634035	low-signal
0.00813586	low-signal
0.0115898	low-signal
0.00808491	low-signal
0.00621885	low-signal
0.00943118	low-signal
0.00822202	low-signal
0.00869615	low-signal
0.00813979	low-signal
0.00813888	low-signal
0.00699308	low-signal
0.00817602	low-signal
0.00839512	low-signal
0.00862566	low-signal
0.00648825	low-signal
0.0077567	low-signal
0.0083496	low-signal
0.00894554	low-signal
0.00727986	low-signal
0.00863133	low-signal
0.00877436	low-signal
0.00829023	low-signal
0.00927818	low-signal
0.0111947	low-signal
0.0110709	low-signal
0.00816552	low-signal
0.0076703	low-signal
0.00881974	low-signal
0.0104114	low-signal
0.00810286	low-signal
0.00971611	low-signal
0.0105294	low-signal
0.00897731	low-signal
0.00797695	low-signal
0.00787264	low-signal
0.00827406	low-signal
0.010385	low-signal
0.00955281	low-signal
0.00777189	low-signal
0.00909803	low-signal
0.00751207	low-signal
0.00909947	low-signal
0.00754567	low-signal
0.00926068	low-signal
0.00858573	low-signal
0.00641678	low-signal
0.00872904	low-signal
0.00777612	low-signal
0.00958902	low-signal
0.00712037	low-signal
0.00999182	low-signal
0.00748311	low-signal
0.0116973	low-signal
0.00609949	low-signal
0.00910973	low-signal
0.00812292	low-signal
0.0080022	low-signal
0.00795202	low-signal
0.00699919	low-signal
0.00796725	low-signal
0.0103756	low-signal
0.00737659	low-signal
0.00733621	low-signal
0.00781906	low-signal
0.00740466	low-signal
0.00602181	low-signal
0.00807909	low-signal
0.00877261	low-signal
0.00721433	low-signal
0.010709	low-signal
0.00845512	low-signal
0.00752313	low-signal
0.0116699	low-signal
0.00979157	low-signal
0.00823451	low-signal
0.0104609	low-signal
0.00990345	low-signal
0.00891956	low-signal
0.00921032	low-signal
0.0106253	low-signal
0.0098405	low-signal
0.00986625	low-signal
0.00953763	low-signal
0.00854267	low-signal
0.00826941	low-signal
0.00702745	low-signal
0.0101317	low-signal
0.00959588	low-signal
0.00941066	low-signal
0.00864495	low-signal
0.00809879	low-signal
0.00799087	low-signal
0.00805221	low-signal
0.00872808	low-signal
0.0112865	low-signal
0.00933503	low-signal
0.0073773	low-signal
0.0103452	low-signal
0.00754105	low-signal
0.0093778	low-signal
0.00906754	low-signal
0.0101216	low-signal
0.00864096	low-signal
0.00960777	low-signal
0.0092298	low-signal
0.00944954	low-signal
0.00934136	low-signal
0.00976974	low-signal
0.00870582	low-signal
0.00819989	low-signal
0.00707857	low-signal
0.00760919	low-signal
0.00872215	low-signal
0.0094467	low-signal
0.00966386	low-signal
0.00946681	low-signal
0.00841581	low-signal
0.00968308	low-signal
0.00892781	low-signal
0.0100111	low-signal
0.0097376	low-signal
0.00750283	low-signal
0.00849731	low-signal
0.00682191	low-signal
0.0100823	low-signal
0.00869955	low-signal
0.00684892	low-signal
0.00819423	low-signal
0.00988711	low-signal
0.00773287	low-signal
0.00916938	low-signal
0.00716844	low-signal
0.00747262	low-signal
0.00834769	low-signal
0.00845772	low-signal
0.00735318	low-signal
0.00872144	low-signal
0.00842182	low-signal
0.0105546	low-signal
0.00809965	low-signal
0.0086512	low-signal
0.00614867	low-signal
0.00976826	low-signal
0.00763766	low-signal
0.0112555	low-signal
0.00826467	low-signal
0.00725217	low-signal
0.0069617	low-signal
0.00634035	low-signal
0.00813586	low-signal
0.0115898	low-signal
0.00808491	low-signal
0.00621885	low-signal
0.00943118	low-signal
0.00822202	low-signal
0.00869615	low-signal
0.00813979	low-signal
0.00813888	low-signal
0.00699308	low-signal
0.00817602	low-signal
0.00839512	low-signal
0.00862566	low-signal
0.00648825	low-signal
0.0077567	low-signal
0.0083496	low-signal
0.00894554	low-signal
0.00727986	low-signal
0.00863133	low-signal
0.00877436	low-signal
0.00829023	low-signal
0.00927818	low-signal
0.0111947	low-signal
0.0110709	low-signal
0.00816552	low-signal
0.0076703	low-signal
0.00881974	low-signal
0.0104114	low-signal
0.00810286	low-signal
0.00971611	low-signal
0.0105294	low-signal
0.00897731	low-signal
0.00797695	low-signal
0.00787264	low-signal
0.00827406	low-signal
0.010385	low-signal
0.00955281	low-signal
0.00777189	low-signal
0.00909803	low-signal
0.00751207	low-signal
0.00909947	low-signal
0.00754567	low-signal
0.00926068	low-signal
0.00858573	low-signal
0.00641678	low-signal
0.00872904	low-signal
0.00868334	low-signal
0.00847485	low-signal
0.00712037	low-signal
0.00999182	low-signal
0.00748311	low-signal
0.0116973	low-signal
0.00609949	low-signal
0.00910973	low-signal
0.00812292	low-signal
0.0080022	low-signal
0.00795202	low-signal
0.00699919	low-signal
0.00796725	low-signal
0.0103756	low-signal
0.00737659	low-signal
0.00733621	low-signal
0.00781906	low-signal
0.00740466	low-signal
0.00602181	low-signal
0.00807909	low-signal
0.00877261	low-signal
0.00721433	low-signal
0.010709	low-signal
0.00845512	low-signal
0.00752313	low-signal
0.0116699	low-signal
0.00979157	low-signal
0.00823451	low-signal
0.0104609	low-signal
0.00990345	low-signal
0.00891956	low-signal
0.00921032	low-signal
0.0106253	low-signal
0.0098405	low-signal
0.00986625	low-signal
0.00953763	low-signal
0.00854267	low-signal
0.00826941	low-signal
0.00702745	low-signal
0.0101317	low-signal
0.00959588	low-signal
0.00941066	low-signal
0.00864495	low-signal
0.00809879	low-signal
0.00799087	low-signal
0.00805221	low-signal
0.00872808	low-signal
0.0112865	low-signal
0.00933503	low-signal
0.0073773	low-signal
0.0043577	low-signal
0.00791165	low-signal
0.0093778	low-signal
0.00906754	low-signal
0.0101216	low-signal
0.00864096	low-signal
0.00960777	low-signal
0.0092298	low-signal
0.00944954	low-signal
0.00934136	low-signal
0.00976974	low-signal
0.00870582	low-signal
0.00819989	low-signal
0.00707857	low-signal
0.00760919	low-signal
0.00872215	low-signal
0.0094467	low-signal
0.00966386	low-signal
0.00946681	low-signal
0.00841581	low-signal
0.00968308	low-signal
0.00892781	low-signal
0.0100111	low-signal
0.0097376	low-signal
0.00750283	low-signal
0.00849731	low-signal
0.00682191	low-signal
0.0100823	low-signal
0.00869955	low-signal
0.00684892	low-signal
0.00819423	low-signal
0.00988711	low-signal
0.00773287	low-signal
0.00916938	low-signal
0.00716844	low-signal
0.00747262	low-signal
0.00834769	low-signal
0.00845772	low-signal
0.00735318	low-signal
0.00872144	low-signal
0.00842182	low-signal
0.0105546	low-signal
0.00809965	low-signal
0.0086512	low-signal
0.00614867	low-signal
0.00976826	low-signal
0.00763766	low-signal
0.0112555	low-signal
0.00826467	low-signal
0.00725217	low-signal
0.0109629	low-signal
0.00811645	low-signal
0.00813586	low-signal
0.0115898	low-signal
0.00808491	low-signal
0.00621885	low-signal
0.00943118	low-signal
0.00822202	low-signal
0.00869615	low-signal
0.00813979	low-signal
0.00813888	low-signal
0.00699308	low-signal
0.00817602	low-signal
0.00839512	low-signal
0.00862566	low-signal
0.00648825	low-signal
0.0077567	low-signal
0.0083496	low-signal
0.00894554	low-signal
0.00727986	low-signal
0.00863133	low-signal
0.00877436	low-signal
0.00829023	low-signal
0.00927818	low-signal
0.0111947	low-signal
0.0110709	low-signal
0.00816552	low-signal
0.0076703	low-signal
0.00881974	low-signal
0.0104114	low-signal
0.00810286	low-signal
0.00971611	low-signal
0.0105294	low-signal
0.00897731	low-signal
0.00797695	low-signal
0.00787264	low-signal
0.00827406	low-signal
0.010385	low-signal
0.00955281	low-signal
0.00777189	low-signal
0.00909803	low-signal
0.00751207	low-signal
0.00909947	low-signal
0.00754567	low-signal
0.00926068	low-signal
0.00858573	low-signal
0.00641678	low-signal
0.00872904	low-signal
0.00868334	low-signal
0.00847485	low-signal
0.00944851	low-signal
0.00560654	low-signal
0.00748311	low-signal
0.0116973	low-signal
0.00609949	low-signal
0.00910973	low-signal
0.00812292	low-signal
0.0080022	low-signal
0.00795202	low-signal
0.00699919	low-signal
0.00796725	low-signal
0.0103756	low-signal
0.00737659	low-signal
0.00733621	low-signal
0.00781906	low-signal
0.00740466	low-signal
0.00602181	low-signal
0.00807909	low-signal
0.00877261	low-signal
0.00721433	low-signal
0.010709	low-signal
0.00845512	low-signal
0.00752313	low-signal
0.0116699	low-signal
0.00979157	low-signal
0.00823451	low-signal
0.0104609	low-signal
0.00990345	low-signal
0.00891956	low-signal
0.00921032	low-signal
0.0106253	low-signal
0.0098405	low-signal
0.00986625	low-signal
0.00953763	low-signal
0.00854267	low-signal
0.00826941	low-signal
0.00702745	low-signal
0.0101317	low-signal
0.00959588	low-signal
0.00941066	low-signal
0.00864495	low-signal
0.00809879	low-signal
0.00799087	low-signal
0.00805221	low-signal
0.00872808	low-signal
0.0112865	low-signal
0.00933503	low-signal
0.0073773	low-signal
0.0043577	low-signal
0.00791165	low-signal
0.00807767	low-signal
0.00938202	low-signal
0.0101216	low-signal
0.00864096	low-signal
0.00960777	low-signal
0.0092298	low-signal
0.00944954	low-signal
0.00934136	low-signal
0.00976974	low-signal
0.00870582	low-signal
0.00819989	low-signal
0.00707857	low-signal
0.00760919	low-signal
0.00872215	low-signal
0.0094467	low-signal
0.00966386	low-signal
0.00946681	low-signal
0.00841581	low-signal
0.00968308	low-signal
0.00892781	low-signal
0.0100111	low-signal
0.0097376	low-signal
0.00750283	low-signal
0.00849731	low-signal
0.00682191	low-signal
0.0100823	low-signal
0.00869955	low-signal
0.00684892	low-signal
0.00819423	low-signal
0.00988711	low-signal
0.00773287	low-signal
0.00916938	low-signal
0.00716844	low-signal
0.00747262	low-signal
0.00834769	low-signal
0.00845772	low-signal
0.00735318	low-signal
0.00872144	low-signal
0.00842182	low-signal
0.0105546	low-signal
0.00809965	low-signal
0.0086512	low-signal
0.00614867	low-signal
0.00976826	low-signal
0.00763766	low-signal
0.0112555	low-signal
0.00826467	low-signal
0.00725217	low-signal
0.0109629	low-signal
0.00811645	low-signal
0.0100686	low-signal
0.0101505	low-signal
0.00808491	low-signal
0.00621885	low-signal
0.00943118	low-signal
0.00822202	low-signal
0.00869615	low-signal
0.00813979	low-signal
0.00813888	low-signal
0.00699308	low-signal
0.00817602	low-signal
0.00839512	low-signal
0.00862566	low-signal
0.00648825	low-signal
0.0077567	low-signal
0.0083496	low-signal
0.00894554	low-signal
0.00727986	low-signal
0.00863133	low-signal
0.00877436	low-signal
0.00829023	low-signal
0.00927818	low-signal
0.0111947	low-signal
0.0110709	low-signal
0.00816552	low-signal
0.0076703	low-signal
0.00881974	low-signal
0.0104114	low-signal
0.00810286	low-signal
0.00971611	low-signal
0.0105294	low-signal
0.00897731	low-signal
0.00797695	low-signal
0.00787264	low-signal
0.00827406	low-signal
0.010385	low-signal
0.00955281	low-signal
0.00777189	low-signal
0.00909803	low-signal
0.00751207	low-signal
0.00909947	low-signal
0.00754567	low-signal
0.00926068	low-signal
0.00858573	low-signal
0.00641678	low-signal
0.00872904	low-signal
0.00868334	low-signal
0.00847485	low-signal
0.00944851	low-signal
0.00560654	low-signal
0.00936957	low-signal
0.00849867	low-signal
0.00609949	low-signal
0.00910973	low-signal
0.00812292	low-signal
0.0080022	low-signal
0.00795202	low-signal
0.00699919	low-signal
0.00796725	low-signal
0.0103756	low-signal
0.00737659	low-signal
0.00733621	low-signal
0.00781906	low-signal
0.00740466	low-signal
0.00602181	low-signal
0.00807909	low-signal
0.00877261	low-signal
0.00721433	low-signal
0.010709	low-signal
0.00845512	low-signal
0.00752313	low-signal
0.0116699	low-signal
0.00979157	low-signal
0.00823451	low-signal
0.0104609	low-signal
0.00990345	low-signal
0.00891956	low-signal
0.00921032	low-signal
0.0106253	low-signal
0.0098405	low-signal
0.00986625	low-signal
0.00953763	low-signal
0.00854267	low-signal
0.00826941	low-signal
0.00702745	low-signal
0.0101317	low-signal
0.00959588	low-signal
0.00941066	low-signal
0.00864495	low-signal
0.00809879	low-signal
0.00799087	low-signal
0.00805221	low-signal
0.00872808	low-signal
0.0112865	low-signal
0.00933503	low-signal
0.0073773	low-signal
0.0043577	low-signal
0.00791165	low-signal
0.00807767	low-signal
0.00938202	low-signal
0.00712407	low-signal
0.00805306	low-signal
0.00960777	low-signal
0.0092298	low-signal
0.00944954	low-signal
0.00934136	low-signal
0.00976974	low-signal
0.00870582	low-signal
0.00819989	low-signal
0.00707857	low-signal
0.00760919	low-signal
0.00872215	low-signal
0.0094467	low-signal
0.00966386	low-signal
0.00946681	low-signal
0.00841581	low-signal
0.00968308	low-signal
0.00892781	low-signal
0.0100111	low-signal
0.0097376	low-signal
0.00750283	low-signal
0.00849731	low-signal
0.00682191	low-signal
0.0100823	low-signal
0.00869955	low-signal
0.00684892	low-signal
0.00819423	low-signal
0.00988711	low-signal
0.00773287	low-signal
0.00916938	low-signal
0.00716844	low-signal
0.00747262	low-signal
0.00834769	low-signal
0.00845772	low-signal
0.00735318	low-signal
0.00872144	low-signal
0.00842182	low-signal
0.0105546	low-signal
0.00809965	low-signal
0.0086512	low-signal
0.00614867	low-signal
0.00976826	low-signal
0.00763766	low-signal
0.0112555	low-signal
0.00826467	low-signal
0.00725217	low-signal
0.0109629	low-signal
0.00811645	low-signal
0.0100686	low-signal
0.0101505	low-signal
0.00932272	low-signal
0.00918176	low-signal
0.00943118	low-signal
0.00822202	low-signal
0.00869615	low-signal
0.00813979	low-signal
0.00813888	low-signal
0.00699308	low-signal
0.00817602	low-signal
0.00839512	low-signal
0.00862566	low-signal
0.00648825	low-signal
0.0077567	low-signal
0.0083496	low-signal
0.00894554	low-signal
0.00727986	low-signal
0.00863133	low-signal
0.00877436	low-signal
0.00829023	low-signal
0.00927818	low-signal
0.0111947	low-signal
0.0110709	low-signal
0.00816552	low-signal
0.0076703	low-signal
0.00881974	low-signal
0.0104114	low-signal
0.00810286	low-signal
0.00971611	low-signal
0.0105294	low-signal
0.00897731	low-signal
0.00797695	low-signal
0.00787264	low-signal
0.00827406	low-signal
0.010385	low-signal
0.00955281	low-signal
0.00777189	low-signal
0.00909803	low-signal
0.00751207	low-signal
0.00909947	low-signal
0.00754567	low-signal
0.00926068	low-signal
0.00858573	low-signal
0.00641678	low-signal
0.00872904	low-signal
0.00868334	low-signal
0.00847485	low-signal
0.00944851	low-signal
0.00560654	low-signal
0.00936957	low-signal
0.00849867	low-signal
0.00640318	low-signal
0.00797177	low-signal
0.00812292	low-signal
0.0080022	low-signal
0.00795202	low-signal
0.00699919	low-signal
0.00796725	low-signal
0.0103756	low-signal
0.00737659	low-signal
0.00733621	low-signal
0.00781906	low-signal
0.00740466	low-signal
0.00602181	low-signal
0.00807909	low-signal
0.00877261	low-signal
0.00721433	low-signal
0.010709	low-signal
0.00845512	low-signal
0.00752313	low-signal
0.0116699	low-signal
0.00979157	low-signal
0.00823451	low-signal
0.0104609	low-signal
0.00990345	low-signal
0.00891956	low-signal
0.00921032	low-signal
0.0106253	low-signal
0.0098405	low-signal
0.00986625	low-signal
0.00953763	low-signal
0.00854267	low-signal
0.00826941	low-signal
0.00702745	low-signal
0.0101317	low-signal
0.00959588	low-signal
0.00941066	low-signal
0.00864495	low-signal
0.00809879	low-signal
0.00799087	low-signal
0.00805221	low-signal
0.00872808	low-signal
0.0112865	low-signal
0.00933503	low-signal
0.0073773	low-signal
0.0043577	low-signal
0.00791165	low-signal
0.00807767	low-signal
0.00938202	low-signal
0.00712407	low-signal
0.00805306	low-signal
0.00815078	low-signal
0.00915581	low-signal
0.00944954	low-signal
0.00934136	low-signal
0.00976974	low-signal
0.00870582	low-signal
0.00819989	low-signal
0.00707857	low-signal
0.00760919	low-signal
0.00872215	low-signal
0.0094467	low-signal
0.00966386	low-signal
0.00946681	low-signal
0.00841581	low-signal
0.00968308	low-signal
0.00892781	low-signal
0.0100111	low-signal
0.0097376	low-signal
0.00750283	low-signal
0.00849731	low-signal
0.00682191	low-signal
0.0100823	low-signal
0.00869955	low-signal
0.00684892	low-signal
0.00819423	low-signal
0.00988711	low-signal
0.00773287	low-signal
0.00916938	low-signal
0.00716844	low-signal
0.00747262	low-signal
0.00834769	low-signal
0.00845772	low-signal
0.00735318	low-signal
0.00872144	low-signal
0.00842182	low-signal
0.0105546	low-signal
0.00809965	low-signal
0.0086512	low-signal
0.00614867	low-signal
0.00976826	low-signal
0.00763766	low-signal
0.0112555	low-signal
0.00826467	low-signal
0.00725217	low-signal
0.0109629	low-signal
0.00811645	low-signal
0.0100686	low-signal
0.0101505	low-signal
0.00932272	low-signal
0.00918176	low-signal
0.0104846	low-signal
[truncated: 198,000+ more rows]

## Sheet: fit_amplitudes
dataset	A_fit_rad	A_err_rad
low-signal	0.00848669	0.0007734
medium-signal	0.0168614	0.00052983
high-signal	0.0359273	0.000861469
